# Supplementary material for: Differential expression of lncRNAs during the HIV replication cycle: an underestimated layer in the HIV-host interplay
Source: Sci Rep. 2016 Oct 26;6:36111. doi: 10.1038/srep36111 (PMC5080576; doi:10.1038/srep36111)
Supplement: Supplementary Information [file srep36111-s2.xls]

## Sheet: analysis
name	earlyRT		late RT		LTR integrated		PBGD		mean PBGD		mean early RT	mean late RT	mean LTR int.	early RT FAM-VIC	lateRT FAM-VIC	LTRint FAM-VIC	??Ct (24h-sample)	??Ct (24h-sample)	??Ct (24h-sample)	mean 24h timepoint	fold earlyRT	fold lateRT	fold int.
3A 2h	28.8282	28.8013	32.98	32.32	35.5575	34.8395	27.4219	27.4026	27.4122	3A 2h	28.8147	32.65	35.1985	1.40251	5.23777	7.78625	-3.26822	-9.6541	-15.3321		0.103793	0.00124116	2.42434e-05
3B 2h	28.96	28.78	33.8136	33.6623	36.2253	35.2096	27.2612	27.3185	27.2898	3B 2h	28.87	33.738	35.7174	1.58015	6.44812	8.42758	-3.44587	-10.8644	-15.9734		0.0917676	0.000536384	1.55429e-05
3A 4h	27.0795	27.0219	26.02	25.85	29.8871	Undetermined	27.5082	27.6526	27.5804	3A 4h	27.0507	25.935	29.8871	-0.529702	-1.64539	2.30667	-1.33601	-2.77094	-9.85247		0.396113	0.146509	0.00108171
3B 4h	26.69	26.48	27.8688	27.6409	31.8681	31.5284	27.4269	27.2474	27.3372	3B 4h	26.585	27.7549	31.6983	-0.752156	0.417714	4.3611	-1.11356	-4.83405	-11.9069		0.462152	0.0350596	0.000260414
3A 6h	25.946	25.9039	23.34	23.86	25.8356	25.6025	27.8553	27.446	27.6506	3A 6h	25.9249	23.6	25.7191	-1.72569	-4.05063	-1.93153	-0.140026	-0.365702	-5.61427		0.907503	0.776091	0.0204144
3B 6h	24.98	24.81	23.4663	23.8008	27.9437	27.7815	27.0801	27.1094	27.0948	3B 6h	24.895	23.6336	27.8626	-2.19976	-3.46119	0.767864	0.334042	-0.955141	-8.31367		1.26054	0.515791	0.00314294
3A 12h	25.2064	25.3295	22.07	22.61	20.3743	20.2415	27.7424	27.7855	27.7639	3A 12h	25.2679	22.34	20.3079	-2.496	-5.42393	-7.45603	0.630285	1.0076	-0.0897703		1.54787	2.01056	0.939672
3B 12h	24.6	24.65	22.5691	23.5916	22.4298	22.7661	27.3445	27.3144	27.3295	3B 12h	24.625	23.0804	22.5979	-2.70445	-4.24906	-4.73151	0.838737	-0.167269	-2.8143		1.78848	0.890527	0.142171
3A 18h	25.819	25.8781	22.11	22.76	21.3998	21.081	26.9625	27.4674	27.2149	3A 18h	25.8486	22.435	21.2404	-1.36635	-4.77994	-5.97454	-0.499366	0.363605	-1.57127		0.707418	1.28664	0.336513
3B 18h	25.04	26.51	22.7416	22.2877	20.9529	20.7803	27.2435	27.1199	27.1817	3B 18h	25.775	22.5147	20.8666	-1.40673	-4.66707	-6.31513	-0.45899	0.250734	-1.23068		0.727495	1.18981	0.426118
3A 24h	26.0941	26.0972	22.71	22.57	19.8781	19.8775	27.7831	28.0203	27.9017	3A 24h	26.0956	22.64	19.8778	-1.80609	-5.26172	-8.02392	-0.0596264	0.845383	0.478116	-1.86572	0.959513	1.79674	1.39292
3B 24h	25.73	25.07	23.5915	23.9173	20.1918	20.3236	27.2916	27.359	27.3253	3B 24h	25.4	23.7544	20.2577	-1.92534	-3.57095	-7.06769	0.0596264	-0.845383	-0.478116	-4.41633	1.0422	0.556563	0.717915
3A 30h	26.2542	26.243	23.25	23.11	19.7979	19.781	27.7212	27.6595	27.6903	3A 30h	26.2486	23.18	19.7894	-1.44171	-4.51032	-7.90088	-0.424005	0.09399	0.355072	-7.5458	0.745352	1.06732	1.27905
3B 30h	25.9	26.39	24.0194	24.5332	20.7643	20.7738	27.4425	27.2801	27.3613	3B 30h	26.145	24.2763	20.7691	-1.2163	-3.08502	-6.59224	-0.649418	-1.33131	-0.953566		0.637537	0.397407	0.516355
3A 36h	26.5391	26.4501	23.48	23.56	21.4898	21.5065	27.7889	27.8452	27.8171	3A 36h	26.4946	23.52	21.4982	-1.32249	-4.29708	-6.31893	-0.543224	-0.119248	-1.22688		0.686236	0.920668	0.427241
3B 36h	26.8	27.29	24.0995	25.3015	21.1734	21.1436	27.8287	27.6418	27.7353	3B 36h	27.045	24.7005	21.1585	-0.690261	-3.03474	-6.57677	-1.17546	-1.38159	-0.96903		0.442744	0.383796	0.510849
4A 2h	29.1621	29.2418	32.65	32.6	34.4302	33.6163	27.2713	27.6445	27.4579	4A 2h	29.202	32.625	34.0233	1.74403	5.16706	6.56534	-3.91115	-9.59738	-14.0038		0.06647	0.00129092	6.08753e-05
4B 2h	28.9	29.01	34.1128	33.9707	35.9799	33.619	27.5225	27.2823	27.4024	4B 2h	28.955	34.0418	34.7995	1.55261	6.63939	7.39706	-3.71973	-11.0697	-14.8355		0.0759016	0.000465248	3.42032e-05
4A 4h	26.634	26.6998	26.15	26.24	29.7362	30.511	27.3334	27.4105	27.372	4A 4h	26.6669	26.195	30.1236	-0.705054	-1.17695	2.75166	-1.46207	-3.25337	-10.1901		0.362973	0.104867	0.000855999
4B 4h	26.05	26.03	27.3873	27.8316	29.4805	29.1475	27.1632	27.2898	27.2265	4B 4h	26.04	27.6095	29.314	-1.18649	0.382978	2.08754	-0.980629	-4.8133	-9.52598		0.506759	0.0355674	0.00135642
4A 6h	25.1338	25.1636	22.74	22.62	27.0843	27.3735	27.577	27.4799	27.5284	4A 6h	25.1487	22.68	27.2289	-2.37975	-4.84844	-0.299569	0.212632	0.418122	-7.13888		1.1588	1.33619	0.00709552
4B 6h	24.47	24.62	23.2306	24.0965	27.3008	27.3426	27.3587	27.3584	27.3585	4B 6h	24.545	23.6635	27.3217	-2.81353	-3.69498	-0.0368147	0.646405	-0.73534	-7.40163		1.56526	0.600676	0.00591408
4A 12h	24.8083	24.6438	21.74	21.18	21.7833	21.4435	27.402	27.3437	27.3729	4A 12h	24.7261	21.46	21.6134	-2.6468	-5.91285	-5.75944	0.479675	1.48253	-1.679		1.39443	2.79438	0.312298
4B 12h	24.31	23.99	22.7879	22.34	23.4007	23.0461	27.3649	27.3358	27.3503	4B 12h	24.15	22.564	23.2234	-3.20032	-4.78637	-4.12693	1.0332	0.356051	-3.31152		2.04656	1.27992	0.100724
4A 18h	25.3023	25.4515	21.95	21.8	19.8458	19.8188	27.3842	27.4241	27.4041	4A 18h	25.3769	21.875	19.8323	-2.02721	-5.52914	-7.57183	-0.139907	1.09882	0.133389		0.907578	2.14179	1.09687
4B 18h	24.45	24.74	22.8921	22.9382	20.3101	20.3219	27.34	27.2935	27.3167	4B 18h	24.595	22.9151	20.316	-2.72174	-4.4016	-7.00072	0.554616	-0.0287264	-0.43773		1.46878	0.980285	0.738295
4A 24h	25.432	25.3832	22.34	22.21	19.7979	19.781	27.474	27.412	27.443	4A 24h	25.4076	22.275	19.7894	-2.03544	-5.16804	-7.65359	-0.131677	0.737714	0.215143	-2.16712	0.91277	1.66753	1.16082
4B 24h	25.02	24.95	24.0155	23.1669	20.0654	20.0556	27.2918	27.2758	27.2838	4B 24h	24.985	23.5912	20.0605	-2.2988	-3.69261	-7.2233	0.131677	-0.737714	-0.215143	-4.43032	1.09557	0.599689	0.861461
4A 30h	25.9476	25.9171	22.84	22.72	19.9607	19.3992	27.6457	27.7495	27.6976	4A 30h	25.9324	22.78	19.6799	-1.76522	-4.91758	-8.01765	-0.401903	0.487262	0.579202	-7.43845	0.756859	1.40178	1.49402
4B 30h	26.02	26.57	23.8914	24.3733	20.3839	20.0883	27.6907	27.6328	27.6618	4B 30h	26.295	24.1324	20.2361	-1.36678	-3.52942	-7.42565	-0.800343	-0.900904	-0.0127935		0.574213	0.535551	0.991171
4A 36h	27.0952	27.0655	24.21	24.06	19.7548	19.6902	28.6069	28.6883	28.6476	4A 36h	27.0803	24.135	19.7225	-1.56728	-4.51261	-8.92512	-0.599845	0.0822911	1.48668		0.659825	1.0587	2.80242
4B 36h	27.42	27.36	25.9641	26.3069	20.8894	20.8357	29.1678	29.121	29.1444	4B 36h	27.39	26.1355	20.8626	-1.75441	-3.00891	-8.28185	-0.412713	-1.42141	0.843401		0.75121	0.373347	1.79427
7A 2h	31.1967	31.3147	30.11	30.21	36.9508	38.3851	27.6126	27.6755	27.6441	7A 2h	31.2557	30.16	37.6679	3.61168	2.51594	10.0239	-3.41911	-4.65848	-15.3852		0.0934856	0.0395966	2.33665e-05
7B 2h	32.16	32.03	31.8209	32.3842	Undetermined	Undetermined	27.2605	27.9652	27.6128	7B 2h	32.095	32.1025	40	4.48218	4.48972	12.3872	-4.28961	-6.63226	-17.7485		0.0511326	0.0100807	4.54116e-06
7A 4h	32.6469	32.6786	32.54	32.8	38.0786	38.6527	29.2369	29.3349	29.2859	7A 4h	32.6628	32.67	38.3657	3.37689	3.38413	9.07978	-3.18432	-5.52668	-14.4411		0.110008	0.0216923	4.49565e-05
7B 4h	28.94	28.85	29.9685	30.1678	35.821	35.5045	26.9008	26.8863	26.8936	7B 4h	28.895	30.0682	35.6627	2.00144	3.17459	8.76917	-1.80887	-5.31714	-14.1305		0.285414	0.0250832	5.57565e-05
7A 6h	29.502	29.4691	27.15	26.92	34.0544	34.0787	27.883	27.928	27.9055	7A 6h	29.4856	27.035	34.0666	1.58008	-0.870488	6.16109	-1.38752	-1.27206	-11.5224		0.382222	0.414069	0.000339942
7B 6h	30.11	29.97	29.95	29.4105	36.4436	36.3167	27.9725	28.1582	28.0654	7B 6h	30.04	29.6803	36.3802	1.97464	1.61489	8.31479	-1.78207	-3.75743	-13.6761		0.290765	0.0739435	7.63971e-05
7A 12h	28.0705	28.1997	23.83	24.72	26.1282	26.0227	28.1142	28.0695	28.0918	7A 12h	28.1351	24.275	26.0755	0.0432262	-3.81684	-2.01637	0.149337	1.67429	-3.34496		1.10906	3.19163	0.0984165
7B 12h	27.68	27.37	26.4029	26.1344	27.0074	26.9529	27.8165	27.8281	27.8223	7B 12h	27.525	26.2686	26.9801	-0.297317	-1.55367	-0.842186	0.489881	-0.588871	-4.51914		1.40433	0.664863	0.0436116
7A 18h	27.602	27.7651	23.26	24.46	23.4239	22.8323	27.9706	28.2142	28.0924	7A 18h	27.6836	23.86	23.1281	-0.408856	-4.23241	-4.96433	0.60142	2.08987	-0.396998		1.51721	4.2571	0.759437
7B 18h	27	27.35	25.1751	25.9702	24.0976	23.8291	28.1657	28.0783	28.122	7B 18h	27.175	25.5727	23.9633	-0.94704	-2.54937	-4.15872	1.1396	0.406822	-1.20261		2.2032	1.32576	0.434488
7A 24h	28.4681	28.5061	25.83	26.01	22.3543	22.3717	28.2917	28.5895	28.4406	7A 24h	28.4871	25.92	22.363	0.0464687	-2.52061	-6.0776	0.146095	0.37806	0.716267	0.192563	1.10657	1.29959	1.64293
7B 24h	28.09	27.75	25.9478	25.6859	22.9395	22.9331	27.4875	27.6752	27.5813	7B 24h	27.92	25.8169	22.9363	0.338658	-1.76449	-4.64506	-0.146095	-0.37806	-0.716267	-2.14255	0.903693	0.769472	0.60867
7A 30h	29.3574	29.3739	24.73	25.25	24.7917	24.8432	28.619	28.5694	28.5942	7A 30h	29.3656	24.99	24.8175	0.771399	-3.60425	-3.77678	-0.578835	1.4617	-1.58455	-5.36133	0.669504	2.75433	0.33343
7B 30h	29.41	29.37	27.4707	27.4698	23.3918	23.389	28.7343	28.6266	28.6804	7B 30h	29.39	27.4703	23.3904	0.709553	-1.21017	-5.29002	-0.51699	-0.932379	-0.0713067		0.698828	0.523993	0.951776
7A 36h	28.8169	28.9463	25.07	25.8	22.9734	22.8698	28.1011	28.2423	28.1717	7A 36h	28.8816	25.435	22.9216	0.709914	-2.73671	-5.2501	-0.517351	0.594162	-0.111231		0.698654	1.5096	0.925798
7B 36h	28.15	27.99	26.6072	26.9297	21.4296	21.6055	27.7347	27.7249	27.7298	7B 36h	28.07	26.7684	21.5176	0.340212	-0.961349	-6.2122	-0.147649	-1.1812	0.850867		0.902721	0.440986	1.80358
9A 2h	31.853	31.8474	30.57	30.75	Undetermined	38.9759	27.6194	27.5625	27.5909	9A 2h	31.8502	30.66	38.9759	4.25926	3.06906	11.385	-4.80747	-6.38808	-17.7012		0.0357116	0.0119398	4.69244e-06
9B 2h	32.2	32.31	32.6974	32.7201	Undetermined	39.8527	27.6565	27.3886	27.5225	9B 2h	32.255	32.7087	39.8527	4.73248	5.18622	12.3302	-5.28069	-8.50524	-18.6465		0.025725	0.00275213	2.43699e-06
9A 4h	29.4523	29.4125	29.11	28.93	34.2037	34.5319	27.4957	27.4169	27.4563	9A 4h	29.4324	29.02	34.3678	1.97609	1.5637	6.9115	-2.5243	-4.88272	-13.2278		0.173825	0.0338965	0.000104242
9B 4h	29.53	29.38	31.0527	30.935	35.7636	35.9274	27.8085	27.5747	27.6916	9B 4h	29.455	30.9938	35.8455	1.76337	3.30221	8.15389	-2.31158	-6.62123	-14.4702		0.20144	0.0101581	4.40601e-05
9A 6h	29.3988	29.346	26.8	26.39	30.2925	30.4061	27.642	27.6994	27.6707	9A 6h	29.3724	26.595	30.3493	1.70173	-1.07569	2.67863	-2.24994	-2.24333	-8.9949		0.210233	0.211198	0.00196004
9B 6h	29.18	29.05	29.1727	28.8411	33.5662	33.576	28.2188	28.2796	28.2492	9B 6h	29.115	29.0069	33.5711	0.865815	0.757699	5.32191	-1.41402	-4.07672	-11.6382		0.375264	0.0592633	0.000313729
9A 12h	27.1343	27.379	22.97	23.73	24.3571	24.6539	27.5948	27.7806	27.6877	9A 12h	27.2567	23.35	24.5055	-0.431024	-4.33768	-3.18216	-0.117182	1.01866	-3.13412		0.921987	2.02604	0.113903
9B 12h	27	27.17	24.9471	25.7261	24.9932	24.8505	27.616	27.9438	27.7799	9B 12h	27.085	25.3366	24.9218	-0.694897	-2.44331	-2.85805	0.146691	-0.875706	-3.45822		1.10703	0.544987	0.0909852
9A 18h	27.8064	27.7124	24.44	25.01	22.6272	22.9536	28.4109	28.3382	28.3745	9A 18h	27.7594	24.725	22.7904	-0.615136	-3.64954	-5.58415	0.0669301	0.330525	-0.732127		1.04749	1.25747	0.602016
9B 18h	26.93	26.97	25.0773	25.1858	22.8831	22.9322	27.5374	27.2749	27.4061	9B 18h	26.95	25.1316	22.9077	-0.456134	-2.27457	-4.49845	-0.0920724	-1.04445	-1.81783		0.938174	0.484831	0.283647
9A 24h	27.854	27.8978	23.95	25.17	22.4455	22.4242	28.3285	28.4464	28.3875	9A 24h	27.8759	24.56	22.4348	-0.511602	-3.82746	-5.95265	-0.0366036	0.508446	-0.36363	-0.548206	0.974947	1.42252	0.777206
9B 24h	28.54	28.24	26.2324	26.0961	22.171	22.4188	28.9701	28.9795	28.9748	9B 24h	28.39	26.1642	22.2949	-0.58481	-2.81057	-6.67991	0.0366036	-0.508446	0.36363	-3.31902	1.0257	0.702979	1.28666
9A 30h	28.5303	28.5596	25.33	25.22	21.9633	21.9519	28.6512	28.5388	28.595	9A 30h	28.5449	25.275	21.9576	-0.0500669	-3.32001	-6.63741	-0.498139	0.000992183	0.32113	-6.31628	0.708019	1.00069	1.24931
9B 30h	27.99	28.11	26.4452	26.0709	22.0059	22.3335	28.7623	28.6535	28.7079	9B 30h	28.05	26.258	22.1697	-0.657911	-2.44989	-6.53821	0.109705	-0.869129	0.221935		1.07901	0.547477	1.1663
9A 36h	27.8649	27.7986	24.97	24.6	21.6635	21.6426	27.9656	27.9145	27.94	9A 36h	27.8317	24.785	21.6531	-0.108278	-3.15501	-6.28696	-0.439928	-0.164006	-0.0293179		0.737172	0.892543	0.979884
9B 36h	28.24	28.54	25.7218	24.6636	22.5021	22.2895	28.3457	28.4545	28.4001	9B 36h	28.39	25.1927	22.3958	-0.0101245	-3.20744	-6.00435	-0.538081	-0.111582	-0.311925		0.688686	0.925573	0.805566
sample 10	27.9144	27.5923	22.869	23.86	22.0152	22.1641	27.8759	28.0765	27.9762	sample 10	27.7533	23.3645	22.0897	-0.222877	-4.6117	-5.88653
sample 10	27.25	27.61	26.2899	25.9309	22.6785	22.3964	27.9611	27.863	27.912	sample 10	27.43	26.1104	22.5374	-0.482042	-1.80167	-5.37462
sample 11	26.6894	26.6952	23.27	23.7	21.2799	21.3468	28.3612	28.352	28.3566	sample 11	26.6923	23.485	21.3134	-1.66432	-4.87159	-7.04321
sample 11	26.17	26.41	24.9518	24.9098	21.8869	21.6787	28.2274	28.3198	28.2736	sample 11	26.29	24.9308	21.7828	-1.9836	-3.34281	-6.49078
sample 12	25.5456	25.7072	22.32	22.29	20.0689	21.002	27.9339	28.0175	27.9757	sample 12	25.6264	22.305	20.5354	-2.34931	-5.67071	-7.44028
sample 12	25.06	25.17	23.5644	23.7727	20.5094	21.2775	27.9527	27.9253	27.939	sample 12	25.115	23.6685	20.8935	-2.824	-4.27046	-7.04555
name	earlyRT		late RT		LTR integrated		PBGD
Controls:
1A 24h	Undetermined	Undetermined	Undetermined	37.04	Undetermined	Undetermined	27.4108	27.3813	27.3961
1B 24h	Undetermined	Undetermined	Undetermined	Undetermined	Undetermined	Undetermined	28.7048	28.6158	28.6603
1A 36h	Undetermined	Undetermined	39.05	Undetermined	38.627	Undetermined	26.9361	26.9666	26.9514
1B 36h	Undetermined	Undetermined	Undetermined	Undetermined	Undetermined	Undetermined	25.711	26.219	25.965
6A 24h	Undetermined	Undetermined	Undetermined	Undetermined	Undetermined	Undetermined	27.3789	27.7197	27.5493
6B 24h	Undetermined	Undetermined	Undetermined	Undetermined	Undetermined	Undetermined	27.5497	27.5793	27.5645
8A 24h	Undetermined	Undetermined	Undetermined	Undetermined	Undetermined	Undetermined	27.9538	27.8803	27.917
8B 24h	Undetermined	Undetermined	Undetermined	Undetermined	Undetermined	Undetermined	28.2626	28.2217	28.2421
6A 36h	Undetermined	Undetermined	39.08	Undetermined	Undetermined	Undetermined	27.8553	27.788	27.8216
6B 36h	36.85	Undetermined	Undetermined	Undetermined	Undetermined	Undetermined	28.1946	28.1236	28.1591
8A 36h	Undetermined	Undetermined	Undetermined	Undetermined	Undetermined	Undetermined	28.0027	27.9446	27.9737
8B 36h	Undetermined	Undetermined	Undetermined	Undetermined	Undetermined	Undetermined	28.1415	27.9733	28.0574

## Sheet: duplicate dissociation
name	earlyRT		late RT		LTR integrated		PBGD		mean PBGD	1 ug/mio SupT1	mean early RT	mean late RT	mean LTR int.	early RT FAM-VIC	lateRT FAM-VIC	LTRint FAM-VIC	??Ct (24h-sample)	??Ct (24h-sample)	??Ct (24h-sample)		fold earlyRT	fold lateRT	fold int.
3A 2h	28.8282	28.8013	32.98	32.32	35.5575	34.8395	27.4219	27.4026	27.4122	3A 2h	28.8147	32.65	35.1985	1.40251	5.23777	7.78625	-3.2086	-10.4995	-15.8102		0.108172	0.000690782	1.74047e-05
3A 4h	27.0795	27.0219	26.02	25.85	29.8871	Undetermined	27.5082	27.6526	27.5804	3A 4h	27.0507	25.935	29.8871	-0.529702	-1.64539	2.30667	-1.27639	-3.61632	-10.3306		0.412828	0.0815415	0.000776574
3A 6h	25.946	25.9039	23.34	23.86	25.8356	25.6025	27.8553	27.446	27.6506	3A 6h	25.9249	23.6	25.7191	-1.72569	-4.05063	-1.93153	-0.0803995	-1.21109	-6.09239		0.945796	0.431944	0.0146558
3A 12h	25.2064	25.3295	22.07	22.61	21.3998	21.081	27.7424	27.7855	27.7639	3A 12h	25.2679	22.34	21.2404	-2.496	-5.42393	-6.52353	0.689911	0.162214	-1.50039		1.61318	1.119	0.353458
3A 18h	25.819	25.8781	22.11	22.76	20.3743	20.2415	26.9625	27.4674	27.2149	3A 18h	25.8486	22.435	20.3079	-1.36635	-4.77994	-6.90704	-0.439739	-0.481778	-1.11688		0.737268	0.716095	0.46109
3A 24h	26.0941	26.0972	22.71	22.57	19.8781	19.8775	27.7831	28.0203	27.9017	3A 24h	26.0956	22.64	19.8778	-1.80609	-5.26172	-8.02392	4.91943e-09	-1.37451e-09	-4.47021e-09		1	1	1
3A 30h	26.2542	26.243	23.25	23.11	19.7979	19.781	27.7212	27.6595	27.6903	3A 30h	26.2486	23.18	19.7894	-1.44171	-4.51032	-7.90088	-0.364379	-0.751393	-0.123044		0.776803	0.59403	0.918248
3A 36h	26.5391	26.4501	23.48	23.56	21.4898	21.5065	27.7889	27.8452	27.8171	3A 36h	26.4946	23.52	21.4982	-1.32249	-4.29708	-6.31893	-0.483598	-0.964631	-1.70499		0.715192	0.512409	0.306723
										1 ug/mio SupT1
3B 2h	28.96	28.78	33.8136	33.6623	36.2253	35.2096	27.2612	27.3185	27.2898	3B 2h	28.87	33.738	35.7174	1.58015	6.44812	8.42758	-3.5055	-10.0191	-15.4953		0.0880522	0.000963743	2.16501e-05
3B 4h	26.69	26.48	27.8688	27.6409	31.8681	31.5284	27.4269	27.2474	27.3372	3B 4h	26.585	27.7549	31.6983	-0.752156	0.417714	4.3611	-1.17319	-3.98866	-11.4288		0.443441	0.0629931	0.000362737
3B 6h	24.98	24.81	23.4663	23.8008	27.9437	27.7815	27.0801	27.1094	27.0948	3B 6h	24.895	23.6336	27.8626	-2.19976	-3.46119	0.767864	0.274416	-0.109757	-7.83555		1.2095	0.926744	0.00437788
3B 12h	24.6	24.65	22.5691	23.5916	22.4298	22.7661	27.3445	27.3144	27.3295	3B 12h	24.625	23.0804	22.5979	-2.70445	-4.24906	-4.73151	0.77911	0.678114	-2.33618		1.71607	1.60005	0.198034
3B 18h	25.04	26.51	22.7416	22.2877	20.9529	20.7803	27.2435	27.1199	27.1817	3B 18h	25.775	22.5147	20.8666	-1.40673	-4.66707	-6.31513	-0.518617	1.09612	-0.752561		0.698041	2.13779	0.593549
3B 24h	25.73	25.07	23.5915	23.9173	20.1918	20.3236	27.2916	27.359	27.3253	3B 24h	25.4	23.7544	20.2577	-1.92534	-3.57095	-7.06769	2.01904e-09	7.69043e-10	4.60693e-09		1	1	1
3B 30h	25.9	26.39	24.0194	24.5332	20.7643	20.7738	27.4425	27.2801	27.3613	3B 30h	26.145	24.2763	20.7691	-1.2163	-3.08502	-6.59224	-0.709045	-0.485928	-0.47545		0.611725	0.714038	0.719243
3B 36h	26.8	27.29	24.0995	25.3015	21.1734	21.1436	27.8287	27.6418	27.7353	3B 36h	27.045	24.7005	21.1585	-0.690261	-3.03474	-6.57677	-1.23508	-0.536206	-0.490914		0.424818	0.689582	0.711574
										3 ug/mio SupT1
4A 2h	29.1621	29.2418	32.65	32.6	34.4302	33.6163	27.2713	27.6445	27.4579	4A 2h	29.202	32.625	34.0233	1.74403	5.16706	6.56534	-3.77948	-10.3351	-14.2189		0.0728222	0.000774152	5.24417e-05
4A 4h	26.634	26.6998	26.15	26.24	29.7362	30.511	27.3334	27.4105	27.372	4A 4h	26.6669	26.195	30.1236	-0.705054	-1.17695	2.75166	-1.33039	-3.99108	-10.4052		0.397661	0.0628875	0.00073741
4A 6h	25.1338	25.1636	22.74	22.62	27.0843	27.3735	27.577	27.4799	27.5284	4A 6h	25.1487	22.68	27.2289	-2.37975	-4.84844	-0.299569	0.344309	-0.319592	-7.35402		1.26954	0.801297	0.00611251
4A 12h	24.8083	24.6438	21.74	21.18	21.7833	21.4435	27.402	27.3437	27.3729	4A 12h	24.7261	21.46	21.6134	-2.6468	-5.91285	-5.75944	0.611351	0.744815	-1.89415		1.52769	1.67576	0.269033
4A 18h	25.3023	25.4515	21.95	21.8	19.8458	19.8188	27.3842	27.4241	27.4041	4A 18h	25.3769	21.875	19.8323	-2.02721	-5.52914	-7.57183	-0.00823021	0.361102	-0.0817547		0.994311	1.28441	0.944908
4A 24h	25.432	25.3832	22.34	22.21	19.7979	19.781	27.474	27.412	27.443	4A 24h	25.4076	22.275	19.7894	-2.03544	-5.16804	-7.65359	-3.56445e-10	-4.26758e-09	4.98291e-09		1	1	1
4A 30h	25.9476	25.9171	22.84	22.72	19.9607	19.3992	27.6457	27.7495	27.6976	4A 30h	25.9324	22.78	19.6799	-1.76522	-4.91758	-8.01765	-0.270226	-0.250452	0.364058		0.829189	0.840633	1.28704
4A 36h	27.0952	27.0655	24.21	24.06	19.7548	19.6902	28.6069	28.6883	28.6476	4A 36h	27.0803	24.135	19.7225	-1.56728	-4.51261	-8.92512	-0.468168	-0.655423	1.27153		0.722882	0.63489	2.41418
										3 ug/mio SupT1
4B 2h	28.9	29.01	34.1128	33.9707	35.9799	33.619	27.5225	27.2823	27.4024	4B 2h	28.955	34.0418	34.7995	1.55261	6.63939	7.39706	-3.8514	-10.332	-14.6204		0.0692807	0.000775816	3.97038e-05
4B 4h	26.05	26.03	27.3873	27.8316	29.4805	29.1475	27.1632	27.2898	27.2265	4B 4h	26.04	27.6095	29.314	-1.18649	0.382978	2.08754	-1.11231	-4.07559	-9.31084		0.462554	0.0593098	0.00157456
4B 6h	24.47	24.62	23.2306	24.0965	27.3008	27.3426	27.3587	27.3584	27.3585	4B 6h	24.545	23.6635	27.3217	-2.81353	-3.69498	-0.0368147	0.514728	0.0023737	-7.18649		1.42872	1.00165	0.00686518
4B 12h	24.31	23.99	22.7879	22.34	23.4007	23.0461	27.3649	27.3358	27.3503	4B 12h	24.15	22.564	23.2234	-3.20032	-4.78637	-4.12693	0.901526	1.09376	-3.09637		1.86804	2.1343	0.116923
4B 18h	24.45	24.74	22.8921	22.9382	20.3101	20.3219	27.34	27.2935	27.3167	4B 18h	24.595	22.9151	20.316	-2.72174	-4.4016	-7.00072	0.42294	0.708987	-0.222587		1.34066	1.63466	0.857027
4B 24h	25.02	24.95	24.0155	23.1669	20.0654	20.0556	27.2918	27.2758	27.2838	4B 24h	24.985	23.5912	20.0605	-2.2988	-3.69261	-7.2233	4.09912e-09	-3.61328e-10	-2.48779e-09		1	1	1
4B 30h	26.02	26.57	23.8914	24.3733	20.3839	20.0883	27.6907	27.6328	27.6618	4B 30h	26.295	24.1324	20.2361	-1.36678	-3.52942	-7.42565	-0.93202	-0.163191	0.20235		0.524124	0.893048	1.15057
4B 36h	27.42	27.36	25.9641	26.3069	20.8894	20.8357	29.1678	29.121	29.1444	4B 36h	27.39	26.1355	20.8626	-1.75441	-3.00891	-8.28185	-0.544389	-0.683697	1.05854		0.685682	0.622568	2.08283
										5 ug/mio CD4/1
7A 2h	31.1967	31.3147	30.11	30.21	36.9508	38.3851	27.6126	27.6755	27.6441	7A 2h	31.2557	30.16	37.6679	3.61168	2.51594	10.0239	-3.56521	-5.03654	-16.1015		0.0844823	0.0304684	1.42225e-05
7A 4h	32.6469	32.6786	32.54	32.8	38.0786	38.6527	29.2369	29.3349	29.2859	7A 4h	32.6628	32.67	38.3657	3.37689	3.38413	9.07978	-3.33042	-5.90474	-15.1574		0.0994133	0.0166916	2.73637e-05
7A 6h	29.502	29.4691	27.15	26.92	34.0544	34.0787	27.883	27.928	27.9055	7A 6h	29.4856	27.035	34.0666	1.58008	-0.870488	6.16109	-1.53361	-1.65012	-12.2387		0.345411	0.318614	0.000206913
7A 12h	28.0705	28.1997		25.72	26.1282	26.0227	28.1142	28.0695	28.0918	7A 12h	28.1351	25.72	26.0755	0.0432262	-2.37184	-2.01637	0.00324249	-0.148766	-4.06122		1.00225	0.902021	0.0599032
7A 18h	27.602	27.7651		25.46	23.4239	22.8323	27.9706	28.2142	28.0924	7A 18h	27.6836	25.46	23.1281	-0.408856	-2.63241	-4.96433	0.455325	0.11181	-1.11327		1.37109	1.08058	0.462247
7A 24h	28.4681	28.5061	25.83	26.01	22.3543	22.3717	28.2917	28.5895	28.4406	7A 24h	28.4871	25.92	22.363	0.0464687	-2.52061	-6.0776	-4.74121e-09	3.57422e-09	4.42871e-09		1	1	1
7A 30h	29.3574	29.3739	24.73	25.25	24.7917	24.8432	28.619	28.5694	28.5942	7A 30h	29.3656	24.99	24.8175	0.771399	-3.60425	-3.77678	-0.72493	1.08364	-2.30081		0.605026	2.11938	0.202949
7A 36h	28.8169	28.9463	25.07	25.8	22.9734	22.8698	28.1011	28.2423	28.1717	7A 36h	28.8816	25.435	22.9216	0.709914	-2.73671	-5.2501	-0.663445	0.216102	-0.827498		0.631369	1.16159	0.563505
										5 ug/mio CD4/1
7B 2h	32.16	32.03	31.8209	32.3842	Undetermined	Undetermined	27.2605	27.9652	27.6128	7B 2h	32.095	32.1025	40	4.48218	4.48972	12.3872	-4.14352	-6.2542	-17.0322		0.0565818	0.0131008	7.46079e-06
7B 4h	28.94	28.85	29.9685	30.1678	35.821	35.5045	26.9008	26.8863	26.8936	7B 4h	28.895	30.0682	35.6627	2.00144	3.17459	8.76917	-1.66278	-4.93908	-13.4142		0.31583	0.0325979	9.16037e-05
7B 6h	30.11	29.97	29.95	29.4105	36.4436	36.3167	27.9725	28.1582	28.0654	7B 6h	30.04	29.6803	36.3802	1.97464	1.61489	8.31479	-1.63598	-3.37937	-12.9599		0.321752	0.0960965	0.000125515
7B 12h	27.68	27.37	26.4029	26.1344	27.0074	26.9529	27.8165	27.8281	27.8223	7B 12h	27.525	26.2686	26.9801	-0.297317	-1.55367	-0.842186	0.635975	-0.210811	-3.80288		1.55399	0.864052	0.0716506
7B 18h	27	27.35	25.1751	25.9702	24.0976	23.8291	28.1657	28.0783	28.122	7B 18h	27.175	25.5727	23.9633	-0.94704	-2.54937	-4.15872	1.2857	0.784882	-0.486345		2.438	1.72295	0.713831
7B 24h	28.09	27.75	25.9478	25.6859	22.9395	22.9331	27.4875	27.6752	27.5813	7B 24h	27.92	25.8169	22.9363	0.338658	-1.76449	-4.64506	3.46924e-09	-8.08105e-10	-3.40576e-09		1	1	1
7B 30h	29.41	29.37	27.4707	27.4698	23.3918	23.389	28.7343	28.6266	28.6804	7B 30h	29.39	27.4703	23.3904	0.709553	-1.21017	-5.29002	-0.370895	-0.554319	0.64496		0.773303	0.680978	1.5637
7B 36h	28.15	27.99	26.6072	26.9297	21.4296	21.6055	27.7347	27.7249	27.7298	7B 36h	28.07	26.7684	21.5176	0.340212	-0.961349	-6.2122	-0.00155391	-0.803136	1.56713		0.998923	0.573102	2.96315
										5 ug/mio CD4/2
9A 2h	31.853	31.8474	30.57	30.75	Undetermined	38.9759	27.6194	27.5625	27.5909	9A 2h	31.8502	30.66	38.9759	4.25926	3.06906	11.385	-4.77086	-6.89652	-17.3376		0.0366292	0.00839342	6.03758e-06
9A 4h	29.4523	29.4125	29.11	28.93	34.2037	34.5319	27.4957	27.4169	27.4563	9A 4h	29.4324	29.02	34.3678	1.97609	1.5637	6.9115	-2.48769	-5.39116	-12.8641		0.178291	0.0238286	0.000134124
9A 6h	29.3988	29.346	26.8	26.39	30.2925	30.4061	27.642	27.6994	27.6707	9A 6h	29.3724	26.595	30.3493	1.70173	-1.07569	2.67863	-2.21333	-2.75177	-8.63127		0.215636	0.148468	0.0025219
9A 12h	27.1343	27.379		23.73	24.3571	24.6539	27.5948	27.7806	27.6877	9A 12h	27.2567	23.73	24.5055	-0.431024	-3.95768	-3.18216	-0.0805788	0.130216	-2.77049		0.945678	1.09446	0.146554
9A 18h	27.8064	27.7124	24.44	25.01	22.6272	22.9536	28.4109	28.3382	28.3745	9A 18h	27.7594	24.725	22.7904	-0.615136	-3.64954	-5.58415	0.103534	-0.177921	-0.368497		1.0744	0.883976	0.774589
9A 24h	27.854	27.8978	23.95	25.17	22.4455	22.4242	28.3285	28.4464	28.3875	9A 24h	27.8759	24.56	22.4348	-0.511602	-3.82746	-5.95265	1.7334e-09	3.31543e-09	-8.3252e-10		1	1	1
9A 30h	28.5303	28.5596	25.33	25.22	21.9633	21.9519	28.6512	28.5388	28.595	9A 30h	28.5449	25.275	21.9576	-0.0500669	-3.32001	-6.63741	-0.461535	-0.507454	0.68476		0.726213	0.703463	1.60743
9A 36h	27.8649	27.7986	24.97	24.6	21.6635	21.6426	27.9656	27.9145	27.94	9A 36h	27.8317	24.785	21.6531	-0.108278	-3.15501	-6.28696	-0.403324	-0.672452	-0.0293179		0.756114	0.62744	0.979884
										5 ug/mio CD4/2
9B 2h	32.2	32.31	32.6974	32.7201	Undetermined	39.8527	27.6565	27.3886	27.5225	9B 2h	32.255	32.7087	39.8527	4.73248	5.18622	12.3302	-5.31729	-7.99679	-19.0101		0.0250805	0.00391495	1.89405e-06
9B 4h	29.53	29.38	31.0527	30.935	35.7636	35.9274	27.8085	27.5747	27.6916	9B 4h	29.455	30.9938	35.8455	1.76337	3.30221	8.15389	-2.34818	-6.11278	-14.8338		0.196394	0.0144501	3.42438e-05
9B 6h	29.18	29.05	29.1727	28.8411	33.5662	33.576	28.2188	28.2796	28.2492	9B 6h	29.115	29.0069	33.5711	0.865815	0.757699	5.32191	-1.45063	-3.56827	-12.0018		0.365863	0.084303	0.000243833
9B 12h	27	27.17	24.9471	25.7261	24.9932	24.8505	27.616	27.9438	27.7799	9B 12h	27.085	25.3366	24.9218	-0.694897	-2.44331	-2.85805	0.110087	-0.36726	-3.82185		1.07929	0.775253	0.0707143
9B 18h	26.93	26.97	25.0773	25.1858	22.8831	22.9322	27.5374	27.2749	27.4061	9B 18h	26.95	25.1316	22.9077	-0.456134	-2.27457	-4.49845	-0.128676	-0.536	-2.18146		0.91467	0.68968	0.220453
9B 24h	28.54	28.24	26.2324	26.0961	22.171	22.4188	28.9701	28.9795	28.9748	9B 24h	28.39	26.1642	22.2949	-0.58481	-2.81057	-6.67991	-3.39356e-09	4.20654e-09	-1.23291e-09		1	1	1
9B 30h	27.99	28.11	26.4452	26.0709	22.0059	22.3335	28.7623	28.6535	28.7079	9B 30h	28.05	26.258	22.1697	-0.657911	-2.44989	-6.53821	0.0731009	-0.360683	-0.141695		1.05198	0.778796	0.906454
9B 36h	28.24	28.54	25.7218	24.6636	22.5021	22.2895	28.3457	28.4545	28.4001	9B 36h	28.39	25.1927	22.3958	-0.0101245	-3.20744	-6.00435	-0.574685	0.396864	-0.675555		0.671433	1.31664	0.626091

## Sheet: normalisation 36h
name	earlyRT		late RT		LTR integrated		PBGD		mean PBGD		FAM-VIC		late RT		LTR int.		??Ct (24h-sample)		??Ct (24h-sample)		??Ct (24h-sample)		fold ealyRT		fold lateRT		fold integration
3A 2h	28.8282	28.8013	32.98	32.32	35.5575	34.8395	27.4219	27.4026	27.4122	3A 2h	1.41593	1.38909	5.56777	4.90777	8.14528	7.42722	-2.69389	-2.75611	-9.90485	-9.16485	-14.4726	-13.7378	0.154547	0.148022	0.00104314	0.00174223	4.39867e-05	7.32012e-05
3A 4h	27.0795	27.0219	26.02	25.85	29.8871	Undetermined	27.5082	27.6526	27.5804	3A 4h	-0.500909	-0.558496	-1.56039	-1.73039	2.30667	12.4196	-0.77705	-0.808531	-2.77669	-2.52669	-8.63396	-18.7302	0.583559	0.570963	0.145926	0.173536	0.0025172	2.29964e-06
3A 6h	25.946	25.9039	23.34	23.86	25.8356	25.6025	27.8553	27.446	27.6506	3A 6h	-1.70462	-1.74676	-4.31063	-3.79063	-1.81498	-2.04809	0.426664	0.379732	-0.0264543	-0.466454	-4.51231	-4.26247	1.34412	1.3011	0.98183	0.723741	0.0438186	0.0521036
3A 12h	25.2064	25.3295	22.07	22.61	21.3998	21.081	27.7424	27.7855	27.7639	3A 12h	-2.55756	-2.43444	-5.69393	-5.15393	-6.3641	-6.68296	1.2796	1.06742	1.35685	0.896845	0.0368032	0.372401	2.42772	2.09568	2.56124	1.86199	1.02584	1.29451
3A 18h	25.819	25.8781	22.11	22.76	20.3743	20.2415	26.9625	27.4674	27.2149	3A 18h	-1.3959	-1.3368	-5.10494	-4.45494	-6.84066	-6.97342	0.117946	-0.0302286	0.767853	0.197853	0.513368	0.662862	1.08519	0.979265	1.70273	1.14699	1.42738	1.58322
3A 24h	26.0941	26.0972	22.71	22.57	19.8781	19.8775	27.7831	28.0203	27.9017	3A 24h	-1.80762	-1.80456	-5.19172	-5.33172	-8.0236	-8.02423	0.529657	0.437538	0.854631	1.07463	1.69631	1.71368	1.44359	1.35429	1.8083	2.10618	3.24071	3.27996
3A 30h	26.2542	26.243	23.25	23.11	19.7979	19.781	27.7212	27.6595	27.6903	3A 30h	-1.43613	-1.4473	-4.44032	-4.58032	-7.89239	-7.90936	0.158167	0.0802708	0.103238	0.323238	1.5651	1.5988	1.11587	1.05722	1.07418	1.25114	2.95898	3.02891
3A 36h	26.5391	26.4501	23.48	23.56	21.4898	21.5065	27.7889	27.8452	27.8171	3A 36h	-1.27796	-1.36703	-4.33708	-4.25708	-6.32729	-6.31056	0	0	0	0	0	0	1	1	1	1	1	1
											0	0	0	0	0	0							1	1	1	1	1	1
3B 2h	28.96	28.78	33.8136	33.6623	36.2253	35.2096	27.2612	27.3185	27.2898	3B 2h	1.67015	1.49015	6.5238	6.37244	8.93542	7.91974	-2.60542	-1.93542	-10.1595	-8.80617	-15.4973	-14.5114	0.164321	0.261446	0.000874325	0.00223397	2.16192e-05	4.28194e-05
3B 4h	26.69	26.48	27.8688	27.6409	31.8681	31.5284	27.4269	27.2474	27.3372	3B 4h	-0.647156	-0.857156	0.531666	0.303762	4.53095	4.19125	-0.288105	0.411895	-4.16741	-2.7375	-11.0929	-10.7829	0.818977	1.33043	0.0556524	0.149944	0.000457844	0.00056758
3B 6h	24.98	24.81	23.4663	23.8008	27.9437	27.7815	27.0801	27.1094	27.0948	3B 6h	-2.11476	-2.28476	-3.62843	-3.29395	0.848974	0.686754	1.1795	1.8395	-0.00731754	0.860215	-7.41088	-7.27839	2.26498	3.57885	0.994941	1.81531	0.00587628	0.00644147
3B 12h	24.6	24.65	22.5691	23.5916	22.4298	22.7661	27.3445	27.3144	27.3295	3B 12h	-2.72945	-2.67945	-4.76032	-3.73781	-4.89963	-4.56338	1.79419	2.23419	1.12457	1.30407	-1.66228	-2.02826	3.46821	4.70499	2.18036	2.46925	0.31594	0.245151
3B 18h	25.04	26.51	22.7416	22.2877	20.9529	20.7803	27.2435	27.1199	27.1817	3B 18h	-2.14173	-0.671726	-4.4401	-4.89403	-6.22883	-6.40143	1.20647	0.226465	0.804357	2.46029	-0.333079	-0.190213	2.30772	1.16997	1.74637	5.50327	0.79384	0.876476
3B 24h	25.73	25.07	23.5915	23.9173	20.1918	20.3236	27.2916	27.359	27.3253	3B 24h	-1.59534	-2.25534	-3.73388	-3.40802	-7.13359	-7.00179	0.660082	1.81008	0.0981312	0.974281	0.571682	0.410147	1.58017	3.50662	1.07039	1.96466	1.48626	1.32882
3B 30h	25.9	26.39	24.0194	24.5332	20.7643	20.7738	27.4425	27.2801	27.3613	3B 30h	-1.4613	-0.971299	-3.3419	-2.82815	-6.59699	-6.58749	0.526038	0.526038	-0.29385	0.394407	0.03508	-0.00415039	1.43997	1.43997	0.815722	1.3144	1.02461	0.997127
3B 36h	26.8	27.29	24.0995	25.3015	21.1734	21.1436	27.8287	27.6418	27.7353	3B 36h	-0.935261	-0.445261	-3.63575	-2.43374	-6.56191	-6.59164	0	0	0	0	0	0	1	1	1	1	1	1
											0	0	0	0	0	0							1	1	1	1	1	1
4A 2h	29.1621	29.2418	32.65	32.6	34.4302	33.6163	27.2713	27.6445	27.4579	4A 2h	1.70421	1.78386	5.19206	5.14206	6.97227	6.1584	-3.25666	-3.36596	-9.62967	-9.72967	-15.8651	-15.1158	0.104628	0.096994	0.00126235	0.00117781	1.67542e-05	2.81638e-05
4A 4h	26.634	26.6998	26.15	26.24	29.7362	30.511	27.3334	27.4105	27.372	4A 4h	-0.737924	-0.672185	-1.22195	-1.13195	2.36428	3.13904	-0.814524	-0.90992	-3.21566	-3.45566	-11.2571	-12.0964	0.568596	0.532215	0.107644	0.091147	0.000408572	0.000228355
4A 6h	25.1338	25.1636	22.74	22.62	27.0843	27.3735	27.577	27.4799	27.5284	4A 6h	-2.39463	-2.36488	-4.78844	-4.90844	-0.444184	-0.154954	0.842182	0.782772	0.350831	0.320831	-8.44866	-8.80244	1.79276	1.72043	1.27529	1.24905	0.0028622	0.00223976
4A 12h	24.8083	24.6438	21.74	21.18	21.7833	21.4435	27.402	27.3437	27.3729	4A 12h	-2.56451	-2.72908	-5.63285	-6.19285	-5.58952	-5.92936	1.01207	1.14697	1.19524	1.60524	-3.30332	-3.02804	2.0168	2.21449	2.28983	3.04246	0.101298	0.122594
4A 18h	25.3023	25.4515	21.95	21.8	19.8458	19.8188	27.3842	27.4241	27.4041	4A 18h	-2.1018	-1.95263	-5.45414	-5.60414	-7.55833	-7.58534	0.549355	0.370522	1.01653	1.01653	-1.33452	-1.37206	1.46343	1.29282	2.02304	2.02304	0.396525	0.38634
4A 24h	25.432	25.3832	22.34	22.21	19.7979	19.781	27.474	27.412	27.443	4A 24h	-2.01101	-2.05987	-5.10304	-5.23304	-7.64511	-7.66207	0.458568	0.477769	0.665423	0.645423	-1.24774	-1.29533	1.37418	1.39259	1.58603	1.5642	0.421108	0.407444
4A 30h	25.9476	25.9171	22.84	22.72	19.9607	19.3992	27.6457	27.7495	27.6976	4A 30h	-1.74998	-1.78045	-4.85758	-4.97758	-7.73692	-8.29838	0.197536	0.198347	0.419971	0.389971	-1.15593	-0.659019	1.14674	1.14738	1.3379	1.31037	0.448778	0.633309
4A 36h	27.0952	27.0655	24.21	24.06	19.7548	19.6902	28.6069	28.6883	28.6476	4A 36h	-1.55245	-1.5821	-4.43761	-4.58761	-8.89284	-8.9574	0	0	0	0	0	0	1	1	1	1	1	1
											0	0	0	0	0	0							1	1	1	1	1	1
4B 2h	28.9	29.01	34.1128	33.9707	35.9799	33.619	27.5225	27.2823	27.4024	4B 2h	1.49761	1.60761	6.71043	6.56835	8.57755	6.21658	-3.22201	-3.39201	-9.89078	-9.40582	-16.8326	-14.5252	0.107171	0.0952581	0.00105336	0.00147423	8.56819e-06	4.24099e-05
4B 4h	26.05	26.03	27.3873	27.8316	29.4805	29.1475	27.1632	27.2898	27.2265	4B 4h	-1.17649	-1.19649	0.16082	0.605137	2.25402	1.92105	-0.547916	-0.587916	-3.34117	-3.44261	-10.5091	-10.2297	0.684007	0.665303	0.098675	0.0919755	0.000686213	0.000832819
4B 6h	24.47	24.62	23.2306	24.0965	27.3008	27.3426	27.3587	27.3584	27.3585	4B 6h	-2.88853	-2.73853	-4.12796	-3.26201	-0.0577326	-0.0158968	1.16412	0.954117	0.947605	0.424536	-8.1973	-8.29276	2.24096	1.93739	1.92867	1.34214	0.00340696	0.00318881
4B 12h	24.31	23.99	22.7879	22.34	23.4007	23.0461	27.3649	27.3358	27.3503	4B 12h	-3.04032	-3.36032	-4.56241	-5.01033	-3.94966	-4.3042	1.31592	1.57592	1.38206	2.17286	-4.30537	-4.00446	2.4896	2.98125	2.6064	4.50917	0.050577	0.0623069
4B 18h	24.45	24.74	22.8921	22.9382	20.3101	20.3219	27.34	27.2935	27.3167	4B 18h	-2.86674	-2.57674	-4.42468	-4.37851	-7.0066	-6.99483	1.14233	0.792329	1.24433	1.54104	-1.24843	-1.31383	2.20737	1.73187	2.36909	2.91004	0.420906	0.402251
4B 24h	25.02	24.95	24.0155	23.1669	20.0654	20.0556	27.2918	27.2758	27.2838	4B 24h	-2.2638	-2.3338	-3.26828	-4.11694	-7.2184	-7.22821	0.539389	0.549389	0.0879269	1.27947	-1.03663	-1.08045	1.45336	1.46347	1.06284	2.42749	0.487463	0.47288
4B 30h	26.02	26.57	23.8914	24.3733	20.3839	20.0883	27.6907	27.6328	27.6618	4B 30h	-1.64178	-1.09178	-3.77034	-3.28849	-7.27785	-7.57346	-0.0826307	-0.692631	0.589988	0.451024	-0.977183	-0.735206	0.944334	0.618725	1.50523	1.36701	0.507971	0.600732
4B 36h	27.42	27.36	25.9641	26.3069	20.8894	20.8357	29.1678	29.121	29.1444	4B 36h	-1.72441	-1.78441	-3.18035	-2.83747	-8.25503	-8.30866	0	0	0	0	0	0	1	1	1	1	1	1
											0	0	0	0	0	0							1	1	1	1	1	1
											0	0	0	0	0	0							1	1	1	1	1	1
7A 2h	31.1967	31.3147	30.11	30.21	36.9508	38.3851	27.6126	27.6755	27.6441	7A 2h	3.55267	3.67068	2.46594	2.56594	9.30672	10.741	-2.90747	-2.89606	-5.56764	-4.93764	-14.505	-16.0429	0.13328	0.134338	0.021085	0.0326303	4.30077e-05	1.48119e-05
7A 4h	32.6469	32.6786	32.54	32.8	38.0786	38.6527	29.2369	29.3349	29.2859	7A 4h	3.36108	3.39269	3.25413	3.51413	8.7927	9.36686	-2.71587	-2.61807	-6.35584	-5.88584	-13.991	-14.6687	0.152209	0.162885	0.0122096	0.0169117	6.1416e-05	3.83947e-05
7A 6h	29.502	29.4691	27.15	26.92	34.0544	34.0787	27.883	27.928	27.9055	7A 6h	1.59652	1.56364	-0.755488	-0.985488	6.14894	6.17325	-0.951316	-0.78902	-2.34622	-1.38622	-11.3473	-11.4751	0.517161	0.578737	0.196661	0.382566	0.000383826	0.000351272
7A 12h	28.0705	28.1997		25.72	26.1282	26.0227	28.1142	28.0695	28.0918	7A 12h	-0.0213871	0.10784	-28.0918	-2.37184	-1.96362	-2.06913	0.666595	0.66678	24.9901	0.000131683	-3.2347	-3.23275	1.58732	1.58753	3.33257e+07	1.00009	0.106232	0.106377
7A 18h	27.602	27.7651		25.46	23.4239	22.8323	27.9706	28.2142	28.0924	7A 18h	-0.490433	-0.32728	-28.0924	-2.63241	-4.66852	-5.26015	1.13564	1.1019	24.9907	0.260708	-0.529806	-0.0417271	2.19716	2.14637	3.3339e+07	1.19807	0.692648	0.971491
7A 24h	28.4681	28.5061	25.83	26.01	22.3543	22.3717	28.2917	28.5895	28.4406	7A 24h	0.0274868	0.0654507	-2.61061	-2.43061	-6.08629	-6.06891	0.617722	0.709169	-0.491102	0.058898	0.887962	0.767035	1.53445	1.63486	0.711481	1.04167	1.85056	1.70177
7A 30h	29.3574	29.3739	24.73	25.25	24.7917	24.8432	28.619	28.5694	28.5942	7A 30h	0.763166	0.779631	-3.86425	-3.34425	-3.80257	-3.751	-0.117958	-0.0050106	0.762539	0.972539	-1.39575	-1.55087	0.921491	0.996533	1.69647	1.96229	0.380046	0.341303
7A 36h	28.8169	28.9463	25.07	25.8	22.9734	22.8698	28.1011	28.2423	28.1717	7A 36h	0.645208	0.77462	-3.10171	-2.37171	-5.19832	-5.30187	0	0	0	0	0	0	1	1	1	1	1	1
											0	0	0	0	0	0							1	1	1	1	1	1
7B 2h	32.16	32.03	31.8209	32.3842	Undetermined	Undetermined	27.2605	27.9652	27.6128	7B 2h	4.54718	4.41718	4.20806	4.77137	12.3872	12.3872	-4.12697	-4.15697	-5.33066	-5.57147	-18.6873	-18.5114	0.0572347	0.0560569	0.0248491	0.0210291	2.36895e-06	2.67611e-06
7B 4h	28.94	28.85	29.9685	30.1678	35.821	35.5045	26.9008	26.8863	26.8936	7B 4h	2.04644	1.95644	3.07496	3.27422	8.92739	8.61095	-1.62622	-1.69622	-4.19757	-4.07432	-15.2275	-14.7352	0.323935	0.308593	0.0545013	0.059362	2.60649e-05	3.66658e-05
7B 6h	30.11	29.97	29.95	29.4105	36.4436	36.3167	27.9725	28.1582	28.0654	7B 6h	2.04464	1.90464	1.88469	1.34509	8.37821	8.25137	-1.62442	-1.64442	-3.00729	-2.14518	-14.6784	-14.3756	0.324339	0.319874	0.12437	0.226066	3.81395e-05	4.70442e-05
7B 12h	27.68	27.37	26.4029	26.1344	27.0074	26.9529	27.8165	27.8281	27.8223	7B 12h	-0.142317	-0.452317	-1.41941	-1.68794	-0.814949	-0.869423	0.562529	0.712529	0.296803	0.887848	-5.48519	-5.25483	1.47686	1.63867	1.22842	1.85041	0.0223251	0.0261902
7B 18h	27	27.35	25.1751	25.9702	24.0976	23.8291	28.1657	28.0783	28.122	7B 18h	-1.12204	-0.77204	-2.9469	-2.15183	-4.02449	-4.29295	1.54225	1.03225	1.8243	1.35174	-2.27565	-1.8313	2.91249	2.04521	3.54135	2.55219	0.206519	0.28101
7B 24h	28.09	27.75	25.9478	25.6859	22.9395	22.9331	27.4875	27.6752	27.5813	7B 24h	0.508658	0.168658	-1.63351	-1.89546	-4.64187	-4.64826	-0.0884461	0.0915539	0.510905	1.09537	-1.65827	-1.476	0.940535	1.06552	1.42494	2.13667	0.316819	0.359485
7B 30h	29.41	29.37	27.4707	27.4698	23.3918	23.389	28.7343	28.6266	28.6804	7B 30h	0.729553	0.689553	-1.2097	-1.21063	-5.28865	-5.2914	-0.309341	-0.429341	0.0870972	0.410536	-1.01149	-0.832855	0.80701	0.742601	1.06223	1.32918	0.496033	0.561417
7B 36h	28.15	27.99	26.6072	26.9297	21.4296	21.6055	27.7347	27.7249	27.7298	7B 36h	0.420212	0.260212	-1.1226	-0.800095	-6.30014	-6.12425	0	0	0	0	0	0	1	1	1	1	1	1
											0	0	0	0	0	0							1	1	1	1	1	1
9A 2h	31.853	31.8474	30.57	30.75	Undetermined	38.9759	27.6194	27.5625	27.5909	9A 2h	4.26205	4.25647	2.97906	3.15906	12.4091	11.385	-4.3372	-4.39787	-5.94907	-6.49907	-18.6856	-17.6823	0.0494734	0.047436	0.0161864	0.0110556	2.37176e-06	4.75435e-06
9A 4h	29.4523	29.4125	29.11	28.93	34.2037	34.5319	27.4957	27.4169	27.4563	9A 4h	1.99602	1.95616	1.6537	1.4737	6.74735	7.07565	-2.07117	-2.09757	-4.62371	-4.81371	-13.0239	-13.373	0.237967	0.233652	0.0405624	0.0355573	0.000120065	9.42587e-05
9A 6h	29.3988	29.346	26.8	26.39	30.2925	30.4061	27.642	27.6994	27.6707	9A 6h	1.72815	1.67531	-0.87069	-1.28069	2.62181	2.73544	-1.8033	-1.81672	-2.09932	-2.05932	-8.89837	-9.03281	0.286519	0.283865	0.233368	0.239929	0.00209568	0.00190921
9A 12h	27.1343	27.379		23.73	24.3571	24.6539	27.5948	27.7806	27.6877	9A 12h	-0.553407	-0.30864	-27.6877	-3.95768	-3.33056	-3.03375	0.478256	0.167234	24.7177	0.617667	-2.94599	-3.26362	1.39306	1.1229	2.75905e+07	1.53439	0.129769	0.104124
9A 18h	27.8064	27.7124	24.44	25.01	22.6272	22.9536	28.4109	28.3382	28.3745	9A 18h	-0.56811	-0.662162	-3.93454	-3.36454	-5.74734	-5.42096	0.49296	0.520756	0.96453	0.0245303	-0.529213	-0.876406	1.40733	1.43471	1.95143	1.01715	0.692933	0.544723
9A 24h	27.854	27.8978	23.95	25.17	22.4455	22.4242	28.3285	28.4464	28.3875	9A 24h	-0.533503	-0.489702	-4.43746	-3.21746	-5.94199	-5.9633	0.458352	0.348296	1.46745	-0.122548	-0.334561	-0.334064	1.37397	1.27306	2.76533	0.918564	0.793025	0.793299
9A 30h	28.5303	28.5596	25.33	25.22	21.9633	21.9519	28.6512	28.5388	28.595	9A 30h	-0.0647297	-0.0354042	-3.26501	-3.37501	-6.63175	-6.64306	-0.0104208	-0.106002	0.294998	0.0349978	0.355199	0.345696	0.992803	0.929159	1.22688	1.02456	1.27916	1.27076
9A 36h	27.8649	27.7986	24.97	24.6	21.6635	21.6426	27.9656	27.9145	27.94	9A 36h	-0.0751505	-0.141406	-2.97001	-3.34001	-6.27655	-6.29737	0	0	0	0	0	0	1	1	1	1	1	1
											0	0	0	0	0	0							1	1	1	1	1	1
9B 2h	32.2	32.31	32.6974	32.7201	Undetermined	39.8527	27.6565	27.3886	27.5225	9B 2h	4.67748	4.78748	5.17483	5.1976	12.4775	12.3302	-4.83761	-4.64761	-7.85319	-8.93412	-18.3755	-18.4409	0.0349732	0.0398962	0.00432469	0.00204438	2.94047e-06	2.81028e-06
9B 4h	29.53	29.38	31.0527	30.935	35.7636	35.9274	27.8085	27.5747	27.6916	9B 4h	1.83837	1.68837	3.36105	3.24337	8.07197	8.23581	-1.99849	-1.54849	-6.0394	-6.97989	-13.97	-14.3465	0.250261	0.341867	0.0152041	0.00792217	6.23173e-05	4.80043e-05
9B 6h	29.18	29.05	29.1727	28.8411	33.5662	33.576	28.2188	28.2796	28.2492	9B 6h	0.930815	0.800815	0.923484	0.591914	5.31706	5.32677	-1.09094	-0.66094	-3.60184	-4.32843	-11.2151	-11.4374	0.469455	0.632466	0.0823643	0.049775	0.000420648	0.000360569
9B 12h	27	27.17	24.9471	25.7261	24.9932	24.8505	27.616	27.9438	27.7799	9B 12h	-0.779897	-0.609897	-2.83284	-2.05378	-2.78672	-2.92939	0.619772	0.749772	0.15449	-1.68274	-3.11132	-3.18128	1.53663	1.68153	1.11303	0.311491	0.115718	0.11024
9B 18h	26.93	26.97	25.0773	25.1858	22.8831	22.9322	27.5374	27.2749	27.4061	9B 18h	-0.476134	-0.436134	-2.32885	-2.22029	-4.523	-4.4739	0.316009	0.576009	-0.3495	-1.51623	-1.37504	-1.63677	1.24488	1.49072	0.784856	0.349599	0.385541	0.321577
9B 24h	28.54	28.24	26.2324	26.0961	22.171	22.4188	28.9701	28.9795	28.9748	9B 24h	-0.43481	-0.73481	-2.74241	-2.87874	-6.8038	-6.55602	0.274685	0.874685	0.0640554	-0.857783	0.905759	0.445352	1.20973	1.83361	1.0454	0.5518	1.87353	1.36165
9B 30h	27.99	28.11	26.4452	26.0709	22.0059	22.3335	28.7623	28.6535	28.7079	9B 30h	-0.717911	-0.597911	-2.26275	-2.63703	-6.70199	-6.37443	0.557786	0.737786	-0.415601	-1.09949	0.803952	0.263768	1.47201	1.66761	0.749707	0.46668	1.74588	1.20061
9B 36h	28.24	28.54	25.7218	24.6636	22.5021	22.2895	28.3457	28.4545	28.4001	9B 36h	-0.160125	0.139875	-2.67835	-3.73652	-5.89804	-6.11067	0	0	0	0	0	0	1	1	1	1	1	1

## Sheet: Overview
Overview of Supplemental Data 2
A: RNA samples	RNA sample information
B: All assay data	All raw data for the assays used
C: HIV replication markers	Fold change calculation and plots
D: Infection Rate & Cell Viablitiy	Fold change calculation and plots
E: Calculation Fig 1	Calculations used for the plot in figure 1 of the manuscript

## Sheet: A RNA samples
	ID	Description	Cell type	Condition	Time point [h]	Nanodrop [ng/µl]
	1	1A 2h	SupT1	mock	2	95.11
	2	1A 4h			4	158.44
	3	1A 6h			6	193.66
	4	1A 12h			12	189.32
	5	1A 18h			18	212.53
	6	1A 24h			24	263.5
	7	1A 30h			30	414.79
	8	1A 36h			36	417.9
	9	1B 2h	SupT1	mock	2	105.88
	10	1B 4h			4	148.73
	11	1B 6h			6	162.21
	12	1B 12h			12	164.7
	13	1B 18h			18	225.22
	14	1B 24h			24	235.84
	15	1B 30h			30	320.95
	16	1B 36h			36	278.46
	17	4A 2h	SupT1	3 ?g LV/mio	2	85.23
	18	4A 4h			4	121.08
	19	4A 6h			6	100.61
	20	4A 12h			12	119.1
	21	4A 18h			18	142.29
	22	4A 24h			24	152.62
	23	4A 30h			30	161.61
	24	4A 36h			36	188.68
	25	4B 2h	SupT1	3 ?g LV/mio	2	89.08
	26	4B 4h			4	93.19
	27	4B 6h			6	114.92
	28	4B 12h			12	100.11
	29	4B 18h			18	102.59
	30	4B 24h			24	134.79
	31	4B 30h			30	156.53
	32	4B 36h			36	396.76
		A and B are duplicate experiments

## Sheet: B All assay data
Summary
	early RT (raw CT, FAM)						early RT (?CT: FAM-VIC)	Time (hrs)	SupT1 Lv 3?g
early RT (raw CT, FAM)	Time (hrs)	SupT1 Lv 3?g						2	1.70421	1.78386	1.49761	1.60761
	2	29.1621	29.2418	28.9	29.01			4	-0.737924	-0.672185	-1.17649	-1.19649
	4	26.634	26.6998	26.05	26.03			6	-2.39463	-2.36488	-2.88853	-2.73853
	6	25.1338	25.1636	24.47	24.62			12	-2.56451	-2.72908	-3.04032	-3.36032
	12	24.8083	24.6438	24.31	23.99			18	-2.1018	-1.95263	-2.86674	-2.57674
	18	25.3023	25.4515	24.45	24.74			24	-2.01101	-2.05987	-2.2638	-2.3338
	24	25.432	25.3832	25.02	24.95			30	-1.74998	-1.78045	-1.64178	-1.09178
	30	25.9476	25.9171	26.02	26.57			36	-1.55245	-1.5821	-1.72441	-1.78441
	36	27.0952	27.0655	27.42	27.36
	lateRT (raw CT, FAM)						late RT (?CT: FAM-VIC)	Time (hrs)	SupT1 Lv 3?g
late RT (raw CT, FAM)	Time (hrs)	SupT1 Lv 3?g						2	5.19206	5.14206	6.71043	6.56835
	2	32.65	32.6	34.1128	33.9707			4	-1.22195	-1.13195	0.16082	0.605137
	4	26.15	26.24	27.3873	27.8316			6	-4.78844	-4.90844	-4.12796	-3.26201
	6	22.74	22.62	23.2306	24.0965			12	-5.63285	-6.19285	-4.56241	-5.01033
	12	21.74	21.18	22.7879	22.34			18	-5.45414	-5.60414	-4.42468	-4.37851
	18	21.95	21.8	22.8921	22.9382			24	-5.10304	-5.23304	-3.26828	-4.11694
	24	22.34	22.21	24.0155	23.1669			30	-4.85758	-4.97758	-3.77034	-3.28849
	30	22.84	22.72	23.8914	24.3733			36	-4.43761	-4.58761	-3.18035	-2.83747
	36	24.21	24.06	25.9641	26.3069
	Integrated (raw CT, FAM)						integrated (?CT: FAM-VIC)	Time (hrs)	SupT1 Lv 3?g
Integrated (raw CT, FAM)	Time (hrs)	SupT1 Lv 3?g						2	6.97227	6.1584	8.57755	6.21658
	2	34.4302	33.6163	35.9799	33.619			4	2.36428	3.13904	2.25402	1.92105
	4	29.7362	30.511	29.4805	29.1475			6	-0.444184	-0.154954	-0.0577326	-0.0158968
	6	27.0843	27.3735	27.3008	27.3426			12	-5.58952	-5.92936	-3.94966	-4.3042
	12	21.7833	21.4435	23.4007	23.0461			18	-7.55833	-7.58534	-7.0066	-6.99483
	18	19.8458	19.8188	20.3101	20.3219			24	-7.64511	-7.66207	-7.2184	-7.22821
	24	19.7979	19.781	20.0654	20.0556			30	-7.73692	-8.29838	-7.27785	-7.57346
	30	19.9607	19.3992	20.3839	20.0883			36	-8.89284	-8.9574	-8.25503	-8.30866
	36	19.7548	19.6902	20.8894	20.8357
	PGBD (raw CT, VIC)
PBGD (raw CT, VIC)	Time (hrs)	SupT1 Lv 3?g
	2	27.2713	27.6445	27.5225	27.2823
	4	27.3334	27.4105	27.1632	27.2898
	6	27.577	27.4799	27.3587	27.3584
	12	27.402	27.3437	27.3649	27.3358
	18	27.3842	27.4241	27.34	27.2935
	24	27.474	27.412	27.2918	27.2758
	30	27.6457	27.7495	27.6907	27.6328
	36	28.6069	28.6883	29.1678	29.121
FACS % GFP+ (in M1)	Time (hrs)	SupT1 mock		SupT1 Lv 3?g
	2	0.21	0.18	0.22	0.24
	4	0.3	0.19	0.18	0.13
	6	0.16	0.26	0.14	0.1
	12	0.19	0.29	0.06	0.24
	18	0.42	0.27	15.89	16.58
	24	0.25	0.23	43.96	43.51
	30	0.23	0.16	62.61	61.81
	36	0.23	0.57	70.83	71.92
FACS geoMFI (all)	Time (hrs)	SupT1 mock		SupT1 Lv 3?g
	2	2.41	2.59	2.72	2.68
	4	2.52	2.5	2.58	2.53
	6	2.49	2.52	2.42	2.44
	12	2.4	2.38	2.5	2.44
	18	2.41	2.4	4.17	4.23
	24	2.6	2.51	11.49	11.22
	30	3.12	3.06	27.48	25.74
	36	4.01	3.97	51.27	52.94
FACS geoMFI (all) ratio	Time (hrs)			SupT1 Lv 3?g
ratio=geoMFI LV/geoMFI mock	2			1.088	1.072
	4			1.02789	1.00797
	6			0.966068	0.974052
	12			1.04603	1.02092
	18			1.73389	1.75884
	24			4.49706	4.39139
	30			8.8932	8.3301
	36			12.8496	13.2682
Total mio cells/ml	Time (hrs)	SupT1 mock		SupT1 Lv 3?g
	2	0.8	0.86	0.51	0.55
	4	0.87	0.72	0.55	0.52
	6	0.9	0.92	0.52	0.58
	12	0.93	0.95	0.55	0.48
	18	0.96	1.02	0.47	0.49
	24	1.12	1.13	0.48	0.51
	30	1.2	1.3	0.52	0.49
	36	1.29	1.21	0.54	0.53
p24 [pg/ml]	Time (hrs)			SupT1 Lv 3?g
	2			1138	1009
	4			1234	1356
	6			1564	1556
	12			1749	1465
	18			3055	3297
	24			116968	110021
	30			628632	587579
	36			1223158	1107368
p24 [pg/ml]/total mio cells	Time (hrs)			SupT1 Lv 3?g
	2			2231.37	1834.55
	4			2243.64	2607.69
	6			3007.69	2682.76
	12			3180	3052.08
	18			6500	6728.57
	24			243683	215727
	30			1.20891e+06	1.19914e+06
	36			2.26511e+06	2.08937e+06
% Viability	Time (hrs)	SupT1 mock		SupT1 Lv 3?g
	2	90	89.8	97.5	97.4
	4	93.6	91.9	98.1	98.8
	6	88.9	91.6	97.2	97.5
	12	89.2	89.5	97.7	96.8
	18	89.3	90.3	94.9	96.2
	24	88.1	87.1	92.4	92.4
	30	89.4	88.1	92.4	93.4
	36	89.4	90.4	91.6	89

## Sheet: C HIV replication markers
Summary
24h normalization (t_x / t_24h)
fold change
early RT	Time (hrs)	SupT1 Lv 3?g				mean A	stdev A	mean B	stdev B	mean total	stdev total		late RT	Time (hrs)	SupT1 Lv 3?g				mean A	stdev 1	mean B	stdev B	mean total	stdev total
	2h	0.0761388	0.0696501	0.0737403	0.0650908	0.0728945	0.00324433	0.0694155	0.00432476	0.071155	0.0108128			2h	0.000795917	0.000752983	0.000991082	0.000607307	0.00077445	2.14668e-05	0.000799194	0.000191888	0.000786822	0.000386169
	4h	0.413772	0.382177	0.47064	0.454608	0.397974	0.0157978	0.462624	0.00801586	0.430299	0.0354302			4h	0.0678699	0.0582708	0.0928407	0.0378891	0.0630703	0.00479958	0.0653649	0.0274758	0.0642176	0.0557837
	6h	1.30461	1.23542	1.54192	1.32384	1.27001	0.0345925	1.43288	0.10904	1.35145	0.228792			6h	0.804078	0.798524	1.81463	0.552892	0.801301	0.00277709	1.18376	0.630871	0.992532	1.26175
	12h	1.46764	1.59019	1.713	2.03711	1.52892	0.0612765	1.87506	0.162056	1.70199	0.346508			12h	1.44374	1.94506	2.4523	1.85754	1.6944	0.250658	2.15492	0.297378	1.92466	0.777852
	18h	1.06495	0.928358	1.51881	1.1834	0.996654	0.0682966	1.35111	0.167703	1.17388	0.362154			18h	1.27553	1.29334	2.22901	1.19878	1.28444	0.0089029	1.7139	0.515115	1.49917	1.03038
	24h	1	1	1	1	1	0	1	0	1	0			24h	1	1	1	1	1	0	1	0	1	0
	30h	0.834491	0.823921	0.649761	0.42278	0.829206	0.00528505	0.53627	0.11349	0.682738	0.227226			30h	0.843552	0.837725	1.41624	0.563137	0.840638	0.00291342	0.989686	0.426549	0.915162	0.853118
integrated	Time (hrs)	SupT1 Lv 3?g				mean A	stdev 1	mean B	stdev B	mean total	stdev total
	2h	3.9786e-05	6.9123e-05	1.75771e-05	8.96842e-05	5.44545e-05	1.46685e-05	5.36307e-05	3.60536e-05	5.40426e-05	7.78467e-05		geoMFI ratio	Time (hrs)	SupT1 Lv 3?g		mean	stdev	p24 [pg]/total mio cells	Time (hrs)	SupT1 Lv 3?g		mean	stdev
	4h	0.00097023	0.000560458	0.00140772	0.00176116	0.000765344	0.000204886	0.00158444	0.000176721	0.00117489	0.000541142			2h	0.241936	0.244114	0.243025	0.00108924		2h	0.00915685	0.008504	0.00883042	0.000326429
	6h	0.00679683	0.00549709	0.00698917	0.00674339	0.00614696	0.000649867	0.00686628	0.00012289	0.00650662	0.00132277			4h	0.228569	0.229533	0.229051	0.000482048		4h	0.00920718	0.0120879	0.0106475	0.00144036
	12h	0.240551	0.300887	0.103756	0.131761	0.270719	0.0301677	0.117758	0.0140025	0.194238	0.066518			6h	0.214822	0.22181	0.218316	0.00349381		6h	0.0123426	0.0124359	0.0123892	4.66221e-05
	18h	0.941622	0.948205	0.863463	0.85064	0.944913	0.00329112	0.857051	0.00641144	0.900982	0.0144136			12h	0.232602	0.232482	0.232542	5.97053e-05		12h	0.0130497	0.0141479	0.0135988	0.000549072
	24h	1	1	1	1	1	0	1	0	1	0			18h	0.38556	0.400519	0.39304	0.00747965		18h	0.026674	0.0311901	0.0289321	0.00225809
	30h	1.06571	1.55435	1.04207	1.27037	1.31003	0.24432	1.15622	0.11415	1.23312	0.539342			24h	1	1	1	0		24h	1	1	1	0
														30h	1.97756	1.89692	1.93724	0.0403207		30h	4.96098	5.55859	5.25978	0.298807

## Sheet: D Infection Rate  & Viablity
	FACS % GFP+	Time (hrs)	SupT1 mock		mean	stdev	SupT1 Lv 3?g		mean	stdev		% Viability	Time (hrs)	SupT1 mock		mean	stdev	SupT1 Lv 3?g		mean	stdev
		2h	0.21	0.18	0.195	0.0212132	0.22	0.24	0.23	0.00707107			2	90	89.8	89.9	0.141421	97.5	97.4	97.45	0.0353553
		4h	0.3	0.19	0.245	0.0777817	0.18	0.13	0.155	0.0176777			4	93.6	91.9	92.75	1.20208	98.1	98.8	98.45	0.247487
		6h	0.16	0.26	0.21	0.0707107	0.14	0.1	0.12	0.0141421			6	88.9	91.6	90.25	1.90919	97.2	97.5	97.35	0.106066
		12h	0.19	0.29	0.24	0.0707107	0.06	0.24	0.15	0.0636396			12	89.2	89.5	89.35	0.212132	97.7	96.8	97.25	0.318198
		18h	0.42	0.27	0.345	0.106066	15.89	16.58	16.235	0.243952			18	89.3	90.3	89.8	0.707107	94.9	96.2	95.55	0.459619
		24h	0.25	0.23	0.24	0.0141421	43.96	43.51	43.735	0.159099			24	88.1	87.1	87.6	0.707107	92.4	92.4	92.4	0
		30h	0.23	0.16	0.195	0.0494975	62.61	61.81	62.21	0.282843			30	89.4	88.1	88.75	0.919239	92.4	93.4	92.9	0.353553

## Sheet: E Calculation Fig 1
Calculating marker progression	xti-xti-1/ti-ti-1
data used for Figure 1: a negative progression was plotted as 0
	Time (hrs)	mean	delta			Time (hrs)	mean	delta		p24 [pg]/total mio cells	Time (hrs)	mean	delta
early RT	0	0			late RT	0	0				0	0
	2	0.071155	0.0355775			2	0.000786822	0.000393411			2	0.00883042	0.00441521
	4	0.430299	0.179572			4	0.0642176	0.0317154			4	0.0106475	0.000908558
	6	1.35145	0.460574			6	0.992532	0.464157			6	0.0123892	0.000870854
	12	1.70199	0.0584235			12	1.92466	0.155355			12	0.0135988	0.000201591
	18	1.17388	-0.088018			18	1.49917	-0.0709156			18	0.0289321	0.00255554
	24	1	-0.0289799			24	1	-0.0831946			24	1	0.161845
	30	0.682738	-0.0528769			30	0.915162	-0.0141397			30	5.25978	0.709964
integrated
	Time (hrs)	mean	delta		geoMFI ratio	Time (hrs)	mean	delta
	0	0				0	0
	2	5.40426e-05	2.70213e-05			2	0.243025	0.121512
	4	0.00117489	0.000560426			4	0.229051	-0.00698702
	6	0.00650662	0.00266586			6	0.218316	-0.00536756
	12	0.194238	0.0312886			12	0.232542	0.00237106
	18	0.900982	0.117791			18	0.39304	0.0267496
	24	1	0.0165029			24	1	0.10116
	30	1.23312	0.0388538			30	1.93724	0.156206
