# Supplementary material for: Differential expression of lncRNAs during the HIV replication cycle: an underestimated layer in the HIV-host interplay
Source: Sci Rep. 2016 Oct 26;6:36111. doi: 10.1038/srep36111 (PMC5080576; doi:10.1038/srep36111)
Supplement: Supplementary Information [file srep36111-s3.xls]

## Sheet: overview
	Supplemental Data 5. Overview of normalized expression values for all expressed genes in each sample.
	Only the number of unique genes are counted, if multiple probes were present per gene, one was used for counting.
	5A: mRNA expressed	16235
	unique mRNA expressed (GeneSymbol)	12261
	5B: lncrna expressed	12299
	unique lncrna expressed (LNCipediaGeneID or GeneSymbol)	5889

## Sheet: 5A_mrna_expressed
ProbeName	GeneSymbol	EnsemblID	uninf_2h_a	uninf_6h_a	uninf_18h_a	uninf_30h_a	inf_2h_a	inf_6h_a	inf_18h_a	inf_30h_a	uninf_2h_b	uninf_6h_b	uninf_18h_b	uninf_30h_b	inf_2h_b	inf_6h_b	inf_18h_b	inf_30h_b
A_23_P100001	FAM174B	ENST00000557398	10.3505	10.5291	10.871	10.7965	10.6938	10.7571	11.0523	11.0874	10.4574	10.4061	10.7116	9.06347	10.3639	10.7675	11.1572	10.8845
A_23_P100056	RBPMS2	ENST00000300069	5.66876	5.54531	5.57777	5.72738	5.74514	4.86629	6.52619	7.49944	5.44228	5.44021	5.64057	4.36274	6.02712	5.48921	6.50896	6.95542
A_23_P100315	DECR2	ENST00000439661	11.5714	11.5799	11.6142	11.4984	11.493	11.304	12.0697	12.2542	11.3943	11.3373	11.3353	11.4493	11.4067	11.5631	12.0938	11.9715
A_23_P100326	NPRL3	ENST00000399953	12.101	11.7966	12.8608	12.7342	12.0544	12.0364	13.3067	12.9333	11.9291	11.7815	12.8795	12.948	12.1093	11.8629	13.4987	13.0687
A_23_P100355	PPP4C	ENST00000279387	12.3435	12.649	12.5607	12.8126	12.2454	12.4362	12.5228	12.6203	12.5348	12.4649	12.5422	12.9349	12.5147	12.9325	12.2828	12.5493
A_23_P100392	TCEB2	ENST00000409906	9.87108	11.4646	10.7221	10.5393	9.71459	10.2704	9.9998	10.0839	9.41233	10.9264	10.1383	9.6683	9.87009	10.9271	9.87173	9.72288
A_23_P100486	VKORC1	ENST00000394975	13.1793	13.7105	13.3433	13.4424	13.0567	13.3793	13.4445	13.7182	13.0574	13.4322	13.059	13.5174	13.1212	13.7096	13.4306	13.6446
A_23_P100499	ROGDI	ENST00000322048	7.38461	6.53739	6.67435	6.4048	6.69364	6.6919	7.37242	7.75392	6.95069	6.5667	6.34782	7.24729	7.27317	6.83895	7.32344	7.36478
A_23_P100501	HMOX2	ENST00000398595	12.3114	12.9717	13.2695	13.147	12.2326	13.0291	13.3196	13.4651	12.2353	12.6841	13.2547	12.9821	12.1626	13.3037	13.3288	13.2019
A_23_P100660	SERPINF1	ENST00000254722	11.4437	11.0635	10.771	10.8373	11.0012	10.4278	11.7865	11.8539	11.0534	10.7192	10.4475	10.8492	11.309	11.0236	11.8262	11.4025
A_23_P100676	SMG6	ENST00000544865	9.2293	9.97465	9.94692	9.8377	9.48996	9.92237	9.85873	9.6168	9.35334	9.56161	9.62741	9.38555	9.39362	9.86188	9.83733	9.51023
A_23_P100704	MAPK7	ENST00000308406	10.4141	10.6827	10.7116	11.0899	10.4363	10.3277	10.3083	10.6471	10.5717	10.5785	10.5664	11.26	10.3358	10.9161	10.2787	10.7639
A_23_P100764	SLC25A39	ENST00000537904	12.2156	12.1194	12.693	12.7504	11.8834	11.8232	12.2746	12.769	12.1921	11.9159	12.7246	13.1034	12.2175	12.2661	12.4725	12.793
A_23_P10077	PNPLA2	ENST00000529255	10.8303	10.6928	10.4902	10.7078	10.7239	10.5818	10.2739	10.657	11.5178	10.6811	10.654	10.0506	11.1498	10.6586	10.3435	10.7751
A_23_P100912	GIT1	ENST00000394869	6.80185	7.58751	8.05839	7.5542	7.11711	7.59114	7.15746	7.14509	7.20529	7.26601	7.58411	7.42819	6.69799	7.2666	7.12747	6.97598
A_23_P100963	SPNS3	ENST00000355530	12.6849	11.6145	10.6204	10.7597	12.1477	11.6868	11.4782	11.3704	12.0096	11.1897	10.3843	10.6604	12.4615	11.51	11.4827	11.1514
A_23_P101111	CTDP1	ENST00000075430	10.6441	11.0202	11.2373	11.191	10.5862	10.9729	11.2586	11.1534	10.5293	10.7103	11.0353	11.4409	10.8339	11.0922	11.3006	10.8676
A_23_P101297	EML2	ENST00000448055	8.84778	8.73834	9.12027	9.19594	8.24546	8.00218	8.83391	8.97579	9.19301	8.38658	8.83144	9.05603	9.12156	8.65238	9.01392	9.11471
A_23_P101332	KRI1	ENST00000478863	12.5042	13.1714	13.1613	13.3067	12.5323	13.0944	12.8322	12.9218	12.4267	12.9583	13.0902	13.3384	12.6947	13.0066	13.1573	12.7536
A_23_P10135	NKIRAS2	ENST00000485789	10.2312	11.1306	11.1408	11.2537	10.5128	10.4344	10.5049	10.7197	11.0256	10.9759	11.0637	11.2846	10.3494	11.3623	10.8515	11.0139
A_23_P101480	MAST1	ENST00000251472	9.64888	9.85921	9.84129	10.004	9.8544	9.74201	9.49912	9.85547	10.4168	10.0344	10.0606	10.2697	9.48698	9.87009	9.62124	9.8132
A_23_P101516	KCNC3	ENST00000443843	7.53536	7.83237	8.06219	8.16072	7.50292	7.81415	7.48416	7.91483	8.04974	7.97609	8.3118	7.89176	7.41531	7.80723	7.75851	8.12515
A_23_P101532	RPS11	ENST00000270625	18.4351	18.1406	18.197	18.0727	18.1358	18.0584	18.5574	18.401	18.198	18.2247	18.193	18.2179	18.4823	18.2392	18.2995	18.1138
A_23_P101551	BCAT2	ENST00000402551	12.618	12.7101	13.099	13.2897	12.5817	12.4003	13.4502	13.0667	12.0088	12.3645	12.7202	12.6373	12.9776	12.6443	12.6747	12.5069
A_23_P10156	CHMP6	ENST00000325167	10.1283	9.86536	10.2062	10.1568	9.60011	9.8129	10.5551	10.5987	9.68452	9.55095	10.0333	8.02685	10.0605	9.95778	10.4866	10.2143
A_23_P101699	HDGFRP2	ENST00000301284	9.51597	9.37649	9.82301	9.90794	9.48862	9.33695	9.39964	9.76564	9.71405	9.20422	9.7328	10.2518	9.67062	9.07756	9.68107	9.80092
A_23_P101737	DOT1L	ENST00000398665	9.97084	10.1257	10.382	10.4226	9.90185	10.0448	9.92856	10.0182	10.2507	10.0489	10.4281	10.4729	10.1718	10.1097	10.2882	10.0777
A_23_P101742	MRPL54	ENST00000330133	13.6668	13.7165	13.728	13.3955	13.3968	13.2964	13.6939	13.4727	13.123	13.0984	13.1871	12.9873	13.6865	13.5229	13.539	12.9602
A_23_P101796	SYDE1	ENST00000342784	6.55955	6.99271	6.95069	7.11093	6.57429	6.51489	6.505	6.43143	6.98668	7.16565	7.03836	6.76875	6.26992	6.83264	6.35059	6.51144
A_23_P101829	LPAR2	ENST00000542587	8.69489	8.01826	7.41584	7.90489	8.45775	8.26655	8.36944	8.33467	8.8082	7.99406	7.68822	8.40046	9.1558	8.66948	8.47856	8.28509
A_23_P101905	APC2	ENST00000233607	8.52972	7.18064	6.53521	6.42068	8.31944	6.91489	7.93965	7.97967	8.49777	7.30417	6.89798	6.63498	8.53483	7.15319	8.16512	7.52512
A_23_P10194	SEZ6L2	ENST00000537485	6.50773	9.37906	9.10307	6.8866	9.36669	7.12392	6.26788	6.46881	9.49644	8.54041	9.47392	6.72211	6.33894	7.0075	6.1689	7.11337
A_23_P101972	CAPN13	ENST00000534090	6.94704	7.18064	7.16471	7.31582	7.00118	6.52325	6.55404	6.52227	7.45105	7.16565	7.11191	6.79862	6.50227	6.61211	6.59449	6.50748
A_23_P102109	TUBA4A	ENST00000490341	11.7921	10.9491	11.6631	12.3321	11.6849	10.9448	11.3308	11.7715	11.228	10.3637	11.2279	11.8855	11.7976	10.7769	11.248	11.7629
A_23_P102235	SNRPG	ENST00000429728	15.2303	15.6017	16.0541	15.9275	15.1676	15.1839	15.8752	15.8088	14.9929	15.3333	15.7437	15.9941	15.5117	15.4597	15.5548	15.9965
A_23_P102258	MRPL53	ENST00000468875	14.7251	14.3422	14.4973	14.5037	14.4508	13.9957	14.5147	14.4353	14.0021	13.8425	13.9848	14.0647	14.672	14.0795	14.3795	14.2136
A_23_P102351	CHST10	ENST00000264249	8.28053	8.45505	8.30939	7.94606	8.14822	8.41685	8.60697	8.57215	8.35265	8.34836	8.47831	8.67881	8.44396	8.5155	9.00942	8.52385
A_23_P102571	SLC2A4RG	ENST00000266077	13.4127	12.579	11.6597	12.4555	13.2285	12.4356	11.6648	12.7186	12.8642	12.4134	11.6417	12.5733	13.3043	12.428	11.4334	12.4676
A_23_P102607	CHD6	ENST00000373222	8.95686	7.74523	7.63308	8.01443	8.74692	8.05991	7.789	7.63103	8.58899	7.68527	7.49482	7.54288	8.87266	7.80723	7.79408	7.36478
A_23_P102611	WISP2	ENST00000372868	5.09982	5.12588	4.80633	5.02287	4.6713	4.28393	7.93698	4.46834	5.4002	5.02979	5.09059	4.70453	4.5572	4.63909	7.42479	4.6043
A_23_P102706	SNPH	ENST00000381867	8.9322	8.68133	8.4448	8.2702	8.36446	8.8231	9.61344	9.54993	8.59693	8.58741	8.23935	8.59267	8.7913	9.23132	9.68301	9.09217
A_23_P102832	CEP250	ENST00000342580	9.88609	10.8155	10.7047	10.8645	10.5975	11.0044	10.3162	10.3706	10.5338	10.539	10.4717	10.5422	10.0605	11.0892	10.6372	10.3812
A_23_P102876	CCT8	ENST00000542732	15.2586	15.0896	15.6182	15.4025	14.9873	15.0954	15.9415	15.5911	14.6008	14.9795	15.3096	15.2974	15.5515	15.1817	15.7893	15.3016
A_23_P102925	PWP2	ENST00000291576	10.5576	11.2434	11.5791	11.4286	10.3056	10.8373	11.4876	11.3226	10.1902	10.9684	11.3186	11.4638	10.712	11.0344	11.6668	10.9785
A_23_P102988	TXNRD2	ENST00000471149	6.57666	6.43221	6.72382	6.28272	6.13145	6.68513	7.67648	7.39643	6.36433	6.57854	6.74372	6.69103	6.78192	6.37225	7.70938	7.12375
A_23_P103201	PNRC2	ENST00000400776	12.2462	12.1673	11.8677	12.0306	12.0703	12.2929	12.2713	12.2416	11.5714	11.8891	11.569	12.1718	12.446	12.1429	11.9021	11.9538
A_23_P103465	PLA2G5	ENST00000465698	7.63399	8.15725	8.06219	8.10956	8.18447	8.17412	7.14859	7.29429	8.75826	8.46676	8.51599	8.36637	7.21473	8.05076	7.20789	8.08528
A_23_P103532	GPR161	ENST00000493800	9.05608	9.32898	9.17912	9.50469	9.23196	9.08476	8.58113	9.03126	9.79636	9.38871	9.45885	9.63959	8.90843	9.32961	8.76003	9.0614
A_23_P103601	MAN1C1	ENST00000263979	6.5686	6.6781	6.66416	6.28272	6.61396	6.61165	7.68811	7.13101	6.52545	6.44106	6.42724	7.004	6.46422	6.46115	7.52903	7.19179
A_23_P103672	NES	ENST00000368223	6.79253	6.66993	6.5461	6.79902	8.06236	6.71912	6.62861	6.53739	6.9614	6.90928	7.05693	6.79862	6.78192	6.41541	6.54755	6.56385
A_23_P103690	FAM189B	ENST00000487649	10.8625	10.9528	11.2895	11.6811	11.0169	10.8548	11.0564	11.3449	10.9632	10.6387	11.0516	11.2986	10.8512	10.8861	11.1084	11.1872
A_23_P103756	OVGP1	ENST00000434331	7.65985	8.82002	8.28502	7.76598	7.91483	8.43812	8.97561	8.25493	7.92979	8.78385	8.17202	7.78879	7.97878	8.69592	9.10618	7.86271
A_23_P10385	DTL	ENST00000475419	12.3703	11.4596	12.504	12.5579	11.9324	12.1489	12.6989	12.9365	11.5789	11.5065	12.4067	12.5436	12.3616	11.4331	12.5668	12.6566
A_23_P103942	DNAJC11	ENST00000377577	10.9563	11.7984	12.0138	11.8559	11.0481	11.7231	11.6089	11.6888	11.1691	11.6469	12.0293	11.7387	10.9237	11.8786	11.8663	11.6074
A_23_P103968	AKR7A3	ENST00000361640	11.9408	11.1877	11.6389	11.8108	11.3888	10.8026	12.2338	12.4163	11.4306	10.7577	11.3776	11.8534	12.0678	11.3101	12.065	11.8542
A_23_P104151	TMEM69	ENST00000496366	11.4618	11.3394	11.4437	11.7036	11.2637	11.6714	11.6702	11.9499	11.2831	11.5318	11.6372	11.4792	11.527	11.977	11.8977	11.5637
A_23_P104323	MGMT	ENST00000306010	11.773	10.8933	11.2402	11.328	11.1158	10.3175	11.6838	11.6514	11.0119	10.4293	10.8072	11.0035	11.8699	10.8777	11.4225	11.2173
A_23_P104413	DUX4	ENST00000440426	16.1321	16.863	16.8014	16.7297	16.8077	16.5845	15.4744	15.755	17.1929	16.9622	16.9546	17.0336	15.755	16.6533	16.2139	16.5624
A_23_P104509	FAM53B	ENST00000494792	8.58007	8.07504	8.42073	8.43057	8.27618	8.38031	8.39712	8.45961	8.61118	8.48273	8.54718	8.64862	8.07186	8.26567	8.47051	8.47951
A_23_P104583	CORO1B	ENST00000537042	10.0626	9.68699	9.93964	10.1132	9.64173	8.9604	9.61921	9.6509	10.1404	9.52079	9.9023	10.7673	10.0332	9.55215	9.72517	9.54269
A_23_P104594	SCT	ENST00000176195	6.61165	7.18808	7.26132	7.66653	7.41267	7.31213	6.3445	6.75587	7.39456	7.3697	7.25336	7.75434	6.6135	7.12036	6.70924	7.29559
A_23_P104607	PSMC3	ENST00000298852	12.8751	12.6718	12.9873	13.0224	11.9532	12.1656	13.44	13.7462	12.0168	12.3559	12.824	13.3911	12.9849	12.7778	13.4849	13.2505
A_23_P104617	GYLTL1B	ENST00000530437	8.80023	8.98258	9.07446	9.07634	8.92638	8.60864	8.23233	8.43311	9.454	9.29371	9.29759	9.23944	8.4181	8.88311	8.41566	8.7254
A_23_P104641	C11orf2	ENST00000534591	13.9508	13.5975	13.7435	13.9275	13.6117	13.6172	13.6851	13.51	13.5873	13.2636	13.4462	13.6495	13.7273	13.801	13.7161	13.0862
A_23_P104692	PELI3	ENST00000532970	7.79368	7.222	8.47673	8.70281	7.67515	7.14541	8.30939	9.0717	7.55815	7.1614	8.44092	8.83337	7.90027	6.99872	8.10948	8.81922
A_23_P104705	SLC29A2	ENST00000546034	7.50292	7.77589	7.6291	7.87063	7.07125	7.40736	7.46553	7.80521	7.54167	7.81796	7.78143	8.25287	7.79185	8.24754	7.60926	7.53232
A_23_P104804	ZBTB16	ENST00000539918	7.04588	7.40231	7.30759	6.94594	6.95651	7.05405	7.4219	7.25897	7.16973	6.98312	7.06823	7.30474	7.28377	7.29559	7.18468	7.0068
A_23_P105044	MRPL23	ENST00000381519	13.3298	13.4059	14.0117	13.8609	12.8989	13.3282	14.3012	14.1568	12.4625	12.8861	13.4781	13.5071	13.3681	13.2425	13.9514	13.6712
A_23_P105251	GLI1	ENST00000546141	7.38056	6.6781	7.19978	6.98419	7.07125	6.53788	7.66985	6.95923	6.6655	6.7517	6.81953	7.31582	7.77177	6.42645	7.20529	6.86665
A_23_P105307	DGKA	ENST00000550957	10.9424	10.9938	11.1743	11.2216	10.9929	10.221	10.611	10.657	11.3519	10.9159	11.2937	11.5123	11.1521	10.8392	10.8621	10.5589
A_23_P105409	MAP3K12	ENST00000552365	6.95396	6.92049	7.72352	8.01443	7.00118	6.83659	7.74638	8.13432	7.32794	6.78151	7.61261	8.17857	7.06823	7.14095	7.79083	7.70549
A_23_P105436	PTPN11	ENST00000392597	11.3483	9.32104	9.90503	9.8919	9.50152	10.259	10.9134	10.9228	9.49388	9.6327	9.97864	10.8584	10.879	9.1832	10.9091	10.3514
A_23_P105519	WBP11	ENST00000261167	12.9387	12.895	13.2853	13.4704	13.1114	13.1531	13.2445	13.4192	12.5157	12.566	12.8465	12.9579	13.0996	12.9536	13.1156	13.0467
A_23_P105592	MVK	ENST00000447878	12.4695	13.398	12.2446	13.0489	12.4959	13.8676	12.0008	12.8462	11.9398	12.7836	11.6545	12.8334	12.6127	13.9926	12.0536	12.9309
A_23_P1056	GPR89B	ENST00000493684	9.21662	9.87303	9.91772	9.77733	9.38952	9.28283	10.0664	9.93698	9.03259	9.46737	9.45159	9.32347	9.7695	9.75101	9.87802	9.71196
A_23_P10591	METRNL	ENST00000320095	7.54082	7.20315	6.47541	6.79902	7.53731	6.88622	7.06587	7.07058	7.40697	7.13262	6.51612	7.15113	7.56757	6.92105	6.74057	6.91003
A_23_P105957	ACTN1	ENST00000438964	11.7427	10.228	11.2184	11.672	11.7821	10.8499	11.3686	11.7972	11.8351	10.0851	11.1309	8.55709	11.5301	10.6297	11.9843	11.8888
A_23_P106174	PSEN1	ENST00000394157	8.71085	8.92698	8.21635	8.58254	8.25287	9.0735	8.44771	8.59635	8.13793	8.45525	8.18377	8.55709	8.67092	8.76698	8.53629	8.39712
A_23_P106194	FOS	ENST00000303562	12.6217	11.5117	10.4414	10.6803	13.1807	11.2951	10.8212	11.1565	12.7441	11.238	10.2264	11.0297	13.4102	12.1574	10.7423	10.8536
A_23_P106204	GSTZ1	ENST00000361389	11.2067	9.8176	9.82706	10.2104	10.4131	9.38845	10.54	10.7732	10.275	9.42406	9.40636	10.4204	11.2028	9.85035	10.268	10.3331
A_23_P106258	SLC25A47	ENST00000361529	8.93952	8.67014	8.66571	8.84435	8.89764	8.69304	8.10989	8.42592	9.1158	8.99116	8.88583	9.11471	8.3152	8.34157	7.99583	8.75513
A_23_P106299	SERF2	ENST00000486144	16.1571	16.0461	16.0216	16.1239	15.9054	15.7744	16.4416	16.6107	15.7669	15.7726	15.8268	15.9723	16.2845	16.0346	16.2004	16.1951
A_23_P106371	GOLGA6A	ENST00000290438	9.58046	8.75022	8.49528	8.30269	9.36669	9.56444	9.5885	9.50779	9.47949	9.0565	8.62524	9.01919	9.58689	9.39241	9.67178	9.46457
A_23_P106562	GALNS	ENST00000439266	7.97564	8.4099	8.11949	8.33844	8.31944	7.64326	8.18602	8.38024	8.48386	8.24546	8.23098	8.98561	8.18633	8.16024	8.34351	8.42316
A_23_P106694	CHMP1A	ENST00000253475	12.2696	12.42	12.1995	12.3735	11.8614	12.3311	12.1189	12.1682	11.7778	11.9385	11.8673	11.7501	12.099	12.3693	12.1913	11.8888
A_23_P106708	RPS2	ENST00000531065	18.9359	18.9967	18.9979	18.8959	18.8784	18.7844	19.0481	18.9093	18.7699	18.7971	18.8187	18.8267	19.0699	18.8746	18.9138	18.87
A_23_P106720	TBL3	ENST00000332704	8.54356	8.77704	9.49457	8.90345	8.45922	9.11556	9.76069	9.38477	8.85704	8.84543	9.86319	10.2264	8.99031	9.19747	10.0596	9.39432
A_23_P106761	CORO1A	ENST00000219150	14.0871	13.5288	13.5119	13.7861	13.5547	13.0663	13.5179	13.5219	13.9046	13.5111	13.5379	14.6208	14.1917	13.6617	13.7344	13.2224
A_23_P106806	PRSS27	ENST00000543965	7.22863	7.2907	7.1794	7.03733	6.86045	6.59449	6.33699	6.9688	7.55815	7.16565	6.96844	5.14767	7.25248	7.21048	6.39412	6.79212
A_23_P106844	MT2A	ENST00000245185	10.869	12.5878	11.4585	11.5106	11.2741	12.7923	10.5374	11.5718	11.6031	12.6189	11.4626	11.9387	10.5708	12.9417	10.8133	12.3608
A_23_P10685	HSPBP1	ENST00000376343	13.0508	14.2276	14.5438	14.4626	13.2273	14.0574	13.4165	13.5174	14.1373	14.3742	14.7807	14.3339	12.8982	14.3035	13.7484	13.638
A_23_P107051	TCAP	ENST00000309889	10.6007	10.4429	9.60674	9.51159	10.2406	10.174	9.736	9.57763	10.3849	10.667	9.64894	9.75621	10.5052	10.0824	9.72762	9.51393
A_23_P107073	RPA1	ENST00000254719	14.1788	13.6927	14.2336	14.3959	13.7748	13.7709	14.822	14.9909	13.7452	13.8277	14.414	14.7506	14.3094	13.8778	14.5037	14.6166
A_23_P107166	ACBD4	ENST00000431281	8.46063	7.33004	7.48793	7.49044	8.22353	7.76028	8.19504	8.32641	8.32873	7.22441	7.31327	7.85931	8.44803	8.0119	8.28155	8.28509
A_23_P1072	ATP1A1	ENST00000537345	13.5882	13.539	13.7666	13.9356	13.2371	13.4127	13.5309	13.8179	13.3021	13.4079	13.7883	14.0485	13.6374	13.5581	13.6704	13.6638
A_23_P107247	CACNA1G	ENST00000360761	5.57399	5.32234	5.2184	5.12975	4.90141	5.26604	5.33803	5.41189	5.38517	5.22564	5.36124	5.46389	10.3037	5.18408	7.77589	5.25664
A_23_P107307	SLC13A2	ENST00000541739	5.87909	6.84249	6.9913	7.25395	6.17203	6.10221	6.41117	6.29483	6.22362	6.76999	6.94228	6.98027	6.31762	6.6386	6.58372	6.8472
A_23_P107313	SDF2	ENST00000491945	10.1672	10.6412	10.3384	10.3197	9.69891	9.75337	10.583	10.8013	9.78858	10.2936	10.1109	10.392	10.4772	10.5488	10.5551	10.5976
A_23_P107322	CORO6	ENST00000467534	9.57763	8.35471	8.51081	8.75226	9.35768	9.09237	8.64502	9.14906	9.74711	9.07384	9.18854	9.68057	9.28283	8.85685	9.31659	9.52887
A_23_P107336	ACAP1	ENST00000158762	10.721	8.88587	9.24458	9.1099	10.0199	9.17998	9.981	9.94692	10.5276	9.15112	9.53933	10.3322	10.8536	9.40809	10.2665	9.65667
A_23_P107421	TK1	ENST00000405273	15.974	14.4092	14.9139	15.7744	15.4517	14.3223	15.0552	16.3125	15.3052	14.4116	14.9256	16.2159	15.9581	14.2966	15.0507	16.2605
A_23_P107465	KRT31	ENST00000251645	8.22947	8.28827	8.20806	8.26259	8.31944	8.4269	7.88615	7.95826	8.76646	8.596	8.78181	8.14766	7.88938	8.22119	8.04625	8.24917
A_23_P107661	PPP2R1A	ENST00000423369	11.8051	12.4053	12.3395	12.3763	11.9959	12.5966	11.9347	12.2433	12.3416	12.2713	12.2661	12.6787	12.0626	12.7436	12.1854	12.1849
A_23_P107684	ZNF324	ENST00000196482	9.03259	10.1304	10.0909	10.2679	9.43869	10.0248	9.52588	9.77022	9.17128	9.87125	9.83125	10.1097	9.24936	9.99428	9.71131	9.70824
A_23_P107735	CD79A	ENST00000221972	14.0961	14.0951	13.7964	13.9754	13.8969	14.3078	13.0245	13.7273	15.1443	14.7024	14.6257	14.7641	13.6463	14.1723	13.4317	13.9683
A_23_P107775	TMEM190	ENST00000291934	8.25065	7.63092	7.51825	7.72991	7.7297	7.92896	7.78348	7.59067	8.25035	7.69291	7.76474	7.22003	7.84586	7.57397	7.4957	7.68395
A_23_P107801	C19orf44	ENST00000221671	9.65197	10.8515	10.6595	10.7473	9.97313	11.2523	10.4401	10.4587	10.4598	11.3259	11.0837	10.9625	9.67683	11.0726	10.4613	10.6856
A_23_P107855	FIZ1	ENST00000221665	7.99883	9.80193	9.9901	9.71679	8.37584	8.70756	8.72796	8.51031	8.68227	9.61009	9.69024	9.52625	8.00779	9.35462	8.64559	8.65238
A_23_P107933	VRK3	ENST00000424804	9.18537	10.0562	10.2414	10.2428	9.78996	10.0404	9.61344	10.1166	10.1602	9.98795	10.2065	10.6575	9.61881	10.4496	10.2713	10.2666
A_23_P107981	SULT2B1	ENST00000323090	7.44018	6.70233	6.56385	6.55572	7.13454	6.00096	7.10995	7.44433	7.31921	6.36652	6.33112	6.76875	7.58857	6.31564	6.68359	7.19179
A_23_P107994	TMEM160	ENST00000253047	13.5692	12.8254	13.2253	13.4153	12.8571	12.6902	13.6682	13.8264	12.6601	12.2381	12.7577	13.001	13.2596	12.7684	13.3825	13.1757
A_23_P108082	CREB3L3	ENST00000078445	11.3528	10.8044	10.2218	10.8359	10.8743	11.111	10.8801	10.702	11.2003	11.0407	10.5479	11.0596	10.9316	10.8817	10.9532	10.985
A_23_P108244	COX6B1	ENST00000392201	15.3085	15.3029	15.6034	15.6202	15.0896	15.117	15.4709	15.6084	14.8614	14.9873	15.1959	15.4287	15.0972	15.1767	15.3584	15.3926
A_23_P108294	PPAP2C	ENST00000327790	7.46617	7.62636	7.61433	7.72991	7.69346	7.17691	7.11938	7.39978	8.14201	7.65718	7.76764	7.98217	7.64799	7.41531	7.26367	7.55023
A_23_P108303	NDUFA7	ENST00000301457	15.0788	14.8817	15.0442	15.2357	15.2838	15.017	15.1559	15.3453	15.2737	15.1396	15.2245	15.5278	15.0628	15.1362	15.2797	15.6148
A_23_P108514	STK16	ENST00000396738	10.1071	9.71196	10.0578	10.1283	10.2801	9.08617	9.75101	9.71526	9.72072	9.1279	9.64083	9.38413	10.0896	9.39134	9.66513	9.64345
A_23_P108662	MOGS	ENST00000462189	12.9087	13.586	13.4256	13.4445	13.1643	13.5325	13.2345	13.3964	13.2949	13.7406	13.5523	13.7993	12.8824	13.4211	13.2964	13.5001
A_23_P108708	RNF181	ENST00000461845	14.4508	13.7044	13.8277	14.1052	13.8364	13.5202	14.1981	14.4281	13.7765	13.5598	13.5626	14.1116	14.2654	13.8087	13.9941	14.1267
A_23_P10911	PLBD2	ENST00000280800	8.67952	8.93823	8.91395	8.88459	8.89996	8.98792	8.49058	8.36978	9.44917	9.30052	9.33946	8.14216	8.34753	8.98334	8.76553	8.74708
A_23_P109133	AVP	ENST00000380293	7.22863	7.9079	8.87607	7.93071	7.57763	7.22863	7.2403	6.82072	7.80178	7.52659	8.57334	7.73722	6.92717	6.96916	7.45747	6.93696
A_23_P109235	RALY	ENST00000493399	13.3377	12.9536	12.5079	12.7177	12.4941	12.9602	12.9099	12.9937	12.6772	12.7713	12.49	11.2853	13.2425	13.1421	13.0571	12.6166
A_23_P109269	LAMA5	ENST00000495695	7.95481	6.80185	7.00733	6.97383	7.00118	6.92643	7.69552	7.21686	6.79334	6.69147	6.78151	7.09585	7.57208	6.71655	6.95941	6.81753
A_23_P109410	THAP7	ENST00000399133	9.78081	10.1342	10.5898	10.4053	9.35496	9.52609	10.3562	10.4796	9.36073	9.8208	10.3725	10.5838	9.81064	10.068	10.5035	10.3447
A_23_P109420	BMS1	ENST00000374518	12.0663	12.2446	12.5755	12.5248	11.8244	12.0124	12.9129	12.7552	11.6135	11.8748	12.1915	12.1572	12.2806	12.0771	12.867	12.5948
A_23_P109452	CHEK2	ENST00000402731	10.1548	9.05285	10.069	9.95294	9.78629	8.61118	10.3937	10.6283	9.45207	8.9202	9.8282	9.31708	10.5072	8.86345	10.0463	10.3256
A_23_P109470	THOC5	ENST00000484924	10.0469	10.1088	10.3319	10.3264	9.95567	10.2802	10.7554	10.5434	10.2958	10.3362	10.5268	10.9755	10.5116	10.8739	11.0662	10.5276
A_23_P109881	ITIH4	ENST00000538421	9.56331	9.22116	8.31137	8.42277	9.74559	9.05464	8.8354	9.16635	9.43074	8.93823	8.19666	8.36637	9.61456	9.21647	8.96415	8.96825
A_23_P109895	SLC26A6	ENST00000480524	10.9952	10.1145	9.99689	10.4358	10.734	10.3535	10.54	10.9104	11.0684	10.1325	10.0121	10.7529	10.9824	10.5998	10.6049	10.7371
A_23_P110005	NICN1	ENST00000430622	11.3895	11.5791	11.2663	11.5923	11.2977	11.9045	11.9964	11.9931	10.9924	11.1837	10.9303	11.1484	11.6255	11.8977	12.1361	11.7946
A_23_P11005	ADAMTS7	ENST00000388820	16.9007	17.3551	17.2288	17.5855	17.3779	17.501	16.4535	16.9501	17.4192	17.4314	17.4133	17.443	16.5654	17.0445	17.1336	17.1573
A_23_P11032	SLC9A7	ENST00000491894	8.47818	8.04821	8.43923	8.55193	8.58741	8.30298	8.70308	8.93326	8.56503	7.63126	8.35705	8.30939	8.40386	8.18957	9.12011	8.94424
A_23_P110445	APBB3	ENST00000508496	10.6131	10.6212	10.2466	9.93661	10.5626	10.2167	10.4689	10.3258	11.0637	10.5526	10.2408	10.4284	10.4404	11.0174	10.8515	10.3505
A_23_P110571	MAST4	ENST00000261569	8.76936	8.99668	9.43823	9.35703	9.06191	9.44465	9.47319	9.11771	8.73411	8.61176	9.17799	8.61774	8.8767	9.2608	9.58046	8.99213
A_23_P111000	PSMB9	ENST00000413480	11.3072	9.95521	10.5485	10.4872	10.7425	9.57361	11.0509	11.1955	10.6851	9.54505	10.0576	10.6495	11.7158	9.84602	10.9203	11.0493
A_23_P111005	YIPF3	ENST00000259737	12.1607	12.7213	12.4391	12.6619	12.329	12.3442	12.3193	12.5926	12.3106	12.4072	12.1521	12.431	12.1746	12.9146	12.4582	12.1327
A_23_P111037	HIST1H3A	ENST00000357647	15.7408	15.0684	15.1738	15.1907	15.16	14.7331	15.3016	15.2478	14.9465	14.9503	15.0185	14.0333	15.6469	14.9046	15.1703	14.9826
A_23_P111041	HIST1H2BI	ENST00000377733	17.1782	15.952	15.6637	16.4243	15.7209	15.9164	15.6656	16.5331	15.6001	15.6893	15.4947	16.5215	16.9347	15.5416	15.8631	15.8886
A_23_P111054	HIST1H2BB	ENST00000357905	15.9364	14.9551	14.7129	15.5325	14.9085	14.9692	14.1907	15.0725	14.5762	14.6355	14.4905	15.3705	15.5416	14.312	14.3171	14.5931
A_23_P111092	OR2H1	ENST00000461453	12.6469	13.3237	13.059	13.3298	13.4017	12.8941	12.024	12.5157	14.2136	13.7556	13.7928	13.7728	12.1406	13.435	12.4956	12.9276
A_23_P111112	VARS2	ENST00000541562	13.3457	12.7177	13.4202	13.1399	12.9602	13.0864	14.0597	14.0158	12.6902	12.8496	13.4084	13.7044	13.4135	12.8306	14.1378	13.8061
A_23_P111141	BAG6	ENST00000419496	13.3237	13.5632	13.7985	13.9209	13.3329	13.4043	13.6136	13.7904	13.5539	13.4893	13.7287	13.8854	13.3298	13.7377	13.8908	13.669
A_23_P111194	SPDEF	ENST00000544425	7.63399	7.43992	7.56638	7.6868	7.47329	7.55023	7.19702	7.20682	7.90263	7.61755	7.75715	7.82463	7.39322	7.58105	7.30659	7.28782
A_23_P111343	BCLAF1	ENST00000526228	13.2763	13.225	13.6655	13.7225	14.0396	14.3329	13.2406	13.0951	13.3799	13.0656	13.4172	10.0685	13.7242	13.1022	13.2883	13.5745
A_23_P111452	AGAP3	ENST00000473633	12.5026	12.1455	12.7533	12.6226	12.5511	12.4412	13.1225	13.1727	12.2387	12.0661	12.5515	12.7547	12.5667	12.105	13.4076	13.2145
A_23_P111492	MOSPD3	ENST00000490309	7.51776	8.6884	8.73655	8.90345	8.06825	8.223	8.46612	8.47305	8.44894	8.46784	8.4555	8.51192	7.63217	8.88611	8.6995	8.70589
A_23_P111797	DKFZP434F142		13.1839	11.9994	11.6977	12.0833	12.4913	12.7313	12.0185	12.3662	12.5531	12.0506	12.0364	12.533	12.6608	12.1472	12.3905	12.2235
A_23_P111843	ZNHIT1	ENST00000485387	14.8662	14.6156	14.7731	14.7506	14.5383	14.7024	15.3482	15.4134	14.3094	14.4386	14.4639	14.7837	14.717	14.7129	15.1684	15.1396
A_23_P111978	KCNK9	ENST00000303015	7.86484	7.25011	7.65046	7.70549	7.45593	7.70722	7.26601	7.35765	7.9588	7.45555	7.72374	7.23103	9.4451	7.1794	7.2123	7.38232
A_23_P111981	LYNX1	ENST00000398906	11.2659	10.6514	10.5248	10.54	11.2329	11.312	9.78733	9.97003	11.7778	11.4216	11.4052	11.3369	10.26	10.7096	10.2894	10.8917
A_23_P111995	LOXL2	ENST00000389131	6.47665	7.69967	7.43094	7.0562	6.31618	7.23327	8.18517	7.3668	6.18652	7.67678	7.35702	6.63346	6.47947	7.48934	7.92131	7.05162
A_23_P112103	GSDMD	ENST00000534602	9.80652	8.69167	9.39362	9.4001	9.22335	8.46229	9.77022	10.1222	9.36781	8.22013	9.16073	9.97454	9.71319	8.66649	9.83488	9.82776
A_23_P112162	DGAT1	ENST00000528718	11.528	10.6098	10.7981	10.8973	11.2261	10.6068	11.4708	11.5416	11.2664	10.4955	10.6902	10.9463	11.2533	10.9591	11.5926	11.2991
A_23_P112187	FIBCD1	ENST00000372338	7.2622	6.90251	6.78764	7.02596	6.52472	6.94448	6.62268	6.72125	7.12133	7.14796	7.04827	7.36697	6.73317	6.66194	6.46115	6.72189
A_23_P112241	DNAJB5	ENST00000335998	10.9212	10.1697	10.4344	10.9504	10.7881	10.8013	11.3512	11.3931	10.2032	9.80077	10.3013	10.868	11.3251	10.6638	11.0991	11.2493
A_23_P112251	GNG10	ENST00000374293	13.0501	12.4694	12.5189	12.2792	12.4374	12.7624	13.0007	12.7987	12.549	12.7573	12.4917	12.9372	13.0238	12.4344	12.5837	12.8566
A_23_P112260	GNG10	ENST00000374293	11.0814	10.6137	10.7839	10.5179	11.0635	10.989	11.295	11.1475	10.4231	10.3815	10.2492	10.4645	11.4995	10.6123	10.7545	10.7739
A_23_P112397	FBXW5	ENST00000483559	10.6815	10.2969	10.5018	10.572	9.88738	10.15	10.645	10.6031	9.80349	9.8185	10.0562	10.26	10.4509	10.2283	10.5024	10.1033
A_23_P112406	GTF3C5	ENST00000372097	14.8142	13.6986	14.1649	14.6058	14.281	13.9394	14.3416	14.7444	14.0885	13.4121	14.0454	14.7024	14.9151	13.8745	14.3227	14.3329
A_23_P112429	RPL35	ENST00000348462	18.152	18.1316	18.3638	18.0614	18.0448	17.8978	18.3413	18.3017	18.091	18.1335	18.206	15.877	18.2621	18.152	18.0715	18.0034
A_23_P112512	MCART1	ENST00000535708	8.83505	9.29479	8.99151	9.04835	8.22353	9.64213	9.33105	9.06503	7.96891	9.29637	8.67616	9.09954	8.88124	11.5002	9.14946	8.98463
A_23_P112548	HDHD3	ENST00000485934	7.17613	7.29616	7.3491	7.16408	6.9688	7.15967	7.5847	7.67515	7.32344	7.32428	7.19702	5.57494	8.03417	7.91314	7.80551	7.31808
A_23_P112666	FOXE3	ENST00000335071	7.66874	7.93136	7.89876	7.9998	7.9079	7.81905	7.47886	7.66885	8.31137	8.0701	8.07311	8.05974	7.52732	8.03107	7.54939	7.92507
A_23_P112774	PTP4A3	ENST00000520105	7.83691	8.08586	7.7111	7.65304	8.18447	7.81905	7.28102	7.54167	8.23278	7.73606	7.47151	8.09158	7.71045	7.70722	7.39964	7.56352
A_23_P113237	CRLF2	ENST00000400841	7.02803	7.36669	7.23821	7.27914	7.27899	7.21928	6.22362	6.62587	7.64687	7.20697	7.28753	6.66461	6.85072	6.73613	6.70924	6.68359
A_23_P113417	C17orf70	ENST00000537152	10.8191	10.5249	10.9755	10.5629	10.1437	10.6832	11.4792	10.9771	10.3081	10.3947	10.9208	9.30812	10.8735	10.8678	11.6961	10.8989
A_23_P113523	GTPBP6	ENST00000400701	14.6338	14.356	14.4272	14.199	14.1602	14.5294	14.868	14.5562	14.2196	14.592	14.6322	14.6148	14.3636	14.579	15.0042	14.4416
A_23_P113656	TUBB4A	ENST00000264071	6.80185	7.38569	7.4433	7.50962	7.0481	6.64852	6.68403	7.09453	7.91856	7.45388	7.44718	7.90131	6.43742	6.76833	7.21928	7.58868
A_23_P11390	VCY	ENST00000250823	11.3178	14.1267	13.2341	12.2567	14.1531	12.7801	9.9891	10.4499	14.5817	14.1666	13.8425	12.9035	10.6233	13.3329	10.4145	11.7489
A_23_P114144	CCDC22	ENST00000538876	11.5774	10.9383	11.2546	11.1097	10.8927	11.1054	11.7611	11.5854	10.8526	10.7026	11.0712	11.2523	11.4754	11.1169	11.9039	11.2621
A_23_P11461	UBE2V1	ENST00000490555	12.2586	12.4191	12.6702	12.9394	12.3395	12.759	12.2038	12.5399	12.2359	12.3915	12.666	12.9026	12.1414	12.3954	12.1978	12.3992
A_23_P114670	ARHGEF16	ENST00000378378	7.27128	7.20315	7.24922	7.21928	7.16313	7.28522	6.91527	6.75587	7.51505	7.34855	7.38191	7.56471	6.80185	6.62907	6.8071	6.97598
A_23_P114740	CFH	ENST00000466229	7.48466	6.50401	6.74014	6.38875	7.22411	6.6919	6.8472	6.4395	6.85812	6.23084	6.54417	6.70622	7.30474	6.32888	6.56289	6.76771
A_23_P114774	PMVK	ENST00000368467	12.0787	12.2185	12.2742	12.0822	11.8006	12.3705	12.5189	12.7237	11.6022	11.8548	11.9825	12.2411	11.9425	12.17	12.543	12.4742
A_23_P114808	MECR	ENST00000453185	10.4003	10.081	10.377	10.1283	10.0107	9.64793	10.8814	10.7521	9.92464	9.85221	10.152	9.88156	10.4634	10.2526	10.7347	10.2405
A_23_P114839	FHL3	ENST00000477194	8.26031	8.39959	8.74944	8.98057	8.47553	8.71948	8.51556	8.60737	8.56264	8.28538	8.53726	8.85461	9.5648	8.70394	8.66187	8.5718
A_23_P114903	HSPA6	ENST00000545155	11.1243	10.3711	7.45285	6.17359	11.0338	10.1919	7.43107	7.07527	11.0086	10.0192	6.95069	6.86587	11.0174	10.2873	7.26367	6.62587
A_23_P115036	IPO13	ENST00000372339	8.43285	9.67576	9.58196	9.43732	8.26911	8.9254	9.51621	9.58554	8.58899	9.11393	9.32245	9.3068	8.51845	9.49388	9.67537	9.43335
A_23_P11507	ZZZ3	ENST00000476275	10.2185	10.6139	10.6309	10.3977	9.79952	10.1889	11.1019	10.7496	9.6168	10.703	10.5657	10.3947	10.3838	10.4681	10.7789	10.3428
A_23_P115124	TRIM11	ENST00000284551	10.4916	10.4813	10.4847	10.6181	10.405	10.4382	10.5128	10.76	10.4056	10.2326	10.2998	10.7624	10.5862	10.5086	10.583	10.3803
A_23_P115190	NGF	ENST00000369512	10.0119	8.41539	8.8551	8.4479	9.13706	9.44594	9.60966	9.60654	9.16313	9.21927	9.27491	9.74889	9.65951	9.10151	9.78419	9.28297
A_23_P115223	HAX1	ENST00000457918	13.9957	14.0865	14.1676	14.351	13.7419	13.5539	14.2826	14.5309	13.6388	13.867	14.0622	14.2702	13.9174	14.2505	14.1692	14.1306
A_23_P115331	AHDC1	ENST00000374011	9.76276	10.4283	10.7595	10.975	11.3401	11.1411	10.189	10.2521	11.8351	11.0472	11.1976	11.1786	9.76675	11.1273	10.4879	10.7679
A_23_P115375	HIST2H3D	ENST00000331491	16.9283	16.8962	16.6035	17.2556	16.6656	16.2284	15.5234	16.2645	16.3734	16.316	16.1636	16.8558	16.8314	16.1239	15.6709	16.2159
A_23_P115467	S100A5	ENST00000368717	8.64164	9.23537	8.26801	9.16541	8.68774	9.33325	8.10515	8.43669	8.90307	9.20422	8.81211	9.18637	8.68227	9.4122	9.09983	9.34311
A_23_P115519	LCE3D	ENST00000368787	9.51418	11.1544	10.8981	10.1449	11.5926	10.8948	8.73908	8.47976	11.9015	11.2401	11.6859	9.94898	9.18811	10.8052	9.38595	9.94884
A_23_P115573	SHISA4	ENST00000362011	12.0343	12.6677	12.4127	12.7775	12.6371	12.6019	11.1588	11.7969	13.4284	12.8917	12.7448	12.6747	11.7654	12.278	11.9175	12.0998
A_23_P115608	ARHGAP21	ENST00000486374	8.41129	8.50895	8.44771	8.41863	8.67042	8.60007	8.49277	9.04443	8.44894	8.50008	8.21453	8.5288	8.60239	9.0341	8.40019	8.79323
A_23_P115683	HPS6	ENST00000299238	13.7044	13.644	13.552	13.6609	13.252	13.2194	13.8285	13.6275	13.1322	13.3809	13.3071	13.8824	13.8004	13.3069	13.7998	13.6729
A_23_P116091	DPP3	ENST00000543807	11.2946	11.4758	12.2524	12.1348	11.0328	11.0283	12.3807	12.1799	11.4742	11.4743	12.3385	12.8492	11.6107	11.5625	12.8471	12.32
A_23_P116235	MDK	ENST00000407067	9.93649	9.9159	9.23005	9.9843	9.85172	9.81673	10.0427	11.3595	10.5108	10.2936	9.99238	10.1841	9.65247	9.92053	10.0262	11.0174
A_23_P116264	NRGN	ENST00000284292	8.06312	8.27807	8.92689	9.49625	8.63173	7.92488	7.60579	8.15488	8.67401	7.86677	8.44939	9.05188	7.96007	8.02156	7.60069	8.43148
A_23_P11629	TMEM61	ENST00000371268	7.85241	7.69226	7.45285	7.23747	7.98029	7.91314	6.9881	7.27914	8.26508	8.09957	8.08603	7.34051	7.26426	7.51283	7.36341	7.53232
A_23_P116557	LGALS9	ENST00000467111	7.11906	6.74372	6.86471	6.73888	6.71912	6.84289	7.6916	7.6845	7.05099	6.57854	6.57476	6.65569	7.05591	7.12036	8.21103	7.41346
A_23_P116587	OMP	ENST00000529803	7.67593	7.34176	7.60926	7.14796	7.09056	6.47845	7.22502	6.94301	7.02578	7.19117	6.81953	7.25336	7.75475	6.8071	6.38767	6.24696
A_23_P116642	SLC26A10	ENST00000474359	8.73623	7.70279	7.37744	7.27011	7.8435	7.6308	7.63716	8.12378	7.97913	7.63421	7.20651	5.46389	8.50703	7.49295	7.54143	7.47962
A_23_P116694	RPS26	ENST00000539199	16.9497	17.3589	17.9062	17.7134	16.9939	17.2768	17.5862	17.5459	16.8162	17.3593	17.7977	17.4321	17.0444	17.0877	17.5578	17.88
A_23_P116797	C12orf10	ENST00000550199	12.5262	12.0614	12.1567	12.3099	11.8591	11.86	12.0752	12.0176	12.0925	11.7743	12.0797	12.3543	12.1315	12.1361	12.2474	11.8417
A_23_P116840	C12orf44	ENST00000550984	11.8671	12.3514	12.2766	11.9705	11.7085	11.7972	12.3406	12.2373	11.7213	12.1547	12.188	12.4517	12.0905	12.181	12.7075	12.1868
A_23_P116890	PRB3	ENST00000538488	11.7309	11.971	11.606	12.1047	12.0238	12.1984	10.6479	11.1944	12.8703	12.2588	12.4305	12.2228	11.1849	11.8415	10.9577	11.7359
A_23_P11705	BSDC1	ENST00000341071	13.0408	12.8152	12.4042	12.5086	12.7482	13.2267	12.9257	12.8728	12.4615	12.6445	12.163	12.5495	13.224	12.9565	12.6229	12.6195
A_23_P117363	SERPINA6	ENST00000341584	10.3599	10.175	10.2238	10.2936	10.4564	10.4134	9.2732	9.59405	11.0927	10.7569	10.9344	10.7275	9.71031	10.2775	9.72666	10.2405
A_23_P117380	FAM181A	ENST00000267594	8.31888	8.60262	8.44771	8.80023	8.53629	8.41414	8.15306	8.48713	8.94062	8.57156	8.69977	8.78488	8.31095	8.53726	8.15155	8.5833
A_23_P11744	WASH1	ENST00000398121	14.2259	14.1423	13.8684	13.8617	13.8466	14.4822	14.5572	14.3416	13.665	13.9313	13.6787	13.9209	14.2298	14.4715	14.5489	13.9488
A_23_P117778	UBL7	ENST00000395081	11.2406	11.0009	11.4224	11.5882	10.8385	10.707	11.3709	11.7224	11.3344	10.791	11.467	11.9536	11.0575	11.2246	11.548	11.6464
A_23_P117797	CLN6	ENST00000249806	9.59854	10.033	10.1499	9.69231	8.94694	9.98886	10.1945	10.2697	8.84425	9.94587	9.94171	10.2568	9.84153	10.2308	10.2547	9.89436
A_23_P117896	TGM7	ENST00000452443	5.80684	5.32234	5.57777	6.01915	5.49021	5.26604	5.67363	5.96244	6.01078	5.93027	6.23922	5.59093	9.2682	5.42455	7.53317	5.81727
A_23_P117933	GCSH	ENST00000315467	13.5951	12.7368	13.3563	13.0156	12.8932	12.9168	13.7728	13.8502	13.0774	13.1116	13.5958	14.0824	13.4615	12.8613	13.6182	14.0489
A_23_P117980	KATNB1	ENST00000379661	9.34134	8.62032	9.9983	9.50899	8.8823	8.15882	9.52079	9.76256	9.37006	8.34101	9.93941	10.1765	9.20204	8.5485	9.5937	9.61456
A_23_P118038	NUTF2	ENST00000219169	11.9666	13.1455	13.4429	13.5119	12.5132	12.3769	12.3681	13.3396	12.3361	12.6962	13.061	13.2641	12.0563	12.96	13.3155	13.1583
A_23_P118095	RPL3L	ENST00000268661	7.67251	7.52781	7.43224	7.48391	7.31752	7.81415	7.90508	7.37188	7.90263	8.07863	7.71142	7.77486	7.90827	7.67758	7.80016	7.50305
A_23_P118105	NDUFB10	ENST00000268668	14.5249	14.3999	14.8389	14.853	14.3347	14.1554	14.9118	14.9626	13.7423	13.8736	14.363	14.4329	14.5523	14.2675	14.7016	14.541
A_23_P118174	PLK1	ENST00000300093	11.3978	12.0758	11.4296	12.0612	11.2329	11.5182	10.2113	10.7856	11.8417	12.0024	11.4408	10.6929	11.1772	12.0444	10.3475	11.0524
A_23_P118203	ZG16B	ENST00000382280	7.80964	8.46676	8.15946	7.69357	7.49345	7.64597	8.51081	7.99176	7.32794	8.15993	7.71797	7.40284	7.84301	7.75308	8.32275	7.54143
A_23_P118427	MAP2K3	ENST00000461639	8.74287	10.1644	10.0993	10.0699	9.94056	10.3314	9.07626	9.29371	9.66074	9.86203	9.80188	9.66713	9.05794	10.3426	9.54429	9.50552
A_23_P118435	SUMO2	ENST00000508743	15.1501	14.8852	15.1684	15.0642	14.956	14.5817	15.1238	15.3356	14.6185	14.6642	14.7772	15.102	15.3231	14.8016	14.8629	14.8479
A_23_P118462	OVCA2	ENST00000263083	13.97	14.2736	14.133	13.9005	13.8807	13.7928	14.2033	14.0718	13.4256	13.0342	13.5325	13.728	14.1835	13.8898	14.2318	14.0153
A_23_P118516	FAM18B1	ENST00000428082	11.1167	11.1702	11.0209	10.6994	10.816	10.4284	11.7258	11.2363	10.4488	10.9169	10.5851	8.00586	11.7278	11.21	11.2321	10.8563
A_23_P118633	SPATA20	ENST00000512071	10.1021	9.49137	9.39362	9.67537	10.1205	9.15631	9.39964	9.89566	10.5177	9.51812	9.5486	10.0056	10.0652	9.56649	9.49112	9.88433
A_23_P118643	EIF4E	ENST00000450253	13.2862	13.2986	13.5989	13.5027	13.0066	13.1605	13.6609	13.5149	12.5567	13.1307	13.2129	11.3331	13.5179	13.2093	13.4955	13.1537
A_23_P118693	FOXN1	ENST00000226247	6.51637	6.72296	6.74709	6.66283	6.22904	6.31762	6.33699	6.68797	7.01589	6.92086	7.05693	6.79192	6.27692	6.45191	6.46115	6.57618
A_23_P119042	NKG7	ENST00000221978	10.5039	10.3265	9.48434	10.0392	10.4112	10.0198	9.9949	10.2467	10.5437	9.9849	9.26341	9.95558	10.242	10.2781	9.88862	9.83316
A_23_P119095	PPP1R13L	ENST00000418234	10.8665	11.0562	11.2684	11.4246	11.5683	10.678	10.448	10.821	11.786	11.158	11.455	11.1134	10.718	10.829	10.6018	11.0014
A_23_P119130	RPS19	ENST00000221975	16.865	17.3536	17.5632	17.3887	17.2556	17.0365	17.2481	17.3098	16.8947	17.1204	17.2167	17.3692	17.1221	17.2051	17.3477	17.2808
A_23_P119214	TIMM44	ENST00000270538	10.6899	11.4131	11.2642	11.1365	10.4475	11.4934	11.3124	11.2046	10.6775	11.2857	11.2036	11.4776	10.8232	11.86	11.4421	11.1313
A_23_P119266	DNASE2	ENST00000538460	9.18374	9.38582	9.24223	9.28196	9.39341	9.0735	9.44578	9.9199	9.62995	9.23589	9.08363	9.76323	9.58557	9.70991	9.8919	9.56655
A_23_P119295	ECSIT	ENST00000270517	12.9729	12.8665	13.1326	13.0188	12.6647	12.7642	12.6927	12.5074	12.5218	12.6132	12.8861	11.5397	12.7191	12.8398	12.8604	12.2298
A_23_P119353	RASIP1	ENST00000222145	10.4598	10.1834	10.1695	10.0339	10.3963	9.83266	10.5745	10.1878	9.82557	9.71443	9.62133	8.643	10.9074	9.5486	10.4505	9.92937
A_23_P119362	EMP3	ENST00000270221	12.2757	13.6758	11.8476	12.5232	12.4633	13.1568	11.424	11.6545	12.7156	13.4356	11.6493	12.2867	12.3323	13.8635	11.453	11.7606
A_23_P119377	CYTH2	ENST00000474049	10.4058	10.2379	9.98216	10.0852	10.5417	10.1895	10.1208	10.3725	10.64	10.0874	10.0081	10.681	10.7291	10.4427	10.6567	10.4012
A_23_P119448	PPP6R1	ENST00000412770	8.31563	8.05585	8.40758	8.62198	8.26097	7.51604	8.24025	7.95335	7.57421	7.24922	8.04309	8.07378	8.0675	7.48919	8.27988	7.9539
A_23_P119535	EFNA2	ENST00000215368	6.24874	6.13722	6.46524	6.45191	6.13145	6.49354	6.00868	6.04054	6.62039	6.89496	6.81953	6.91284	6.02712	6.31564	7.25661	6.27866
A_23_P119562	CFD	ENST00000327726	10.4307	9.30216	10.2638	10.5329	10.1735	8.94904	10.0874	10.9924	10.2205	9.13538	10.2695	11.1178	9.9575	9.14914	10.0337	10.8337
A_23_P119593	EPHX3	ENST00000435261	14.0611	13.9488	13.6904	13.6638	14.2389	13.9762	13.1923	13.4993	14.5683	14.2006	13.9856	14.132	13.736	14.1676	13.9148	13.9514
A_23_P119617	SUGP1	ENST00000247001	11.5878	11.1721	11.0769	11.0215	10.8027	11.2758	11.7314	11.4817	10.783	10.9033	10.7692	10.4681	11.5347	11.3312	11.679	11.0302
A_23_P119627	NDUFA13	ENST00000502506	14.868	14.8479	15.1238	15.0476	14.7024	14.5534	15.3072	15.3466	14.2543	14.3851	14.5897	14.8025	14.9139	14.7935	14.9593	15.0615
A_23_P119698	CD320	ENST00000301458	12.9257	13.2352	13.2791	13.0804	12.5259	12.8031	13.207	13.2664	12.5549	12.9759	13.1081	11.7067	12.7533	13.2313	13.2888	13.0079
A_23_P119714	BABAM1	ENST00000447614	12.1705	12.1763	12.3012	12.49	12.2282	11.8925	12.4934	12.7409	12.0654	11.773	12.0746	12.4391	12.3675	12.2361	12.4362	12.2302
A_23_P119916	WNT6	ENST00000233948	6.91751	6.98455	7.24922	7.14796	7.04247	7.3951	6.62268	6.78397	7.26455	7.14063	7.22863	7.54288	6.71096	6.68228	6.71997	6.9268
A_23_P120056	RTKN	ENST00000272430	5.96171	6.71397	6.76274	6.85598	6.43116	6.4064	6.84092	7.07058	6.31366	6.505	6.50301	6.44727	6.27692	6.64334	6.98917	6.97598
A_23_P120254	DUSP22	ENST00000344450	9.27415	9.36313	9.46594	9.50899	9.40517	8.94904	9.8336	9.67142	9.22154	9.16925	9.20452	9.21946	9.37221	9.5234	9.53317	9.32336
A_23_P120364	PPDPF	ENST00000370178	14.5151	14.5582	14.3959	14.8965	14.853	14.8371	13.9202	14.8904	14.879	14.5489	14.3383	14.6765	14.3012	14.7578	14.3094	14.7641
A_23_P120435	WFDC3	ENST00000467679	9.26271	9.39408	9.31546	9.56167	9.69378	9.09237	8.67075	8.86683	10.2168	9.43224	9.50174	9.56991	9.03612	9.24855	8.71846	9.14038
A_23_P120566	RRBP1	ENST00000455029	8.1925	8.34143	8.41539	8.69619	8.48159	8.9995	8.65154	8.54814	8.47806	8.41533	8.51254	8.88163	8.60239	8.70837	8.94804	8.42316
A_23_P1206	RPS24	ENST00000467106	17.8033	17.44	17.5678	17.4002	17.491	17.7063	17.8686	17.7486	17.3121	17.528	17.4092	17.6408	17.821	17.5252	17.6977	17.6977
A_23_P120660	RPS21	ENST00000337102	18.4438	18.4148	18.4955	18.3623	18.2619	18.1781	18.5605	18.4074	18.2088	18.2425	18.2502	18.0893	18.603	18.2626	18.3831	18.3226
A_23_P120776	SLC25A1	ENST00000470922	11.9387	11.1021	10.923	11.6474	11.571	10.889	10.7667	11.8389	11.9776	11.038	10.9985	12.2335	11.7857	11.3297	11.0278	11.6787
A_23_P12079	KCNC4	ENST00000489935	7.44381	7.84497	8.03624	8.00648	7.67515	7.96152	7.5367	7.96124	8.10392	8.13127	7.86716	8.15092	7.05031	7.99451	7.62374	7.9654
A_23_P120812	IGLL1	ENST00000330377	7.51776	7.51628	7.32456	7.29788	7.17847	7.34993	7.47177	7.61284	7.35435	7.28088	7.25779	7.35021	7.21928	7.89886	8.12192	7.56757
A_23_P120899	CSF2RB	ENST00000536485	6.59356	6.85111	6.85754	6.80911	6.90364	6.66949	6.70795	6.65121	6.9268	6.84406	6.92976	6.96844	6.69799	6.76253	6.29253	7.05608
A_23_P120933	ATF4	ENST00000337304	17.6329	17.3029	17.4301	17.2996	17.683	17.14	16.9622	16.7229	17.3848	17.1853	16.9321	16.5178	17.7145	16.8986	16.7606	16.8716
A_23_P120942	XRCC6	ENST00000428575	16.8849	17.0223	17.4651	17.448	16.9193	17.1238	17.3219	17.4781	17.0471	17.3477	17.6145	18.054	16.8496	17.138	17.2167	17.6747
A_23_P120953	SERHL2	ENST00000477564	8.2951	9.2825	9.24614	8.8491	9.17912	8.9254	8.3878	8.35678	9.51849	9.41666	9.17885	8.72306	8.16292	8.9943	8.20279	8.49603
A_23_P121011	CSRNP1	ENST00000514182	10.4715	8.19343	8.39223	8.32318	10.2577	8.08719	8.71509	8.75022	10.5096	8.08686	8.11608	8.87353	10.6851	8.57511	8.79089	8.51611
A_23_P121250	EIF4A2	ENST00000496382	14.8286	14.4353	14.6166	14.0433	14.5037	13.9514	15.2158	14.3446	14.0342	14.0946	14.133	13.8023	15.3466	14.1845	14.7024	13.9762
A_23_P121265	TWF2	ENST00000305533	11.5096	11.2558	11.2902	11.3057	10.7171	10.751	11.5402	11.6324	11.0696	11.1012	11.2736	11.9832	11.5509	11.4801	11.7387	11.3926
A_23_P121282	TMEM89	ENST00000330862	8.2951	7.74523	6.86471	7.13839	8.5139	7.63942	7.38245	7.84164	8.1328	7.28926	6.79334	6.81513	8.43949	7.74764	7.52903	7.36478
A_23_P121326	CYB561D2	ENST00000418577	11.8188	11.6826	11.8417	11.6311	11.4552	11.2423	12.4604	12.3226	11.35	11.4898	11.6466	11.3533	11.8081	11.76	12.299	11.9617
A_23_P12140	RPL5	ENST00000461952	15.4226	15.5515	15.3909	15.2245	15.4287	15.1141	15.4258	15.2333	15.2586	15.4744	15.2397	14.5438	15.7024	15.8184	15.5948	15.2397
A_23_P121441	NLGN4Y	ENST00000339174	10.7861	10.6533	10.6111	10.3656	10.4197	10.7788	11.6481	10.8784	9.95276	10.602	10.4136	9.99156	11.0989	10.9405	11.4255	10.3182
A_23_P121499	WFS1	ENST00000503569	7.74196	7.13967	7.4952	7.40364	7.48919	6.9305	8.05441	8.14599	7.53317	6.78151	7.10505	7.45516	7.76329	7.10209	8.14296	7.89318
A_23_P121945	SNCB	ENST00000393693	10.9834	9.92726	9.74454	10.4683	9.79433	10.3348	10.1731	10.526	10.5276	10.3017	10.3705	10.6857	10.6613	10.054	10.132	9.89156
A_23_P121976	POU4F3	ENST00000230732	6.99837	7.03389	6.95923	6.79029	6.38929	6.84289	7.27069	7.2755	6.6655	6.54079	6.67722	6.91974	6.94265	7.71346	7.35297	7.05133
A_23_P122116	DDX41	ENST00000507900	12.2838	11.5005	12.0862	12.0437	11.7086	11.2812	12.2821	12.252	12.0016	11.4714	12.0855	12.4191	12.1482	11.7969	12.4081	12.0403
A_23_P122387	MRPS18A	ENST00000372116	12.2691	12.3969	12.6637	12.8014	11.7884	11.5843	12.6117	12.4934	11.495	11.8726	12.2116	12.0281	12.3242	12.2509	12.4325	11.8806
A_23_P122439	BTN2A2	ENST00000416795	7.54915	7.34176	7.8289	8.0915	7.09486	7.87236	8.93782	9.24149	6.97401	7.10144	7.96774	8.71471	8.01443	7.8525	8.56115	9.10945
A_23_P122443	HIST1H1C	ENST00000343677	16.3599	15.6972	15.4215	15.9111	15.5218	14.9666	14.2089	14.583	15.4202	15.3864	15.0972	15.5911	16.1058	14.9163	14.0666	14.501
A_23_P122545	RDBP	ENST00000548056	14.2572	14.024	14.4961	14.4675	14.0016	14.0707	15.0476	15.2345	13.7694	13.8123	14.2865	14.4739	14.327	14.2188	15.0014	14.5593
A_23_P122579	DAXX	ENST00000414083	11.2166	11.7231	11.9692	12.3529	11.5845	12.2451	11.5633	11.9396	11.4809	11.6732	11.9838	12.0959	11.2515	11.8406	12.0036	11.9622
A_23_P122852	SMARCD3	ENST00000347683	13.3372	12.3385	11.2964	11.1054	12.9124	12.0833	12.3093	12.5653	12.7588	12.1472	11.2267	11.4179	13.0939	12.2777	12.4858	12.2808
A_23_P122876	TAF6	ENST00000344095	13.2912	13.1847	13.665	13.6236	13.5303	13.3288	13.5523	13.9926	13.7368	13.6758	14.024	14.2584	13.2888	13.5555	13.706	14.0666
A_23_P122896	TFR2	ENST00000473374	12.3147	11.1157	10.8774	11.0604	11.1315	11.3286	11.1134	11.3289	11.3508	11.0675	11.0379	11.8126	11.8101	10.6191	12.1526	11.4548
A_23_P122915	BRI3	ENST00000297290	14.4401	14.1137	13.3769	13.2626	14.2584	14.4116	13.8129	13.9607	14.1965	14.2505	13.4256	13.8771	14.3865	14.316	13.8364	14.0804
A_23_P123193	ACTR3B	ENST00000479402	9.43061	9.56065	9.68428	9.1018	8.88678	9.54221	10.0715	9.5359	8.68534	9.77969	9.60735	9.60313	9.43765	9.4494	9.46795	9.25121
A_23_P123256	PDAP1	ENST00000426447	10.839	11.511	11.6833	12.0778	10.9769	11.6317	10.9984	11.1859	10.9932	11.1435	11.6169	11.8379	11.2717	10.9355	11.3427	11.5492
A_23_P123454	NUDT18	ENST00000521807	10.3275	9.38955	9.44966	9.72924	9.90484	9.1119	10.0537	9.96594	9.66074	9.0266	9.21988	9.34855	10.213	9.51406	9.83103	9.3658
A_23_P123622	NPR2	ENST00000469249	7.969	8.48977	9.02188	9.01161	8.10646	8.1094	8.45255	8.52593	8.27552	8.44803	9.08741	7.30474	7.64799	8.1952	8.39223	8.40239
A_23_P123916	LRSAM1	ENST00000323301	8.9042	8.50039	8.68731	8.41539	8.35705	8.68993	9.6834	9.49912	8.79597	8.32113	8.72359	8.95446	9.30402	8.96003	9.7746	9.13052
A_23_P12392	PTPRC	ENST00000367364	8.96239	6.81793	6.6158	6.48148	7.78879	9.05332	7.96963	8.1952	8.1965	8.05102	6.90213	7.75434	8.78835	7.53852	8.01042	7.74165
A_23_P123974	DTYMK	ENST00000400770	14.8992	14.6557	14.8555	14.8326	14.3711	14.8196	15.2586	15.4307	14.3246	14.9675	15.0239	15.7138	14.7756	14.6632	15.0756	15.6816
A_23_P124122	PXMP2	ENST00000317479	13.5702	13.2528	13.2185	13.2809	13.3541	13.0713	13.4764	13.9977	13.1001	13.0097	12.9541	13.6072	13.6638	13.1453	13.4342	13.8488
A_23_P124164	ISY1	ENST00000485703	11.1115	11.3564	11.669	11.9871	11.4021	11.8633	11.5288	11.6345	11.4382	11.2523	11.7401	11.5867	11.6705	11.518	11.4894	11.6754
A_23_P124224	DHX8	ENST00000262415	10.8933	11.1503	11.2799	11.6811	11.2519	10.943	11.1346	11.3006	10.9896	10.8824	11.0322	11.4361	11.0406	11.2783	11.1533	11.0114
A_23_P124252	CAMK1D	ENST00000378845	7.2403	6.4191	6.70816	6.76813	6.58959	6.50896	7.66453	7.60926	6.34782	6.35169	6.65569	6.56289	7.42479	6.86045	7.05337	7.02924
A_23_P124327	NSD1	ENST00000347982	9.7825	10.631	10.702	11.0023	10.5402	10.7365	10.4309	10.6409	10.3102	10.6289	10.6833	10.7909	9.94706	11.0318	10.7292	10.683
A_23_P124417	BUB1	ENST00000302759	11.96	11.6051	12.0856	12.6151	11.4862	11.4187	12.5117	12.7226	11.1213	11.3787	11.8439	12.509	11.8218	11.4282	11.9929	12.4492
A_23_P124427	NEK1	ENST00000507142	7.79632	8.58635	8.66221	8.35636	8.14822	8.05991	9.41666	9.5605	7.76681	8.1692	8.05636	8.24353	8.3921	8.50728	9.29141	9.18343
A_23_P124476	CLCN3	ENST00000513761	8.69167	9.2429	9.3209	9.23477	8.08603	9.3754	10.3062	10.1021	7.69965	9.19974	9.11946	9.40666	8.70589	9.73134	9.94015	9.68312
A_23_P124486	PTPN9	ENST00000544966	7.01676	8.70508	8.88911	8.7912	8.0999	9.16501	8.51716	8.70546	8.07085	8.82921	8.80094	9.10069	7.56757	9.09229	8.81532	8.99394
A_23_P124570	FER	ENST00000438717	8.81522	8.0632	8.48172	8.73834	8.37584	8.0659	8.94172	8.97113	7.94971	8.01103	8.30026	8.69695	9.05794	8.16716	8.71648	8.5432
A_23_P12463	QSOX1	ENST00000367602	11.9056	11.7893	11.3086	11.4942	12.0416	11.9357	12.1802	12.2249	11.7544	11.465	11.0328	11.1499	11.9892	11.8188	12.1788	12.1799
A_23_P124642	RASGRP1	ENST00000310803	11.4113	9.29644	9.60182	9.15777	10.5309	9.97196	10.84	9.99916	10.4218	9.44543	9.51812	9.34855	11.4437	9.40809	10.2259	9.81177
A_23_P124733	COQ2	ENST00000311461	8.20539	8.45505	8.6766	8.60864	7.99883	8.56419	9.11783	9.25649	7.62396	8.08686	8.2505	7.79164	8.4099	8.91246	9.01266	9.00645
A_23_P124742	CHKA	ENST00000265689	11.6633	11.7474	11.6676	11.5142	11.3699	11.7191	11.8643	11.9828	11.3112	11.6796	11.4947	11.4294	11.6838	11.6641	11.7512	11.8888
A_23_P124760	MED24	ENST00000422942	10.2613	11.2096	11.1073	10.9936	11.7009	10.6473	10.4501	10.5284	12.7025	12.2501	11.7976	11.6394	10.295	11.4169	10.9334	10.8693
A_23_P12477	SCMH1	ENST00000372596	9.68274	9.30438	9.47737	9.50899	9.69378	9.15148	9.07843	9.44953	10.1297	9.23985	9.61156	9.80863	9.67062	9.38818	9.20116	9.42855
A_23_P124855	ZCCHC7	ENST00000461038	8.65836	8.58928	9.4035	8.69167	8.94886	8.36186	9.57692	9.16211	7.83148	8.33844	8.49434	8.62169	9.0691	8.03735	8.89627	8.63814
A_23_P124892	KISS1	ENST00000367194	9.21662	8.88587	8.65199	8.70772	9.03994	9.02327	8.48876	8.57215	9.37768	9.24855	9.19955	9.21571	8.84983	8.64581	8.79993	8.79597
A_23_P124927	RGS14	ENST00000503044	9.80253	9.89611	9.25158	9.06073	8.70324	10.3025	10.5201	10.1718	8.72828	9.70662	8.97709	9.27039	9.89427	10.5073	10.4132	9.44949
A_23_P124988	KCNH4	ENST00000264661	7.37568	8.16559	7.77218	7.23747	8.62883	7.57562	6.95633	7.32456	8.77488	8.83085	8.07311	7.8808	6.94265	7.4776	7.04401	7.51011
A_23_P12503	NUP133	ENST00000261396	12.3125	12.2256	12.4687	12.5154	11.8181	12.2012	13.0864	12.3742	11.4003	11.9358	12.1252	12.1551	12.6042	12.1564	12.9382	12.2691
A_23_P125042	ZNF222	ENST00000251272	8.71267	8.30754	7.97913	7.66653	7.99565	7.81024	9.24892	9.12011	7.90009	8.08968	7.40364	8.04223	9.17199	8.44228	8.84861	8.50772
A_23_P125082	IRF2	ENST00000393593	6.44209	7.01659	7.55492	7.5542	6.60657	7.17066	6.92736	7.10341	6.99236	7.00224	7.55635	8.10187	6.37524	7.55324	7.16408	7.58129
A_23_P12526	TP53BP2	ENST00000391878	11.1147	10.4385	10.6577	10.5871	10.9044	10.5926	11.6893	11.4003	9.69986	10.2839	10.2923	10.4799	11.4187	10.9521	11.2152	10.5916
A_23_P125265	KPNA2	ENST00000537025	16.0521	16.0081	15.7987	16.1929	15.8461	15.7786	15.84	15.922	15.5079	15.913	15.6972	16.267	16.1885	15.8679	15.6656	15.7967
A_23_P125348	TRAPPC1	ENST00000303731	12.0907	12.304	12.3383	12.3368	11.93	11.9442	12.1004	12.5026	12.3346	12.2657	12.2699	12.7781	12.1215	12.5306	12.4252	12.3948
A_23_P125408	DOHH	ENST00000427575	10.0074	10.1697	10.285	9.8129	9.50018	10.0306	10.3999	10.2165	9.3794	10.0218	10.0591	10.3981	10.2305	10.0773	10.575	9.97564
A_23_P125423	C1R	ENST00000540394	6.70752	5.87526	5.24122	5.69989	6.4212	5.90791	6.67391	7.06318	6.62815	6.35169	6.08306	6.54466	6.69799	6.25288	6.37957	7.35683
A_23_P125495	CDR1	ENST00000370532	5.85047	8.35471	8.10187	8.60059	7.98573	7.71475	5.72141	5.97682	7.78798	7.7155	7.90263	7.25336	5.48619	7.8377	6.35059	7.41848
A_23_P125505	PPEF1	ENST00000361511	7.2403	7.86513	6.72382	7.04759	7.17348	8.23307	9.20727	9.2619	6.57192	7.58681	6.47237	6.50896	7.68505	8.73538	9.16611	8.71697
A_23_P125519	RPS4X	ENST00000486733	17.7666	17.7108	17.7908	17.6977	17.6329	17.6219	18.0432	17.8293	17.3076	17.561	17.5147	17.5833	17.9517	17.8148	17.8241	17.5582
A_23_P125639	ZFX	ENST00000540034	9.98123	8.05585	7.95481	8.08171	8.49815	8.92169	9.4985	9.45869	8.22707	8.24546	8.14686	8.63548	9.82062	8.27603	9.17289	8.57906
A_23_P125668	SLC25A43	ENST00000326714	9.32033	8.15337	9.10933	8.80023	8.88678	7.53086	9.96661	9.98138	8.72828	8.596	8.93529	3.90196	9.73107	8.45036	9.44695	9.62716
A_23_P12572	CASP7	ENST00000442393	12.8449	12.9465	12.9244	12.5746	12.7241	13.087	13.1338	13.1347	12.296	12.8754	12.7383	12.9793	12.9387	12.8026	12.9476	13.241
A_23_P125748	ZMAT1	ENST00000488347	9.38858	8.47957	8.57688	8.71948	10.0678	9.25911	8.70761	9.05256	10.0544	8.96523	8.77539	9.02543	9.52646	9.53414	9.07943	9.1043
A_23_P125771	HCFC1	ENST00000354233	8.64536	9.39974	9.94692	9.9949	9.23724	9.89341	8.96613	8.92094	8.73411	8.99116	9.38305	9.36491	9.09303	9.23346	8.928	8.90297
A_23_P125815	RBM10	ENST00000377604	13.4335	13.1134	13.411	13.6655	13.2364	13.2477	13.3548	13.3309	13.1087	12.8336	13.2007	13.5873	13.3777	13.197	13.4751	13.2129
A_23_P125837	CXorf26	ENST00000373357	8.51734	9.02405	9.34889	9.10504	9.28983	9.49006	8.85247	8.53191	9.27112	9.24402	9.27138	9.19378	8.89717	9.46233	9.07943	9.18699
A_23_P126008	MAST2	ENST00000372009	9.72411	9.37649	9.95169	10.1092	9.42008	9.54221	9.97714	10.3936	9.74711	9.26095	9.86944	10.3185	9.8148	9.89014	9.93025	10.216
A_23_P126031	OR10J5	ENST00000334857	7.02319	6.72296	6.92067	6.73888	6.75754	6.73168	7.0075	6.85287	7.18777	7.17597	7.42741	7.34467	7.06823	6.6386	6.89798	6.81753
A_23_P126037	RLF	ENST00000535839	12.6513	11.5903	11.8662	12.1985	12.525	11.7674	11.5918	11.5971	12.5124	11.6996	12.0208	12.4214	12.7448	11.3862	11.458	11.9409
A_23_P126057	SCP2	ENST00000533119	12.8243	12.234	12.3406	12.0387	12.1504	11.621	13.8264	13.0897	11.5954	11.8855	11.6852	11.9952	13.5158	11.7026	12.8803	12.3112
A_23_P126103	CTH	ENST00000370938	10.4017	9.39408	9.8973	9.70268	10.3329	9.87197	10.7489	10.4422	10.2016	9.44824	9.7232	9.92803	10.6556	9.95048	10.5081	10.7226
A_23_P126120	CENPL	ENST00000484920	8.86103	8.5321	8.65836	8.8931	8.2407	8.30298	9.45403	9.63307	7.66108	8.61774	8.47051	9.34709	8.8957	8.62267	9.17776	9.11137
A_23_P126135	MFN2	ENST00000235329	14.5096	14.2464	14.3316	14.2736	14.0315	14.4652	14.9576	14.579	13.7526	14.4243	14.3035	14.0296	14.5848	14.3347	14.7912	14.3683
A_23_P126167	KCNN3	ENST00000358505	7.44018	6.99271	7.21276	7.53779	7.14827	6.3909	7.51776	7.04401	7.28767	6.54079	6.95614	7.49969	7.36478	6.70384	6.96411	6.59122
A_23_P126197	SRSF4	ENST00000434636	14.1313	13.6262	14.2085	14.4595	14.0144	13.8269	14.7098	14.4921	13.7637	13.9154	14.406	14.564	14.3649	13.9361	14.6088	14.3171
A_23_P12620	TNKS2	ENST00000371627	10.0231	9.93583	10.0214	10.1711	9.41537	10.1707	10.4024	10.3191	9.43345	9.87274	10.0356	10.1132	9.88862	10.0448	10.645	10.2088
A_23_P126212	CLSPN	ENST00000318121	9.09629	9.7624	10.3763	10.8109	9.51889	10.9581	9.8251	9.99565	9.08629	9.57721	10.303	10.5353	9.04165	9.70382	9.79692	10.4412
A_23_P126241	EIF4G3	ENST00000536266	10.251	10.4378	10.9865	11.203	10.6227	11.0338	11.0766	11.1662	10.1701	10.5819	10.9694	10.9538	10.5008	10.7694	11.0171	11.0095
A_23_P126278	CHIT1	ENST00000484834	7.08061	6.60008	6.48576	6.37197	7.07125	6.67479	6.45551	6.56146	7.21655	6.82749	7.04418	6.57902	8.03778	6.45191	6.49203	6.82888
A_23_P126291	SNRPE	ENST00000469451	15.1703	15.0867	15.3605	15.1346	14.867	14.867	15.5016	15.3399	14.5976	14.988	15.2047	15.3052	15.2444	15.0954	15.0884	15.3764
A_23_P12635	FBXL15	ENST00000224862	13.0934	11.8208	11.8883	11.9333	12.1646	12.0437	13.0698	12.905	12.0458	11.6941	11.7429	12.0314	12.9222	12.0925	13.0402	12.291
A_23_P126388	SH3BGRL3	ENST00000319041	13.2618	14.7136	14.4281	14.6778	13.8247	14.0029	13.9856	14.124	13.8792	14.295	14.109	13.9949	13.2466	14.8173	14.4472	14.0016
A_23_P126393	SETDB1	ENST00000271640	11.9869	12.9178	12.7539	12.6718	12.0661	12.816	12.9711	12.8801	12.1203	13.2256	12.9458	13.3228	12.1689	13.0741	13.0267	13.0665
A_23_P12643	AS3MT	ENST00000369880	7.98822	5.73163	6.24874	6.52472	5.99178	5.84734	8.16795	8.25965	6.36433	5.89358	6.16827	7.18777	8.27988	6.20724	7.78532	7.17847
A_23_P126593	S100A11	ENST00000271638	11.2213	12.7723	12.1558	12.2318	11.6981	11.3516	10.4164	10.5499	11.7489	12.3082	11.7854	11.6572	11.4246	12.1237	10.4065	10.5363
A_23_P126623	PGD	ENST00000541529	12.7156	12.9208	12.8741	13.1988	12.6929	12.988	12.8453	12.9701	12.9996	12.9911	13.1465	13.345	12.7971	13.6686	13.4583	13.248
A_23_P126689	USP21	ENST00000485277	8.47818	9.73144	10.0153	10.08	9.10504	9.26058	9.27415	9.45926	9.45574	9.60469	9.88557	9.80717	8.72886	9.96679	9.35179	9.3658
A_23_P126716	ATPIF1	ENST00000465645	15.9111	15.3772	15.4947	15.4165	15.7236	15.7873	16.0136	16.1675	15.755	15.8302	15.5046	16.3026	15.7804	15.6504	15.8252	16.357
A_23_P126727	NOL9	ENST00000377705	9.95196	10.571	10.6318	10.7287	9.7695	10.8347	10.6133	10.4668	9.72959	10.5801	10.6751	9.09031	9.91604	10.5629	10.6172	10.4351
A_23_P126752	CAPZB	ENST00000375145	11.3533	11.6677	11.7533	11.8936	11.4145	11.4437	11.746	11.7563	11.312	11.3	11.488	11.8462	11.2588	11.6247	11.6168	11.609
A_23_P126757	INTS3	ENST00000481797	9.4153	10.3989	10.8784	10.9449	10.3088	10.1582	10.1149	10.2348	9.98719	9.97917	10.6317	7.58082	9.62912	10.5232	10.4597	10.3204
A_23_P12680	PSAP	ENST00000404083	14.9046	14.7558	14.7565	14.6196	14.4483	14.9189	15.3158	15.3029	14.5931	14.6848	14.853	15.3016	15.1265	15.2898	15.6202	15.0265
A_23_P126803	ARPC5	ENST00000294742	14.2369	14.1155	14.1749	14.2667	14.6688	15.6057	14.4135	14.2711	14.3339	14.4605	14.3773	14.6876	14.0135	14.5259	14.6817	14.8817
A_23_P126888	KIF21B	ENST00000332129	11.114	11.7817	10.9468	11.1642	11.285	12.1097	10.6313	10.7822	11.7948	11.8977	10.9687	11.6644	11.2902	12.3544	11.0948	10.9679
A_23_P126908	TNFRSF14	ENST00000466750	10.9109	9.82959	9.58028	9.50469	10.7267	9.69103	10.5299	10.6401	10.5589	9.92937	9.51004	9.97454	10.9335	9.90935	10.499	10.4594
A_23_P126939	RAB7L1	ENST00000414729	8.62198	9.27804	9.1811	9.38912	8.40765	9.3645	9.80692	9.85858	8.45106	9.16431	9.2083	9.4027	8.65345	9.60822	9.94315	9.72141
A_23_P126970	TIMM17A	ENST00000482943	14.7157	14.4361	14.7551	14.5074	14.4135	14.6593	15.3729	14.9826	14.0433	14.4496	14.6458	14.0674	15.0132	14.5365	15.1031	14.8525
A_23_P127013	TCF7L2	ENST00000466338	6.9849	7.27957	6.85072	7.12892	7.2572	7.88615	7.08194	7.18715	6.83303	7.27274	6.69147	6.56289	7.26426	7.49295	7.13967	7.11337
A_23_P127068	SEMA4G	ENST00000210633	7.33465	6.75462	6.1851	6.75295	7.1302	6.58888	7.08194	7.43211	7.10341	6.88831	6.48752	7.07125	7.22486	6.57902	7.03544	6.87127
A_23_P127079	PPRC1	ENST00000413464	12.3871	13.2497	13.3613	13.3427	12.9054	12.9824	12.819	12.6476	12.5265	13.1342	13.298	12.9799	12.5702	13.1453	13.0581	12.5511
A_23_P127088	CUEDC2	ENST00000369937	12.7797	12.4725	13.1483	13.3746	12.7361	11.9825	13.2717	13.7119	12.6315	11.9679	12.8081	13.1103	12.9467	12.5084	13.0066	13.1012
A_23_P127095	USMG5	ENST00000369811	15.6912	15.9621	16.4604	16.1371	15.674	15.9766	16.2822	16.4132	15.7437	16.2184	16.5253	16.7896	15.6121	15.9148	16.0266	16.7393
A_23_P127128	DNAJC1	ENST00000376980	11.3356	11.5185	11.2223	11.3732	11.7081	11.65	11.7516	11.8799	11.258	11.2868	10.9924	10.8658	11.5405	11.7135	11.6497	11.8124
A_23_P127140	RAB11FIP2	ENST00000355624	9.06839	8.31563	8.41539	8.12046	8.71289	8.53136	8.63025	8.43949	8.80195	8.61774	8.34912	8.50772	8.9474	8.62267	8.55954	8.19904
A_23_P127150	TUBGCP2	ENST00000543663	10.5099	10.4175	10.7569	10.6737	10.3641	10.6013	10.5556	10.6235	10.784	10.5056	10.9766	10.5365	10.2962	10.8639	11.0703	10.9335
A_23_P127175	SAR1A	ENST00000395026	14.3446	15.8812	15.7604	15.2536	16.357	15.6928	14.2283	14.3486	16.3913	16.0189	15.9862	15.516	14.2033	15.7647	14.4401	15.3266
A_23_P127186	TACC2	ENST00000368997	7.96133	8.2814	7.83829	7.71786	7.61709	8.54017	9.65494	8.97999	7.14382	8.54501	7.80974	8.47159	8.24642	8.83075	8.97593	8.70955
A_23_P127195	PRPF18	ENST00000378572	13.3225	11.9168	12.1427	11.6573	12.3932	11.9994	13.1944	12.565	12.1861	11.7902	11.8486	12.2908	13.5923	11.7581	12.5399	12.3246
A_23_P127233	SMNDC1	ENST00000369603	13.5618	12.7267	12.8095	12.6493	12.7066	12.76	13.4277	12.9931	12.6778	12.8559	12.7815	13.392	13.8221	12.6428	13.1594	13.0203
A_23_P127279	FAM35A	ENST00000298786	10.2245	11.1793	11.0654	10.8933	10.3025	11.1882	11.4004	11.2334	9.88838	11.0121	10.801	10.6249	10.5024	11.3123	11.1376	10.7947
A_23_P127367	POLD4	ENST00000543494	14.7264	15.255	14.8353	14.4961	15.9921	15.0713	13.7473	14.1451	16.0285	15.3744	15.1201	14.6237	14.4804	15.1501	13.9037	14.4559
A_23_P127385	MYBPC3	ENST00000399249	7.67593	7.51628	7.76598	7.61502	7.68318	7.789	7.15746	7.46311	8.40013	8.06808	8.30811	7.86261	7.25248	7.60325	6.98917	7.58575
A_23_P127394	CRY2	ENST00000443527	11.14	11.3634	10.8737	10.7682	11.1556	11.4431	10.6664	10.7133	11.0994	11.2485	10.7962	10.8773	10.9542	11.3599	10.7902	10.7489
A_23_P127446	DPF2	ENST00000532052	13.0212	13.5325	13.6283	13.7832	13.1977	13.4009	14.1602	14.0641	12.9116	13.3825	13.4437	13.7384	13.4947	13.7889	13.9762	13.8882
A_23_P127460	SIPA1	ENST00000531339	10.2379	8.72044	9.69157	10.252	9.84781	8.56532	10.2381	10.9776	9.73346	8.50424	9.3967	10.2245	10.22	8.62792	10.1134	10.3859
A_23_P127475	CCS	ENST00000530384	10.5661	10.244	10.5297	10.5734	10.4866	10.0671	10.9378	10.9918	10.3234	9.78081	10.1761	10.6562	10.6174	10.2018	10.8444	10.7739
A_23_P127533	DCUN1D5	ENST00000531571	13.8935	14.0644	14.0992	13.8129	13.5479	14.3339	14.5096	13.9008	13.3348	14.0974	13.9926	13.7803	14.0387	13.9427	14.0283	13.8123
A_23_P127557	KBTBD3	ENST00000531837	5.7464	6.29827	6.31762	6.21211	5.54628	6.8801	7.43472	7.311	4.82394	6.36652	6.2885	6.63498	5.57494	6.45191	7.05778	6.78397
A_23_P127579	PTS	ENST00000527635	13.1682	12.7775	13.2292	13.014	12.5528	12.9126	13.6066	13.5166	12.6257	12.7765	13.2093	13.3273	13.3266	13.0602	13.3689	13.3228
A_23_P127613	TRAPPC4	ENST00000531290	12.1081	12.7754	12.7342	12.6589	12.0091	12.8053	13.0081	12.9434	11.9358	12.8004	12.6807	12.9611	11.9192	12.9244	12.8903	13.0531
A_23_P127652	ZNF202	ENST00000336139	6.80185	9.35785	9.073	8.72604	6.66638	8.15337	8.96843	8.33279	6.45088	8.98774	8.65814	8.33209	6.86935	8.90993	8.91941	8.00648
A_23_P127663	PRRG4	ENST00000257836	8.91946	8.5718	8.56841	8.41196	8.84386	9.09039	7.94359	8.15488	9.67195	9.36378	9.88557	8.67545	8.60239	8.78319	8.66493	9.13886
A_23_P127676	CTR9	ENST00000361367	12.0309	12.491	12.3063	12.0566	11.9039	12.5026	12.5708	12.4221	11.826	12.4604	11.9893	12.256	12.0593	12.774	12.5667	12.2247
A_23_P127684	OR5F1	ENST00000278409	8.00709	7.54094	7.47886	7.804	7.50292	7.694	7.22049	7.65181	7.82185	7.84948	7.79733	7.62864	7.55276	7.30403	7.4055	7.51776
A_23_P127721	P2RX3	ENST00000534820	8.38031	9.2825	9.05849	9.48598	9.16572	9.08617	7.62762	8.03624	10.9159	10.4305	10.0987	9.95417	7.91837	9.25822	7.90827	8.80286
A_23_P127793	EML3	ENST00000533165	8.12918	8.19343	8.42729	8.40199	8.45216	8.10474	8.52728	8.73485	8.86103	8.02191	8.30026	8.95104	8.45525	8.32788	8.82271	8.94424
A_23_P12784	FRAT2	ENST00000371019	12.7495	12.0899	12.16	12.1805	12.428	11.542	12.2882	12.0563	12.4804	12.0043	12.0516	12.1666	12.4662	12.0012	12.2188	12.0003
A_23_P127915	STK33	ENST00000486305	8.49421	8.07863	9.04877	8.84435	8.33425	7.59976	9.22109	8.87458	8.02693	7.70938	8.65205	7.83049	8.63508	7.94038	8.928	8.79597
A_23_P127964	PRCP	ENST00000532709	13.0999	12.8391	13.0355	13.1902	13.5513	13.0683	13.0645	13.5022	13.2714	12.9285	12.9067	13.5282	13.2927	12.7797	13.4256	14.0376
A_23_P127995	CLNS1A	ENST00000526009	14.535	13.6655	14.3749	14.2245	13.9236	13.924	15.0567	14.8443	13.8969	13.851	14.4669	14.7091	14.5775	13.8316	14.5074	14.5562
A_23_P1280	ASCC1	ENST00000503308	10.8137	10.7601	11.2523	11.5278	10.8282	9.9575	10.9577	11.0933	10.7283	10.3923	10.957	11.5292	11.1588	10.8552	10.7303	11.0466
A_23_P128067	RPL41	ENST00000552314	18.2818	18.1311	18.2069	18.1711	18.0501	17.882	18.2735	18.1966	18.054	18.0536	18.093	18.0742	18.312	18.1494	18.0909	18.116
A_23_P128073	SMARCC2	ENST00000267064	13.6302	13.2973	13.9368	14.0158	14.1178	14.1383	13.6828	14.1032	14.3422	13.9644	14.3959	14.6969	13.487	13.7498	14.2841	14.8276
A_23_P128084	ITGA7	ENST00000257880	10.588	9.61231	9.77259	9.87423	10.7818	9.48837	9.4696	9.80026	10.681	9.55758	9.86319	9.52401	10.3776	9.52903	9.59831	9.89085
A_23_P128147	TUBA1B	ENST00000547765	17.7858	17.6661	17.89	17.9694	17.9226	17.6688	17.8434	18.1164	17.946	17.9811	18.1708	18.4421	17.6683	17.825	17.8458	18.2496
A_23_P12816	HELLS	ENST00000371332	11.0586	10.7269	11.1208	11.242	10.7035	11.9091	11.4275	11.6981	10.2958	10.5819	10.8812	11.1384	11.0174	11.1783	11.625	11.5647
A_23_P128166	RAB21	ENST00000261263	12.8691	12.4195	12.4796	12.4338	12.3252	12.6091	12.6532	12.8573	12.5209	12.6209	12.5779	13.0261	12.7213	12.7415	12.6822	12.8243
A_23_P128174	RAB3IP	ENST00000378809	12.7877	12.0168	12.4604	12.6042	12.5598	12.8625	12.6962	12.9041	12.7429	12.479	12.8811	13.1366	12.5799	12.6317	12.5422	13.0862
A_23_P128201	NCKAP1L	ENST00000548221	9.61214	9.06267	9.62741	9.80853	9.22003	9.07007	10.1051	10.0505	9.72333	8.94886	9.66547	10.2974	9.98701	9.29759	10.4047	9.96875
A_23_P128215	SOCS2	ENST00000549206	7.99883	7.66919	7.60926	7.91912	8.00551	8.07521	8.37387	7.69465	8.37516	8.1436	8.07905	7.74112	7.9734	7.81004	8.25124	8.14599
A_23_P128246	FICD	ENST00000552695	8.1809	8.52618	8.74944	8.73834	8.65401	8.73061	9.16611	9.34585	8.06244	8.32254	8.31109	8.59425	8.53726	8.93547	9.00693	8.70589
A_23_P128351	EFCAB4B	ENST00000444507	7.98377	8.21498	8.23584	7.9093	7.80642	8.87914	8.34947	7.8564	7.91333	8.17123	8.22947	6.17827	8.01103	8.2303	8.45897	7.85358
A_23_P128372	FKBP4	ENST00000001008	12.843	14.0265	14.4313	14.2336	14.1543	13.1031	13.4528	13.6565	14.3874	14.2905	14.5355	14.2228	12.7639	13.6828	13.632	13.7191
A_23_P128375	C12orf34	ENST00000358906	8.99027	10.0907	10.6928	10.4622	9.50583	9.82667	9.76442	9.91888	9.51004	9.91697	10.5823	9.54048	8.89717	10.036	9.82027	9.99231
A_23_P128396	RNF34	ENST00000392465	10.5993	11.9038	11.8215	12.0236	10.1857	12.0355	12.3002	12.2977	10.3608	12.0946	12.0281	12.3018	10.6107	12.4679	12.2657	11.9666
A_23_P128408	TRIAP1	ENST00000546954	12.0347	11.9192	11.8753	11.6275	11.8432	11.3561	11.8711	11.7374	11.5878	11.7812	11.6644	11.8637	12.1475	11.621	11.5728	11.5063
A_23_P12849	FBXO18	ENST00000485558	9.39127	9.66386	9.80026	9.57621	9.58404	9.9558	10.1573	9.97501	9.47721	9.57506	9.88084	7.42006	9.73869	10.0814	10.1006	9.8801
A_23_P128503	IL26	ENST00000229134	6.42593	8.71074	6.96844	6.69799	6.04532	8.5155	9.27513	9.01636	5.46899	8.17779	6.65569	6.10549	6.51094	8.17592	8.1888	8.2801
A_23_P128532	C12orf45	ENST00000552951	13.5296	12.9562	12.9408	12.8496	12.7815	12.7029	13.1087	12.6711	12.4837	12.5984	12.5172	12.7363	13.5071	12.6723	12.9366	12.5607
A_23_P128543	MED4	ENST00000378594	14.4862	13.5802	13.7501	13.4669	13.7738	13.9811	14.6196	14.0411	13.504	13.5592	13.5288	14.0854	14.5986	13.5174	13.9693	13.9829
A_23_P128554	EBPL	ENST00000378274	14.1306	13.1332	13.6302	13.17	13.6422	13.6182	14.0463	13.7315	13.6133	13.4003	13.5219	13.9356	14.2228	13.1219	13.6309	13.881
A_23_P128574	ENOX1	ENST00000412891	10.4111	10.5163	10.5659	10.1017	10.0532	10.8067	10.7998	10.7591	10.1724	10.7561	10.5514	10.4584	10.3702	10.7754	10.6776	10.5216
A_23_P12858	C10orf27	ENST00000536955	11.2367	12.9961	12.5628	11.6221	13.3409	11.9066	10.0065	10.2824	13.2558	12.9799	12.6137	11.4364	10.6674	11.8051	10.2182	11.018
A_23_P128598	TUBA3C	ENST00000360801	8.13529	8.04035	8.68468	8.8767	8.0915	7.54746	8.22126	8.42945	8.20539	7.77908	8.34039	8.6413	8.1324	7.9769	8.11932	8.21057
A_23_P128624	CARS2	ENST00000537802	14.281	13.9856	14.422	14.3329	13.6744	14.1845	14.7105	14.6911	13.5401	14.0333	14.2562	14.8691	14.3084	13.9114	14.6309	14.7016
A_23_P128641	USPL1	ENST00000255304	10.6473	10.3909	10.121	9.97917	10.3713	10.3947	10.7259	10.239	10.3812	10.6441	10.2176	9.97586	10.9956	10.6174	10.3043	9.95548
A_23_P12866	PSTK	ENST00000483455	10.5378	10.0128	10.1076	9.33855	10.5737	9.00188	9.7261	9.23413	10.3815	9.92409	9.80117	9.08907	10.8436	9.37839	9.35524	9.16486
A_23_P128663	SACS	ENST00000382298	11.7086	11.9942	12.0341	11.659	11.3337	12.8734	12.8691	12.372	11.3841	12.451	12.2367	12.2852	11.755	12.1348	12.5891	12.3531
A_23_P128698	SPRY2	ENST00000541655	9.47633	8.07094	8.9049	8.31471	9.74359	8.786	9.31521	9.03676	9.26175	8.03984	8.35361	8.63224	9.82592	9.00478	9.23095	8.69472
A_23_P128706	DYNC1H1	ENST00000360184	12.762	13.0449	12.8476	13.1219	13.0514	13.8472	13.3825	13.2388	12.9465	12.9729	12.9776	13.0853	12.8959	13.7933	13.8285	13.4017
A_23_P128728	ARG2	ENST00000261783	8.52189	7.61663	8.43552	8.36049	8.44932	8.0706	9.63747	9.8894	8.30298	7.66075	8.0465	8.72028	8.78835	8.25737	9.07589	9.45085
A_23_P128734	ERH	ENST00000557016	14.7298	15.0567	15.5478	15.4885	14.9615	14.9336	14.9675	15.2014	14.5275	15.0029	15.2586	15.5684	14.6911	14.9503	15.2032	15.5079
A_23_P12874	GTPBP4	ENST00000538293	13.6506	13.923	14.055	13.868	13.3815	13.9376	14.6217	13.8488	12.9723	13.8472	13.9634	13.8228	13.942	13.8727	14.2421	13.6962
A_23_P128783	EAPP	ENST00000250454	13.5483	12.594	12.908	12.757	13.0038	12.7378	13.4685	12.9465	12.7256	12.5919	12.6454	12.8315	13.8285	12.4981	12.7877	12.7029
A_23_P128808	GPR132	ENST00000551869	7.86484	10.9137	9.13866	8.95091	11.8081	9.63083	6.66238	6.9688	12.765	11.9742	11.2303	10.4075	7.31469	10.412	6.97705	8.93842
A_23_P128817	PCK2	ENST00000545054	8.463	7.92488	7.24922	7.58892	8.0233	7.694	7.39483	8.15488	8.66137	7.76391	7.37269	8.56407	8.42723	8.25072	7.47532	8.07403
A_23_P128828	PABPN1	ENST00000554062	14.7453	15.1947	15.5294	15.6842	14.7837	15.1362	15.2289	15.352	14.7506	15.189	15.3895	15.3744	14.8614	15.5548	15.2725	15.2615
A_23_P12884	GRK5	ENST00000457057	11.6027	13.5282	12.912	12.6249	11.9366	14.1042	13.3237	12.6217	11.772	13.3704	12.7678	12.528	11.7489	14.1736	13.5618	12.9205
A_23_P128930	PSMC6	ENST00000445930	12.4394	12.0758	12.4295	12.4489	11.7461	11.8537	13.3541	13.0628	11.684	12.0385	12.4615	12.6569	12.6861	12.2946	12.8487	12.4761
A_23_P128940	METTL21D	ENST00000484763	10.7848	10.2065	10.2043	9.51523	10.3889	9.44047	10.9611	10.5322	9.7746	10.0015	9.64787	9.82234	11.3835	10.0519	10.6227	9.85511
A_23_P128956	ZFYVE1	ENST00000556143	9.90839	10.5606	10.0317	10.2614	10.2971	10.4703	10.2628	10.197	9.85238	10.1216	9.60298	9.81064	9.80617	10.7641	10.2174	9.98112
A_23_P12896	FANCF	ENST00000327470	10.444	11.5146	11.3365	11.0745	10.1349	11.6576	11.951	11.3483	9.74551	11.5697	11.3629	10.7341	10.5943	11.4354	11.6994	11.2852
A_23_P128967	ALDH6A1	ENST00000554501	10.979	9.16627	9.81937	10.1643	10.822	9.44594	10.7313	11.0941	10.8289	9.23413	9.95943	10.6921	11.0575	9.47275	10.768	10.9496
A_23_P128974	BATF	ENST00000286639	12.1152	11.6905	11.643	11.4565	12.1576	12.5334	12.7765	12.4729	11.8013	11.467	11.3412	11.4017	12.1112	12.1722	12.7533	12.6294
A_23_P128991	SLIRP	ENST00000556956	15.1432	15.3231	15.8268	15.4307	14.7621	15.2602	15.6676	15.4773	14.6557	15.3414	15.7294	15.731	15.1907	15.264	15.4933	15.736
A_23_P129014	EFCAB11	ENST00000553871	10.309	9.21799	10.1548	10.259	9.97698	8.92781	10.201	10.3848	10.1469	9.35696	9.96778	10.5604	10.3533	8.95013	10.0872	10.7979
A_23_P129058	USP8	ENST00000433963	9.7695	9.86997	9.9983	10.001	9.62895	9.77481	10.82	10.4804	8.89139	9.71196	9.64967	9.92464	10.2787	10.059	10.3181	10.0102
A_23_P129075	WDR76	ENST00000478130	8.88086	9.42622	10.3583	10.5429	9.42107	9.34661	9.27673	10.0621	9.50763	9.37927	10.0978	10.3956	8.80689	9.35895	9.87543	10.4278
A_23_P129101	HEXA	ENST00000429918	11.986	11.3139	10.8616	11.1521	11.4433	11.2311	11.3583	11.5633	11.668	11.1666	10.9237	11.2941	11.9131	11.6204	11.7449	11.3351
A_23_P12911	C11orf24	ENST00000304271	9.83479	11.0804	10.5907	10.7287	9.6107	11.4627	11.1458	11.3306	9.21252	10.9704	10.5248	10.9671	10.066	11.364	10.878	11.1749
A_23_P129118	PDCD7	ENST00000431964	11.1685	11.6787	11.5637	11.9852	10.9478	11.8371	11.5614	11.6078	10.9007	11.5016	11.6363	11.7987	11.2061	11.6252	11.6637	11.4481
A_23_P129128	TARSL2	ENST00000539112	7.63897	8.24159	8.2769	7.62944	7.65829	8.13689	9.06153	8.68692	7.10341	8.11884	7.93247	7.91837	8.23292	8.19988	8.66649	8.22511
A_23_P129157	NEIL1	ENST00000336572	10.1097	9.28886	8.94785	8.61889	10.062	9.45737	10.3295	9.93122	10.1913	9.57423	9.42871	9.56241	9.98198	9.77583	10.3619	9.83488
A_23_P129169	CYP11A1	ENST00000435365	8.30255	7.67317	7.35504	7.27011	7.98573	7.59976	7.3865	7.48328	8.27049	7.95417	8.14153	7.66097	7.93376	7.58105	7.22938	7.35297
A_23_P129188	CALML4	ENST00000467889	10.2077	10.3723	10.4736	10.1788	10.1615	9.9583	10.0864	9.67752	9.69891	10.2414	10.1994	9.7398	10.2165	9.94056	9.87021	9.67034
A_23_P1292	ERCC6	ENST00000539110	7.4932	7.56209	7.6834	7.61502	6.87358	8.52679	8.9673	8.74461	6.88964	8.08146	7.67703	8.27283	7.35394	7.81004	8.70156	8.62541
A_23_P129209	IDH2	ENST00000540499	13.7832	12.6496	12.7133	12.9784	13.2487	12.6878	13.1744	13.3595	13.3763	12.3858	12.6964	13.0581	13.8778	13.1775	13.382	13.1147
A_23_P129221	FAH	ENST00000261755	11.4351	10.33	10.8292	11.0543	11.1027	10.1132	10.7262	11.3829	11.2571	10.2461	10.75	11.3943	11.5243	10.6418	10.7934	11.2588
A_23_P129246	PLEKHO2	ENST00000546008	10.2574	9.70792	9.82585	9.89635	10.1101	9.62892	9.86565	10.0753	10.0119	9.38871	9.42563	9.88084	10.3973	9.68452	9.88338	9.86203
A_23_P129291	TGM5	ENST00000220420	4.795	4.94011	4.52231	4.19933	4.51641	6.24458	8.08852	7.2755	4.82394	4.79663	4.48253	5.32908	4.04538	6.58842	8.26149	7.14589
A_23_P129334	CLCN7	ENST00000382745	9.26652	8.90175	8.92689	8.63978	8.72327	9.19178	9.2973	9.19405	9.13309	8.91292	8.87319	9.17675	9.43462	9.1832	9.39743	8.92085
A_23_P129389	ZDHHC7	ENST00000344861	11.0714	11.3194	10.9642	10.9015	11.0038	11.257	11.3101	11.2635	11.1176	11.293	11.0537	10.9568	11.4916	11.581	11.4791	11.1956
A_23_P129413	DPEP3	ENST00000268793	13.4692	13.8301	13.6433	13.8029	14.1002	13.8824	12.278	12.8288	14.6969	14.231	14.1145	13.848	12.9749	13.7324	12.6388	13.3858
A_23_P129425	TSNAXIP1	ENST00000415766	5.91839	6.05688	6.33	6.56955	6.01567	5.68944	7.08592	7.47202	5.49422	5.60304	6.42724	6.69103	5.8875	6.44209	7.02648	6.80387
A_23_P129433	SLC9A5	ENST00000360183	9.83848	9.17573	8.83475	9.11694	9.48742	9.31415	9.30812	9.42521	9.61479	9.29134	8.85461	9.67947	9.51369	9.02716	9.45766	9.53785
A_23_P129476	C16orf7	ENST00000261625	10.6629	12.6529	12.1281	11.2462	13.6236	11.5054	9.90686	10.2187	14.0197	13.1956	13.1531	11.4515	10.2754	12.2835	10.1737	11.0153
A_23_P129486	SEPX1	ENST00000361871	10.0449	9.92146	10.6714	10.7033	9.79433	9.22956	10.7267	10.7705	9.60368	9.49297	10.243	10.4669	10.0294	9.85656	10.527	10.4307
A_23_P129513	MRPL28	ENST00000441883	12.683	12.3523	12.6629	12.8366	12.2295	12.0967	12.7373	12.5691	12.0273	11.9567	12.4457	12.6677	12.7059	12.1898	12.5462	12.2553
A_23_P129556	IL4R	ENST00000170630	10.522	9.92444	10.3091	10.2489	10.5295	10.224	11.6291	11.5241	10.1149	9.73848	9.95723	10.407	10.8308	10.2313	11.6514	11.6147
A_23_P129569	PALB2	ENST00000261584	8.62198	9.74301	10.0512	9.93191	9.03444	9.4834	9.86135	9.70584	8.53465	9.60469	9.60804	9.47278	8.70589	9.36833	9.82592	9.67664
A_23_P129577	TIGD7	ENST00000426381	6.44209	6.65949	6.55668	6.56955	6.25849	6.69886	7.86619	7.38838	5.70595	5.96316	5.61412	6.27226	6.82232	7.53098	7.20223	6.55236
A_23_P129629	MT3	ENST00000200691	14.6185	14.4099	13.9358	14.2584	14.3258	14.5475	13.3572	14.0751	15.0332	14.7519	14.5151	14.9786	13.9368	14.3594	14.22	14.3357
A_23_P129659	ZNF689	ENST00000443190	10.4916	11.0045	11.2201	11.2594	11.1061	10.7087	10.4831	10.5977	10.6007	10.5171	10.6527	9.95789	10.4073	11.0933	10.4946	10.3248
A_23_P129704	TERF2IP	ENST00000300086	13.6997	13.5715	13.7191	13.6159	13.6283	13.4947	13.6638	13.7624	13.72	13.6617	13.7409	13.9125	13.7165	13.6087	13.7077	13.7071
A_23_P129717	ERI2	ENST00000300005	6.23773	5.73163	6.02608	5.77509	5.49021	5.5012	7.30317	7.11776	4.60615	5.61412	5.73078	6.555	6.30798	5.43501	6.50152	6.67656
A_23_P129786	SREBF1	ENST00000355815	15.2245	14.1279	13.4392	13.9718	14.6817	15.1767	14.2888	14.6739	14.7331	14.4317	13.6433	14.7298	15.4762	14.805	14.3884	14.6414
A_23_P129829	ORMDL3	ENST00000304046	15.6656	16.507	16.1571	16.0817	16.9118	16.4514	14.5365	15.0773	17.2927	16.9014	16.7664	16.3634	15.2838	16.6133	15.1066	15.9825
A_23_P12989	PRDX5	ENST00000352435	15.4258	15.4967	15.1333	15.3158	15.2586	15.3344	15.4905	15.6799	15.1471	15.2381	14.7818	14.6593	15.4874	15.7294	15.4773	15.352
A_23_P129903	TRIM16L	ENST00000395902	10.6929	10.8027	10.4694	10.4973	10.3189	11.2324	11.0782	11.0053	10.5589	10.898	10.5648	10.6623	10.7085	11.6595	11.2013	10.5181
A_23_P12992	TRMT112	ENST00000537918	15.4914	15.5835	15.8886	15.6306	15.4365	15.5636	16.101	16.1654	15.7008	16.0888	16.2101	16.4911	15.5494	16.0136	15.8225	16.2004
A_23_P129956	DUSP3	ENST00000226004	7.75475	8.64288	7.82324	8.14272	8.19489	8.73755	8.81702	8.78972	7.76681	8.40066	7.75976	8.32254	7.93799	8.90993	8.75399	8.6286
A_23_P130020	UTP18	ENST00000514174	12.1402	12.505	12.9005	12.6849	11.8565	11.8492	13.5553	13.1332	11.5669	12.1281	12.5567	12.5449	12.5449	12.2905	13.1019	12.4409
A_23_P130040	PHB	ENST00000300408	10.9415	12.5587	12.3705	11.7924	11.0239	11.897	12.4779	12.1865	10.3932	12.1477	12.0427	9.86353	11.0608	12.2713	12.5744	11.6058
A_23_P130064	SNF8	ENST00000509989	13.7081	13.621	13.9439	13.8666	13.197	13.7841	14.7609	14.2992	12.9087	13.4335	13.7678	13.5264	13.6592	13.7182	14.4329	13.9856
A_23_P130089	IFT20	ENST00000322326	11.001	10.947	10.608	10.8914	11.0217	11.1137	11.0948	10.718	10.8225	10.7142	10.4256	10.6959	11.3828	10.8526	10.4981	10.7197
A_23_P130113	ASGR2	ENST00000380952	6.63452	6.98455	6.63407	6.61027	6.71912	6.55116	6.13978	6.41699	7.22863	7.13615	7.19702	6.96844	6.05315	6.59403	6.1851	6.66327
A_23_P130149	ENO3	ENST00000518175	11.5169	10.3265	10.2673	10.4351	11.0169	9.89566	10.3869	10.8579	10.6985	9.9699	9.97371	10.4164	11.6825	10.1567	10.293	10.224
A_23_P130158	WNT3	ENST00000225512	9.49112	9.34965	9.90503	10.3448	10.0485	9.92529	9.37676	10.141	9.8123	9.35317	10.0363	10.5584	9.88667	9.4513	9.57056	10.4456
A_23_P130169	TBKBP1	ENST00000361722	11.6179	11.6043	11.4145	11.5704	11.4629	11.6102	10.6438	11.2062	12.4495	12.0851	12.0635	12.3082	10.9996	11.5706	11.0708	11.746
A_23_P130182	AURKB	ENST00000534871	11.0316	10.74	10.2266	10.8889	10.4866	10.7584	10.3527	11.1198	10.5678	10.7403	10.2416	11.471	11.4373	10.8283	10.1958	10.8246
A_23_P130194	PYCR1	ENST00000329875	13.5407	14.0135	13.8452	13.7759	13.0971	13.5149	13.9535	13.7327	12.7705	13.5702	13.4153	13.2019	13.4562	13.752	14.076	13.6302
A_23_P130304	TXNL4A	ENST00000355491	14.9615	14.9873	15.4101	14.9786	14.7818	14.9942	15.5356	15.4365	14.5499	14.9151	15.1346	15.4346	14.9538	14.9067	15.4101	15.5515
A_23_P13033	RBM4	ENST00000408993	10.8327	12.0273	11.7083	11.8473	11.2157	12.0617	11.4025	11.3505	11.0163	11.7227	11.5029	11.7577	11.0598	11.9792	11.3051	11.1942
A_23_P130343	KCTD1	ENST00000417602	11.9254	11.1458	11.2931	11.2261	11.8091	11.1526	11.9074	11.7657	11.7996	11.3139	11.1874	11.4833	12.0809	11.2189	12.0561	11.7394
A_23_P130352	KCTD1	ENST00000417602	9.89047	8.69167	8.59308	8.45858	9.28369	8.81061	9.92153	9.51748	9.44203	8.62621	8.48134	8.79582	10.1814	9.09847	9.89035	9.13261
A_23_P130376	PIEZO2	ENST00000538948	7.58411	7.42032	8.14686	8.39116	7.9079	7.50392	8.13208	8.63802	8.10392	7.61755	8.37189	8.35959	7.32358	7.3387	8.18338	8.65238
A_23_P130418	NDUFV2	ENST00000318388	14.8237	14.7432	15.0029	15.0468	14.3658	14.3146	15.6084	15.1817	13.9949	14.4813	14.7629	14.5854	15.0096	14.8915	15.2289	14.6951
A_23_P130429	ROCK1	ENST00000399799	11.094	9.91258	9.87649	10.0915	10.1244	11.873	10.9151	10.7058	9.55817	10.088	9.92302	9.25317	10.7531	10.3283	10.8026	10.2651
A_23_P130444	ZNF701	ENST00000301093	9.68507	7.89867	7.63308	7.82652	8.92975	7.65762	8.94301	8.66454	8.62335	7.56875	7.30417	7.86561	10.0967	7.81004	8.22209	8.02745
A_23_P130466	ZNF8	ENST00000196548	11.8753	11.5374	11.4435	11.6191	11.5814	12.0424	11.971	12.009	11.6043	11.6811	11.6511	11.1558	11.931	11.889	11.9527	11.8896
A_23_P130482	ZNF211	ENST00000254182	8.80023	8.75539	8.57262	8.36781	9.02893	8.67897	9.71271	9.87132	8.84993	8.59256	8.34039	8.33962	9.21579	9.52732	9.57393	9.52823
A_23_P130488	ERCC2	ENST00000391944	9.18676	8.83134	9.11434	9.12197	9.189	8.76221	9.18452	9.36115	9.08318	8.3169	8.80094	9.05849	9.32357	8.8618	9.20708	9.16968
A_23_P130531	CDC37	ENST00000222005	11.3508	11.65	12.1534	12.0699	11.6687	11.5383	11.8208	11.9465	11.4578	11.2951	11.9375	12.3277	11.6037	11.899	12.135	12.0882
A_23_P130553	SHKBP1	ENST00000291842	10.3857	9.91375	10.3311	10.004	10.136	9.72018	10.4475	10.4278	10.6597	9.85581	10.3321	10.9771	10.6851	10.1184	10.7717	10.3932
A_23_P130642	GBP6	ENST00000555501	15.2659	14.9896	14.7233	15.2397	15.0852	15.4532	14.0982	14.6079	15.0476	14.7967	14.9378	14.922	14.7317	15.1228	14.7708	15.0014
A_23_P13065	ZDHHC13	ENST00000446113	10.3485	10.5063	10.6134	10.384	10.3801	10.2549	10.7894	11.3382	9.61335	10.2737	9.93251	10.3692	10.6871	9.94957	10.7101	10.7262
A_23_P130653	RTBDN	ENST00000322912	11.9632	14.1835	13.9386	13.2934	14.5514	13.0496	10.8557	11.4361	15.1587	14.6135	14.5211	13.7251	11.3418	13.8109	11.2406	12.7142
A_23_P130689	ELOF1	ENST00000252445	12.0027	12.1418	11.847	11.7304	11.476	11.2904	12.1138	12.1459	11.5169	11.7928	11.7099	12.0046	12.2831	12.1037	12.1498	11.8643
A_23_P13073	PUS3	ENST00000530811	10.3729	11.2805	11.1765	11.0352	10.8808	11.016	11.1364	10.6822	10.2194	10.9254	10.6496	10.7964	10.9004	11.0031	10.998	10.8734
A_23_P130731	TBC1D17	ENST00000221543	9.69997	9.45272	9.39362	9.58346	9.94802	9.80687	9.05811	9.52634	10.5387	10.0829	10.0202	10.2862	9.38319	9.69323	9.38258	9.71662
A_23_P130753	DBP	ENST00000222122	12.1475	10.6558	10.3545	10.547	11.8711	10.1685	10.4668	10.6054	11.8585	10.3172	10.0951	10.118	12.1102	10.5514	10.3062	10.1056
A_23_P130764	KCNJ14	ENST00000391884	9.9891	11.3597	10.0942	9.67195	10.1689	11.2423	9.45078	9.50927	10.144	11.6022	10.252	9.98087	10.103	10.8169	9.47652	9.49582
A_23_P130787	QPCTL	ENST00000012049	7.65259	6.98455	7.58034	7.95208	7.15367	7.3951	7.72672	8.184	7.79429	7.44381	8.00735	8.60581	7.56281	7.66431	7.9568	8.25397
A_23_P130836	GZMM	ENST00000264553	10.8536	10.6739	10.0383	10.0725	10.4503	10.3333	10.7648	10.9254	10.6584	10.4013	10.0031	9.92464	10.5589	10.5436	10.668	10.7552
A_23_P130856	CEP89	ENST00000305768	7.86484	7.87082	8.18509	8.2702	7.49345	7.86067	8.0528	8.30711	7.5861	7.69857	7.77692	8.34455	8.1287	7.87716	8.00542	8.15155
A_23_P130919	MOB3A	ENST00000357066	12.6519	13.4669	13.3896	14.4099	12.8947	14.162	12.8462	13.0094	12.8291	13.2125	13.4418	11.3777	12.65	14.2593	13.0951	13.0922
A_23_P130974	KIAA1683	ENST00000392413	9.28954	8.26508	7.43733	7.39	9.17912	7.80642	7.39937	7.88938	8.91876	8.21118	7.38191	7.90131	9.29723	8.00341	7.20529	7.39897
A_23_P131020	GATAD2A	ENST00000358713	12.2175	12.5794	12.8964	13.1212	12.2472	12.3698	12.3817	12.5919	11.9235	12.2563	12.6631	10.0782	12.2443	12.4809	12.6743	12.364
A_23_P131060	CYP4F8	ENST00000443973	8.13529	8.1854	8.46402	8.39116	8.40765	8.39223	7.72448	7.88004	8.42001	7.90809	8.16386	8.4111	7.81646	7.72906	8.00542	7.99052
A_23_P131089	KANK3	ENST00000330915	7.81445	7.06587	6.49454	6.89798	7.45593	6.6803	6.97777	6.98846	7.49445	6.91396	6.7374	6.69103	7.62236	6.84642	6.65502	6.60888
A_23_P131096	POLRMT	ENST00000215591	12.7365	13.2341	13.224	13.088	12.2977	13.4577	13.4849	13.2466	12.5619	13.3609	13.3288	13.0285	12.554	13.6302	13.6416	12.9991
A_23_P131139	DIRC1	ENST00000308100	14.3815	14.7334	14.1429	14.0404	14.7193	14.055	13.1071	13.0673	14.6152	14.4135	14.247	13.7287	14.124	14.1032	13.1583	13.4569
A_23_P131149	ORC4	ENST00000542387	11.8114	11.0843	11.3845	11.2758	11.1944	10.6003	12.0917	12.1342	10.9338	10.9441	11.0828	11.1362	12.0533	11.1287	11.734	11.5492
A_23_P131202	HES6	ENST00000272937	8.42277	7.95299	8.32788	8.01887	8.88678	7.87236	7.96287	8.56752	9.07626	7.58681	8.17607	8.94136	8.72886	8.35664	8.33167	8.5198
A_23_P131227	TTC27	ENST00000317907	11.6086	12.6941	12.5285	12.0165	11.2704	12.7882	12.9525	12.3147	11.0819	12.6466	12.3958	12.0056	11.6279	12.8126	12.8396	12.076
A_23_P131240	UBXN2A	ENST00000535786	10.0399	9.17776	9.4683	9.48987	9.20498	9.70268	10.6086	10.5745	8.84425	9.20116	9.35007	9.90074	10.2508	9.62641	10.1416	10.0442
A_23_P131299	ZFAND2B	ENST00000489197	10.5803	10.2985	10.1019	9.84805	10.2089	9.93748	10.2456	10.3693	10.1675	9.91249	9.86691	7.59067	10.4956	10.3501	10.4712	10.1477
A_23_P131330	LRRTM1	ENST00000409148	8.07821	7.63421	7.48793	7.34703	7.98029	8.14456	7.10995	7.07527	7.8377	8.12862	7.9284	7.7154	7.72566	7.74186	7.74638	7.80884
A_23_P131348	THUMPD2	ENST00000530095	11.3027	10.39	10.729	10.2692	10.5092	10.1257	11.649	11.1407	10.0725	10.39	10.2651	10.5156	11.5766	10.2245	10.9653	10.4815
A_23_P131365	NDUFS1	ENST00000449699	13.7511	13.6433	13.9804	14.2006	13.6152	14.297	14.5499	14.4344	13.5046	13.6835	13.9527	14.0463	13.8071	14.0029	14.3553	14.1593
A_23_P131375	PQLC3	ENST00000295083	9.11467	8.32318	7.69813	7.49044	8.70107	8.20669	9.44397	9.24432	8.77194	8.35698	7.51997	8.28271	9.40729	8.5432	9.02543	9.06839
A_23_P131383	FANCL	ENST00000233741	11.8855	11.3025	12.4667	12.2166	11.6271	11.9852	12.9684	12.9502	11.7815	11.7231	12.6711	13.2165	12.0669	11.5762	12.6758	13.0581
A_23_P131417	HDLBP	ENST00000427183	11.8391	11.93	12.4541	12.4128	11.5872	12.3087	12.4085	12.6158	11.7993	11.7081	12.4418	12.5084	11.9159	12.1788	12.8089	12.5507
A_23_P131449	C2orf81	ENST00000290390	8.31888	8.45505	9.04391	9.12197	8.50846	8.30298	8.62267	8.7912	8.93529	8.22722	9.01388	9.35255	8.42965	8.69929	8.72359	8.68347
A_23_P131526	C2orf47	ENST00000295079	11.8888	11.8183	12.3351	12.0811	11.3908	11.4944	12.7007	12.4006	11.1273	11.6273	12.0355	12.1656	12.0279	11.6539	12.278	11.9776
A_23_P131534	GPR45	ENST00000258456	6.29942	6.92049	6.46524	6.4048	6.74394	6.44985	6.00868	5.88139	7.35806	7.27274	7.04827	6.96844	5.95301	6.52863	5.77014	6.27197
A_23_P131588	BMP10	ENST00000295379	6.36652	6.90251	6.6158	6.38875	5.99178	8.10121	8.18602	7.22019	6.06162	7.06587	6.59962	6.67413	6.02712	7.43889	8.12192	7.60741
A_23_P131596	PRADC1	ENST00000258083	11.2839	11.4465	11.0704	11.3308	11.0944	11.3669	11.6624	11.9548	10.6272	10.9364	10.726	10.6896	11.2452	11.4099	11.3742	11.4287
A_23_P131626	SNRNP200	ENST00000543553	13.734	13.8109	13.9439	14.1743	13.7861	14.0016	14.231	13.9811	13.5185	13.5423	13.9002	13.955	13.947	14.1511	14.295	13.9747
A_23_P131646	RPIA	ENST00000283646	13.8206	14.1562	14.0273	13.6668	13.6072	13.8301	14.0396	13.392	13.2321	13.9376	13.6734	13.5913	14.2352	13.9527	13.6734	13.4256
A_23_P131653	PIGF	ENST00000412717	11.5022	10.6843	10.7531	10.572	10.5284	10.2013	12.026	11.7805	10.7188	10.6329	10.6967	10.9178	11.6162	10.7936	11.4734	11.4782
A_23_P131723	YWHAQ	ENST00000539979	15.1817	15.25	15.5278	15.5446	14.9378	14.984	16.0032	16.0285	14.8276	15.1862	15.3665	15.6676	15.4709	15.5911	15.7726	15.4565
A_23_P131737	VPS54	ENST00000483277	10.8319	10.6743	10.9056	10.6714	10.4229	10.7125	11.5595	11.2738	9.96904	10.435	10.4303	7.33619	11.2082	10.656	11.1151	10.9568
A_23_P131771	TPD52L2	ENST00000217121	9.00021	9.49288	9.6623	9.24093	8.71471	8.88325	9.6834	9.42071	8.82201	9.5275	9.67493	9.31114	9.02725	9.52823	9.79113	9.31553
A_23_P131778	MANBAL	ENST00000397156	9.74559	10.7392	10.5222	10.415	10.1052	10.1211	10.189	10.3962	10.0686	10.4591	10.198	10.3447	9.86377	10.8093	10.4687	10.275
A_23_P131816	DNTTIP1	ENST00000372622	12.0564	12.4579	12.6841	12.5996	12.0427	12.0661	12.7688	12.8659	11.8841	12.1155	12.3402	12.6906	12.1943	12.5929	12.5691	12.2717
A_23_P131825	TNNC2	ENST00000372557	7.99883	7.3538	7.2829	6.59496	7.43185	6.71075	7.87226	7.59067	7.26909	6.992	6.45859	6.77535	8.09817	6.69256	7.4055	7.2217
A_23_P13183	EXT2	ENST00000358681	12.1619	11.3035	11.359	11.4154	11.4211	11.2823	12.3175	12.3773	11.5246	11.1116	11.3585	11.6873	12.167	11.6131	12.1666	12.1048
A_23_P131846	SNAI1	ENST00000244050	9.47633	7.62636	7.7843	7.41979	8.52305	7.18437	8.16583	7.90037	8.21695	7.23612	7.41795	7.09585	9.31786	7.38056	7.96025	7.23433
A_23_P131866	AURKA	ENST00000347343	11.6904	12.2851	11.9177	12.692	11.3009	12.2773	11.868	12.5438	11.3259	12.2342	11.8159	12.855	11.5458	12.543	11.8428	12.2882
A_23_P131899	SDCBP2	ENST00000360779	7.4932	7.42741	7.58505	7.36341	7.65203	6.78069	7.2403	7.28681	7.90263	7.29243	7.29243	7.4654	7.8712	7.32934	6.82212	6.96808
A_23_P131954	SNX5	ENST00000476648	15.1984	15.0642	15.2691	14.7119	15.5797	14.6688	14.6432	14.5953	15.6202	15.1907	15.3016	12.9886	15.2458	14.717	14.4895	14.7655
A_23_P132027	SPAG4	ENST00000498203	7.60765	7.21731	7.09255	7.24566	7.54143	6.84289	6.43299	7.10668	7.31213	6.78151	6.77535	7.30474	7.70549	6.92105	6.1689	6.79659
A_23_P132121	SIK1	ENST00000270162	10.6702	9.6329	9.71786	9.75697	10.2657	8.68205	9.99163	9.35613	10.2592	9.75704	9.92046	9.62619	10.9257	9.28395	9.50149	9.15765
A_23_P132139	C21orf58	ENST00000417060	14.2301	14.8301	14.2294	14.3406	14.9804	15.0148	12.5471	13.2129	15.8516	15.4788	15.1471	14.4313	13.346	14.9772	13.4329	14.247
A_23_P132159	USP18	ENST00000215794	6.86471	7.23612	7.94935	7.54288	6.68928	6.62587	9.063	9.09229	6.54417	6.72807	7.61858	7.51628	7.28377	7.15319	8.77297	8.37359
A_23_P132175	RTN4R	ENST00000043402	10.0542	10.2628	10.1636	10.5754	10.3451	9.98541	9.84561	10.5845	10.6797	10.4374	10.1807	10.9155	9.91841	10.1695	9.93767	10.7361
A_23_P132226	TPST2	ENST00000528868	10.4514	10.2134	10.7605	10.713	10.5067	9.89687	11.3085	11.1073	10.2512	10.0298	10.5158	10.3757	10.6577	10.125	10.7636	10.66
A_23_P132248	ZMAT5	ENST00000397781	10.239	10.5338	10.5687	10.2971	10.2676	9.58046	10.7473	10.6555	9.99379	10.0359	10.1268	10.3022	10.5052	10.5195	10.5539	10.2717
A_23_P132260	PES1	ENST00000335214	10.2674	10.8331	11.0343	10.7534	10.3889	11.4122	10.953	10.6082	10.4238	10.8384	11.1643	11.3686	10.438	11.0432	11.4181	10.683
A_23_P132263	EIF4ENIF1	ENST00000330125	9.79039	11.2447	11.2537	11.1037	10.2948	11.4886	11.0339	10.5195	10.06	11.2406	11.2137	10.9212	10.0532	11.2126	10.9908	10.8557
A_23_P132277	MCM5	ENST00000455261	14.4605	14.0433	14.6375	14.5294	14.0325	14.5683	14.4105	14.6392	14.2762	14.117	14.7298	14.7978	14.2754	14.6984	14.7129	14.4595
A_23_P132294	GGA1	ENST00000406772	14.3094	13.7027	13.3169	13.358	13.4906	14.5096	14.772	14.3434	13.3684	13.8908	13.4863	13.4993	14.3658	14.5727	14.8725	13.7327
A_23_P132341	C22orf46	ENST00000402966	8.76522	9.35317	9.41982	9.75697	9.2931	10.1007	9.22629	9.35448	9.95012	9.5768	9.67917	8.02883	9.14046	9.83066	9.54121	9.43582
A_23_P132358	MCAT	ENST00000290429	10.7504	11.389	11.3151	11.3524	9.84134	10.9704	11.4292	11.3075	9.69693	11.0232	11.0524	11.2541	10.6277	11.1397	11.2835	10.7927
A_23_P132388	SCO2	ENST00000252785	11.4683	12.4013	12.3584	12.0998	11.489	11.4894	12.1396	12.1163	11.4457	12.0771	12.0768	11.8103	11.4179	11.9979	12.1425	11.8403
A_23_P132405	ACAD9	ENST00000511325	12.3275	12.1055	12.8487	12.5718	12.0081	11.9484	12.9899	13.0081	11.8772	12.1218	12.6872	13.0644	12.3099	11.9887	13.1402	13.2618
A_23_P132417	LSG1	ENST00000265245	10.361	11.5975	11.4813	11.3458	10.2989	11.3161	11.4726	11.0937	10.2698	11.6745	11.4752	11.3984	10.535	11.4079	11.3476	11.0821
A_23_P132438	MSL2	ENST00000309993	11.7548	11.0646	10.7614	10.667	11.2346	11.2594	10.9872	10.6558	10.8151	10.9635	10.5703	10.3311	12.103	11.1364	10.9753	10.3163
A_23_P132444	TCEA1	ENST00000521086	14.2467	13.3648	13.612	13.4863	13.4359	13.2773	14.5084	14.1052	13.2796	13.5666	13.5031	13.6367	14.2957	13.3416	13.9222	13.5913
A_23_P132515	SIDT1	ENST00000393830	8.75831	8.64874	9.11434	9.26227	8.55319	9.03109	10.5438	10.253	8.50399	8.63338	9.24242	9.23944	8.94048	9.5234	10.5573	9.78654
A_23_P132526	PIK3R4	ENST00000511760	8.2951	10.012	10.2526	10.0367	9.10504	9.58046	10.0896	10.1349	8.49096	9.81034	9.88805	9.84561	8.69418	10.1735	10.182	9.66608
A_23_P132536	TRAK1	ENST00000487159	10.8303	11.7469	12.1265	11.092	13.1912	10.9985	10.7254	11.0591	13.2731	11.7591	12.4182	11.2913	10.7738	11.6661	10.9582	11.2472
A_23_P132595	VGLL4	ENST00000273038	11.3985	10.8445	10.8946	11.0101	10.9965	10.8076	11.8287	11.4911	10.3932	10.4053	10.5177	10.8631	11.9342	11.1364	11.3351	10.7755
A_23_P132644	NCEH1	ENST00000538775	8.4439	8.93031	9.27717	8.68731	8.58741	9.10467	9.63919	9.60799	8.12175	8.9202	8.90993	8.91395	8.60239	9.17597	9.53572	9.48113
A_23_P132669	GLT8D1	ENST00000394786	11.3601	10.9693	10.9577	10.8109	11.0023	11.0821	11.6897	11.5581	10.6758	10.869	10.758	11.0529	11.4745	11.2664	11.3977	11.0028
A_23_P132675	UQCRC1	ENST00000415995	13.5842	13.6704	14.2259	14.4243	13.5488	13.5842	13.9114	14.1017	13.51	13.2744	13.9192	14.0557	13.5249	13.9898	14.1895	13.9501
A_23_P132718	SEMA3B	ENST00000454939	8.58665	6.85111	6.81833	6.87646	8.15385	6.90928	6.94301	7.04401	7.99265	6.56098	6.61947	6.65569	8.57641	6.92532	6.52227	6.9268
A_23_P132738	CRYGS	ENST00000460288	7.79632	7.49094	7.21276	7.02596	6.92532	7.21928	8.34455	8.03967	6.55955	7.44924	6.85734	7.004	7.81646	7.63183	7.88166	7.56352
A_23_P132784	FXR1	ENST00000472339	14.1845	13.5923	13.3746	13.4487	14.363	13.551	13.1832	13.3949	14.2076	13.7473	13.3619	13.9014	14.3434	13.717	13.2677	13.504
A_23_P132793	MANF	ENST00000470900	15.2765	14.7978	15.4709	14.9772	14.6208	15.2141	16.8476	16.0216	14.3219	15.0642	15.3453	14.404	15.5478	14.7655	15.974	15.902
A_23_P132845	CLCN2	ENST00000430397	6.88507	8.43128	8.24546	8.31109	6.81992	7.84634	8.27166	8.46459	7.06537	8.37584	8.16056	8.26508	7.26426	8.5155	8.21604	8.06548
A_23_P132856	LRRC33	ENST00000328557	8.74608	11.4175	11.164	11.3763	9.36669	10.7834	10.1937	10.1426	9.95766	11.3106	11.269	9.93055	8.77508	11.4563	10.4442	10.2382
A_23_P132874	C3orf26	ENST00000421999	13.7855	13.8097	14.6355	14.0854	13.4547	14.1602	14.97	14.7353	13.1402	13.6927	14.4116	14.423	14.0041	13.8148	14.8827	14.8555
A_23_P132889	CRMP1	ENST00000511535	7.45298	8.05212	7.54143	7.29788	7.14286	8.07521	7.56804	6.98401	7.36396	8.03572	7.26426	7.61318	7.86193	8.33069	7.48894	6.90383
A_23_P132936	SPCS3	ENST00000507678	13.4727	12.9717	13.4202	13.3155	13.2212	13.3329	13.8357	13.9449	13.2453	13.1147	13.4489	13.9142	13.4183	13.0687	13.8908	14.0296
A_23_P133058	MRFAP1L1	ENST00000500563	11.7526	12.2157	12.0404	11.8133	11.6537	12.1203	12.4409	12.0929	11.3011	12.0567	11.6604	11.8579	11.9728	12.1666	12.0599	11.931
A_23_P133068	ANK2	ENST00000394537	6.40214	7.87438	7.42058	7.40364	7.0117	7.45349	6.61488	6.68797	7.54167	7.99406	7.37269	7.38272	6.32832	8.0632	6.62039	7.02924
A_23_P133075	TBCK	ENST00000514689	8.11689	7.57964	8.67434	8.27399	8.01652	7.65762	9.35069	9.46973	7.78277	7.69542	8.60523	8.51894	8.22692	7.83276	9.42531	8.76408
A_23_P133095	RAPGEF2	ENST00000264431	11.554	10.5864	10.8874	10.9597	11.0377	10.58	11.6886	11.3691	10.7004	10.8461	10.8438	11.0329	11.6626	10.8375	11.3273	11.0476
A_23_P133123	MND1	ENST00000240488	14.0411	13.1124	13.7125	13.7746	13.6865	13.2	13.9718	14.2062	13.5036	13.2401	13.7257	14.2877	14.0144	13.3572	13.756	14.2283
A_23_P133133	ALPK1	ENST00000505127	8.75539	7.75872	8.01574	8.03975	8.54023	7.82841	9.05811	8.67831	8.55691	8.02693	8.20402	8.73115	8.57889	7.76536	8.82797	8.86683
A_23_P133227	HARS	ENST00000448240	12.6175	13.1544	13.1944	13.2007	12.6101	12.9294	13.1977	13.3322	12.5753	12.9112	12.9899	13.2359	12.6379	13.3974	13.3482	13.0704
A_23_P133236	PCDHB14	ENST00000515856	8.0578	8.5321	8.19911	8.10956	8.26097	8.87914	8.76003	8.43468	7.98946	8.61446	7.91314	7.64123	8.0436	9.32575	8.68216	8.44416
A_23_P133245	IK	ENST00000518969	12.9638	13.5383	13.6704	13.5558	13.4709	13.7415	13.7855	13.644	13.3012	13.4762	13.5409	13.619	13.303	13.7215	13.6096	13.5632
A_23_P133279	FAM173B	ENST00000280330	9.32033	9.00658	9.49457	9.49625	8.54766	9.09588	10.3733	10.1604	8.62541	9.29134	9.402	9.8972	9.38582	9.20081	9.86353	10.0641
A_23_P133293	MCTP1	ENST00000505078	8.82201	10.3843	9.41378	8.84013	8.89764	10.5477	9.92374	9.42521	9.00601	10.9567	9.688	9.44251	8.85344	10.3548	9.77094	9.56655
A_23_P133332	MRPS27	ENST00000515226	12.3333	12.9234	13.4034	13.3879	13.2301	12.8761	12.5853	13.0463	12.9303	12.6675	13.0483	9.56471	12.7552	13.1257	13.0756	12.9185
A_23_P133338	CDHR2	ENST00000416365	7.35297	7.36669	7.52854	7.77177	7.1302	7.08227	7.04793	7.03045	7.23403	7.19978	7.25779	7.37839	6.95723	6.74162	6.99395	6.93696
A_23_P133345	CLINT1	ENST00000518855	12.0804	11.9879	12.291	12.4635	12.2698	12.3273	12.1068	11.7996	11.8904	11.8759	12.1327	11.9286	12.3847	12.0281	12.0844	11.8345
A_23_P133359	ZFP2	ENST00000523286	6.94704	8.78814	8.24546	7.88938	6.60657	8.54326	9.36135	8.64108	6.33894	8.82921	8.22164	8.13969	7.12618	8.74103	8.94236	8.29043
A_23_P133365	TCERG1	ENST00000549332	10.1701	10.223	10.6285	10.5151	10.6519	9.96738	10.6963	10.5314	10.0254	10.1596	10.4587	10.4075	10.7443	10.0516	10.4204	10.081
A_23_P133375	SLC25A46	ENST00000355943	12.2148	12.4244	11.9841	11.7731	12.0362	12.5497	12.399	12.1187	12.0806	12.5964	12.0927	12.2239	12.2985	12.8941	12.2176	11.9501
A_23_P13338	INTS5	ENST00000330574	6.61165	7.73901	8.01574	7.75475	6.70557	7.77218	7.88843	7.11142	6.81272	7.80642	7.94697	8.33209	6.52202	7.82722	7.51727	7.39067
A_23_P133424	SKP1	ENST00000522552	16.2596	15.902	16.2862	16.0241	15.731	15.736	16.7789	16.3183	15.3372	15.854	16.0706	16.206	16.5684	15.6232	16.1321	16.1039
A_23_P13344	EEF1G	ENST00000496634	17.5359	17.2632	17.2432	17.2464	17.3098	17.4076	17.7778	17.7168	17.1161	17.1362	17.0039	17.5736	17.5238	17.341	17.6558	17.3936
A_23_P133470	PJA2	ENST00000361557	11.3457	10.5624	10.4968	10.7303	11.3949	10.9246	11.0063	10.7606	10.7096	10.3568	10.1061	10.1759	11.7248	10.872	10.7434	10.3853
A_23_P133536	CAPSL	ENST00000513623	7.38461	8.33272	8.67434	7.91912	6.65121	8.89835	11.3842	10.3084	6.57192	8.11201	8.20615	7.97555	7.57975	9.19109	10.766	9.97931
A_23_P133543	KLHL3	ENST00000309755	10.1021	10.1856	10.0641	10.0604	9.90484	11.0543	11.0738	10.7416	9.87091	10.3789	10.1972	10.015	10.1763	11.0984	11.4127	10.6574
A_23_P133582	ETF1	ENST00000360541	11.7878	11.8391	12.1589	11.8631	11.2061	10.7087	12.6778	12.1985	11.1068	11.7711	11.8791	12.0527	12.2994	11.2313	12.3309	12.0219
A_23_P133585	CDK7	ENST00000256443	13.4658	12.6914	12.7555	12.864	12.8101	12.7898	13.5418	13.0543	12.4734	12.6246	12.6621	11.7443	13.5989	12.8869	13.1107	12.7099
A_23_P13359	NXF1	ENST00000533048	12.4798	12.1522	12.0851	12.0242	12.2439	12.0986	12.0893	12.3178	12.4441	12.1612	12.164	12.4521	12.6971	12.4974	12.3159	12.1668
A_23_P133596	DROSHA	ENST00000265075	12.1897	12.0073	12.5241	12.3824	12.4302	12.5873	12.6161	12.5382	12.1819	12.0778	12.5831	12.9491	12.2806	12.0714	12.7869	13.1205
A_23_P133629	CDC23	ENST00000394886	11.8242	11.8839	12.1744	12.2879	11.6079	11.5397	12.6403	12.5786	11.2818	11.753	11.9352	12.4295	12.2546	11.9304	12.1775	12.3058
A_23_P13364	NUCB2	ENST00000458064	15.5577	14.4669	14.9324	14.8943	15.1984	15.0398	15.757	15.6816	15.0185	14.5931	14.9009	15.1265	15.6666	14.8007	15.4762	15.5764
A_23_P133648	FAM8A1	ENST00000259963	7.75057	7.70279	7.57539	7.57751	7.93873	6.94448	8.06783	8.23771	7.58293	7.28926	7.12618	7.54288	8.13561	7.82115	7.8039	7.64078
A_23_P133691	RRAGD	ENST00000359203	9.64193	9.59953	10.2278	10.1689	9.98297	9.37869	10.1128	10.3927	9.7729	9.33217	9.88419	10.146	9.92223	9.89261	9.94571	10.0838
A_23_P133694	SLC29A1	ENST00000371724	13.7964	14.6729	15.032	15.0628	14.1965	13.8626	13.6624	13.7384	14.1757	14.8196	15.101	14.7865	13.9514	14.0404	13.6004	13.8927
A_23_P133739	HUS1B	ENST00000380907	8.04957	7.39697	7.19978	6.92569	8.39712	6.61165	7.9578	7.12262	7.9588	6.94228	6.62542	6.87127	8.1742	6.92105	7.23821	6.69147
A_23_P133755	PREP	ENST00000369110	11.0839	11.0727	11.5696	11.5969	11.1296	10.538	11.4871	11.1386	10.6429	10.7267	11.0581	11.2	11.2208	10.8739	11.2959	10.8751
A_23_P133770	CCDC167	ENST00000373408	13.3662	12.8385	13.0837	13.1563	12.9473	12.7915	13.8824	13.8816	12.6696	12.4414	12.6327	12.9541	13.4926	12.8638	13.6172	13.5303
A_23_P133807	TAF8	ENST00000456846	9.00645	9.44112	9.36945	9.87677	8.94172	9.27269	8.98694	8.95568	8.86905	8.97687	9.25609	9.6445	8.92392	8.9687	9.29515	9.08226
A_23_P133814	HIST1H3C	ENST00000540144	16.058	15.2838	15.1296	15.4498	15.7171	15.0055	14.7641	15.1066	15.5374	15.1703	15.0442	14.8479	15.9364	15.1488	14.8614	14.9538
A_23_P133868	ZKSCAN4	ENST00000423974	7.73373	9.16124	8.88706	8.72194	7.95817	8.70756	8.95931	8.82539	8.14065	8.94378	8.69625	8.78058	7.84301	9.08915	8.86567	8.71868
A_23_P133902	PSORS1C1	ENST00000433334	9.27731	8.12757	8.07821	8.01887	8.59378	8.16795	8.34122	9.05692	8.95314	8.42021	8.21922	8.10875	8.6692	7.89489	8.14105	9.02118
A_23_P133923	GPANK1	ENST00000375896	14.0296	14.0325	14.6729	14.6432	13.9014	14.583	15.1249	14.9615	13.3902	13.7705	14.3938	14.5144	14.1809	14.2217	14.9859	14.9922
A_23_P133956	KIFC1	ENST00000480346	11.9465	12.4451	11.903	12.8048	11.5368	11.7641	11.1786	12.1019	12.188	12.3385	12.1008	13.2129	11.9283	12.1889	11.1716	12.7119
A_23_P133974	C6orf106	ENST00000374021	11.4023	10.799	11.0646	11.2911	11.6849	11.971	10.8409	11.0529	11.5909	10.871	11.2439	10.6953	11.155	11.4091	10.9875	11.2149
A_23_P133995	PPIL1	ENST00000373699	12.7852	13.7751	13.7824	13.5866	12.8106	13.8996	14.0574	13.9427	12.3754	13.6578	13.5252	13.7468	12.8768	13.6674	13.895	13.8844
A_23_P134008	USP45	ENST00000472914	9.05098	8.24159	8.2882	7.97842	8.6849	8.58442	8.78865	9.005	8.45743	7.97931	8.21695	8.40046	9.24855	8.2303	8.63746	8.33893
A_23_P134041	TBX18	ENST00000416980	5.70075	7.16156	6.02608	5.12975	3.96394	7.24403	7.8688	6.89154	4.46017	7.14063	5.89963	5.42139	4.98778	7.59732	7.66497	6.58443
A_23_P134058	GFOD1	ENST00000379278	9.76608	8.7914	7.67449	7.62944	9.64345	9.11727	8.87986	8.50362	9.44203	8.61176	7.37269	7.54288	10.0578	9.44174	8.46727	8.05864
A_23_P134078	CDYL	ENST00000328908	8.97673	9.4661	9.43589	9.55287	9.19625	9.41942	10.2129	10.1213	8.82549	9.37173	9.37551	9.53487	9.40892	9.52024	9.80994	9.58768
A_23_P134109	EPB41L2	ENST00000368126	9.60112	8.96288	9.61798	9.98216	9.84712	9.45516	9.30402	9.98065	9.96517	9.39127	9.69682	10.3663	9.61188	9.28593	9.52089	10.08
A_23_P134113	C6orf192	ENST00000275227	11.4544	10.4	10.6751	10.4528	11.0806	11.2505	11.6205	11.0433	11.1354	10.5633	10.578	11.0688	11.4635	10.811	11.449	11.3612
A_23_P134125	MAP3K5	ENST00000359015	7.70322	8.67014	8.8551	8.38766	7.22411	8.97364	9.83789	9.53876	7.26014	8.74303	8.80699	8.57304	8.09817	9.10859	9.40054	9.28149
A_23_P134147	ZBTB24	ENST00000230122	9.58234	9.88769	9.66774	9.46737	8.89764	9.71045	10.8128	10.199	8.57191	9.80634	9.43172	9.59807	9.81635	9.54984	10.4004	9.56137
A_23_P134167	PDSS2	ENST00000369037	8.46063	8.43468	8.89334	8.52115	8.27137	8.28906	9.55359	9.16541	7.93523	8.36992	8.68709	8.59425	8.68227	8.49215	9.27448	8.61889
A_23_P134176	SOD2	ENST00000541573	12.6577	12.5464	12.6234	12.6974	12.1384	12.367	12.7409	12.8368	12.1478	12.3871	12.3856	12.6689	12.7263	12.6619	12.7358	12.8016
A_23_P13425	CD81	ENST00000468153	13.4964	13.2684	12.9735	12.9473	12.8633	12.6569	13.1537	13.0628	12.9151	13.0091	12.7378	13.0253	13.553	13.2543	13.2185	12.791
A_23_P134274	POP7	ENST00000303151	14.9105	15.2115	15.7253	15.3705	14.7942	14.9922	15.7138	15.5847	14.4786	15.1141	15.4009	15.6017	14.984	14.9826	15.5797	15.8442
A_23_P134295	NUDT1	ENST00000397049	14.3486	14.0901	14.43	14.6208	14.0307	14.0315	14.5475	14.874	13.5497	13.5581	14.0122	14.3636	14.3783	14.0865	14.5365	14.5425
A_23_P1343	STAM	ENST00000540523	9.59708	8.84131	9.17343	9.09345	9.48075	8.60714	9.38164	9.41226	9.26593	8.68227	8.93003	9.29802	9.56643	9.13297	8.90279	8.92392
A_23_P134347	CPVL	ENST00000542995	9.17191	9.65901	10.2687	10.1431	9.44161	9.45143	10.975	10.9952	9.44746	9.51812	10.2042	10.4664	9.55665	9.88199	11.0929	10.8786
A_23_P13438	BTBD10	ENST00000527102	8.55954	10.0401	9.9998	9.78608	8.7198	9.40124	10.2878	10.0346	8.24568	9.54378	9.48996	9.50425	9.19301	9.99368	9.92807	9.76595
A_23_P134384	PHF14	ENST00000403050	10.4035	9.96621	9.45529	9.44037	10.2867	10.7519	9.89848	9.36689	9.79443	9.91426	9.14866	9.25594	10.6681	10.1582	9.87699	9.31319
A_23_P134395	TBL2	ENST00000541783	11.6745	12.434	12.3359	12.2042	11.5463	12.0104	12.3102	12.3762	11.3784	12.3275	12.2298	12.6577	11.7416	11.9497	12.4068	12.4379
A_23_P134419	ZP3	ENST00000544121	7.6436	7.25691	7.74428	7.33884	7.62431	6.98597	7.41372	7.77671	8.10785	7.33158	7.53816	7.84791	7.89394	7.3975	7.78266	7.67493
A_23_P134426	GPNMB	ENST00000425903	8.51322	7.73436	7.81646	8.18803	7.90131	8.42303	9.83602	9.24955	7.76681	7.64416	7.68516	8.34455	8.85164	8.49215	8.9049	8.94968
A_23_P134433	EN2	ENST00000297375	14.5259	15.3864	15.5859	15.468	15.2115	15.0292	13.9064	14.3365	16.0032	15.7873	15.8302	15.7121	14.1137	15.3846	14.511	15.2333
A_23_P134477	C7orf50	ENST00000397098	10.0198	10.847	11.2004	10.9542	9.76136	10.1805	10.614	10.4632	9.81109	10.3883	11.0129	10.7624	10.1117	10.5696	10.731	10.3117
A_23_P134517	PURB	ENST00000395699	12.3215	11.2709	11.1928	11.292	11.9211	11.5252	11.4387	10.9675	11.5309	11.2021	10.957	11.1688	12.5356	11.1832	11.2069	10.8705
A_23_P134614	COG5	ENST00000297135	10.543	11.0118	11.1349	11.1042	10.4405	10.9776	11.1068	11.0744	10.3122	11.0939	11.0821	11.0242	10.4605	11.3143	11.0629	10.9713
A_23_P134627	EMID2	ENST00000313669	7.28088	7.13967	7.03733	6.89798	7.42216	7.18437	7.06974	6.92717	7.28767	6.94722	7.33256	7.52585	6.92717	6.86587	6.82212	7.14986
A_23_P134650	PTCD1	ENST00000438524	12.0282	12.6902	12.5157	12.4913	11.9521	12.5246	12.9833	12.9694	11.9068	12.9201	12.6424	12.8149	11.9604	12.8507	13.1277	13.0463
A_23_P134684	HMBOX1	ENST00000521516	12.765	12.7558	12.1923	12.3983	12.9124	13.1977	12.579	12.7373	13.1451	13.2313	12.6689	12.8029	12.8604	13.3463	13.06	12.9978
A_23_P134714	HRSP12	ENST00000522791	11.9838	10.8277	11.5053	11.3714	11.7768	10.8829	12.2268	11.9901	11.5549	10.8782	11.4382	9.88433	12.1978	11.0961	11.7712	11.9339
A_23_P134744	RNF122	ENST00000256257	11.2897	10.799	10.6632	10.9649	11.4122	11.0933	10.8585	10.6634	10.9612	10.2676	10.0455	10.7257	11.5249	10.677	10.6114	10.8601
A_23_P134809	NSMAF	ENST00000521972	12.5141	12.7526	12.7018	12.5023	12.1359	12.9377	13.4906	12.8999	11.6796	12.6527	12.3883	11.7549	12.6187	13.0032	13.291	12.3992
A_23_P134814	THAP1	ENST00000345117	11.6422	11.0128	10.5739	10.397	11.1825	11.2484	11.4992	11.3344	10.8601	11.0925	10.4196	10.8475	11.6208	11.2225	11.3645	11.202
A_23_P134827	ASH2L	ENST00000517496	11.4802	12.0043	12.1769	12.276	11.9979	11.5803	12.4463	12.2053	11.803	11.8024	12.2804	12.0631	11.6865	12.3159	12.2683	12.0409
A_23_P134851	DOK2	ENST00000522011	7.44381	6.74372	6.43012	6.21211	7.35297	6.78069	6.61165	7.14509	7.38056	6.88831	6.76875	7.23103	7.21928	6.87127	6.58372	6.98952
A_23_P134925	BNIP3L	ENST00000380629	14.0128	11.3444	11.2073	12.247	13.3735	11.1566	11.5805	12.5213	12.8877	11.1147	11.1475	12.7974	14.2492	11.0667	11.0573	11.9246
A_23_P134935	DUSP4	ENST00000240100	11.2828	10.6229	10.3042	10.3506	11.3599	10.1611	9.91038	10.1695	11.8246	10.8438	10.6698	10.8008	11.2069	10.4259	10.0628	10.3672
A_23_P134953	PLIN2	ENST00000464326	10.804	10.295	10.6318	10.9728	11.1364	10.0448	10.7773	10.9108	10.9837	10.3142	10.4986	11.2303	11.2462	10.7244	10.6288	10.5699
A_23_P135007	OR2S2	ENST00000341959	6.46932	7.16156	6.74014	5.67539	7.39402	6.99748	5.76683	5.95446	7.60046	7.31327	7.20193	7.08476	6.15061	7.45465	5.49222	6.47237
A_23_P135061	CORO2A	ENST00000343933	10.5706	8.10392	9.42891	9.90503	10.4074	8.81972	10.4875	10.7712	10.3458	7.92358	9.23117	10.0427	10.6474	9.10151	10.6203	10.7985
A_23_P135084	RPL7A	ENST00000468019	17.9082	17.8367	17.8865	17.8586	17.8208	17.5371	18.134	18.053	17.6943	17.8098	17.8314	17.9295	17.9913	17.9994	18.0525	17.757
A_23_P135104	MRPS2	ENST00000241600	14.297	13.8264	14.2482	14.466	13.9494	13.4256	14.0557	14.068	13.699	13.4993	13.9957	14.2841	14.2645	13.521	14.1378	13.758
A_23_P135157	PLAA	ENST00000397292	9.47813	9.85734	10.3014	10.3913	9.92793	9.74968	10.1876	10.0168	9.15753	9.46865	9.7624	10.1434	9.66386	9.55425	9.72141	9.94471
A_23_P135164	UAP1L1	ENST00000474787	7.80572	7.12392	7.74428	7.75475	7.71024	7.40364	7.68516	7.74165	8.12175	7.38569	7.84242	7.90131	7.83098	7.41214	7.65963	7.70916
A_23_P135184	RALGDS	ENST00000393157	11.1214	10.412	10.75	10.7605	10.3423	9.54444	11.1315	10.7803	9.96801	9.69753	10.0248	10.5185	11.5395	9.47509	10.8502	10.5375
A_23_P135239	TLE1	ENST00000355002	10.0957	9.62179	9.46355	9.41563	10.3041	9.61651	8.51919	8.58741	10.0049	9.30861	9.23267	9.34134	10.195	9.35462	8.70421	8.7131
A_23_P13524	TMEM126A	ENST00000528531	13.3829	12.7025	12.7267	12.3662	12.5973	12.8235	12.8982	12.6577	12.8559	12.9919	12.8779	13.17	13.3375	12.9013	12.6135	12.7256
A_23_P135271	B4GALT1	ENST00000379731	8.55954	8.61705	8.79089	8.78865	8.67721	9.02936	8.12725	8.33279	8.72189	8.63848	8.80386	8.78257	8.22962	8.77991	8.48462	8.35402
A_23_P135326	POLE3	ENST00000479871	13.8837	13.4922	13.8425	13.7273	13.498	13.4731	14.0135	14.2593	13.9977	13.957	14.2524	14.0429	13.7309	13.6488	14.0158	13.9154
A_23_P135357	RNMTL1	ENST00000304478	10.4706	10.6942	11.1552	11.1865	10.4356	10.2966	10.9628	10.646	9.85016	10.3577	10.7547	10.8994	10.6613	10.3321	10.6233	10.2196
A_23_P135381	SP5	ENST00000375281	6.61165	7.46208	7.43224	7.63557	6.77411	8.8415	10.6304	10.5039	6.16765	7.19117	6.98775	7.39349	6.91489	9.5628	10.5864	10.6596
A_23_P135454	AFG3L2	ENST00000537174	9.05925	9.68274	10.104	9.98781	9.22986	10.1007	10.0892	10.0542	9.25446	9.62093	10.1695	9.74889	9.48535	9.8936	10.346	10.0946
A_23_P135465	HARBI1	ENST00000326737	9.03113	10.0775	9.60894	9.63815	8.88678	9.71818	10.056	9.81024	8.92837	10.0281	9.64866	9.60098	9.10565	10.1324	9.98617	9.69997
A_23_P135474	MRPL37	ENST00000336230	13.326	13.2731	13.7473	13.881	13.1418	13.2395	13.4263	13.8466	13.1383	13.1129	13.6524	13.8257	13.1378	13.4762	13.5894	13.644
A_23_P135499	CLIC4	ENST00000374379	10.6428	10.1274	8.88335	8.97238	10.3176	10.5363	10.2166	10.4345	9.77707	10.1134	8.69977	9.99262	11.1491	10.6117	9.65773	10.0725
A_23_P13554	ALG8	ENST00000526737	13.1871	13.3396	13.4371	13.3693	12.8937	13.3699	13.7552	13.8377	12.9647	13.8071	13.621	13.9154	13.1093	13.5675	13.8979	13.9449
A_23_P135548	DPYD	ENST00000370192	8.23995	7.59883	8.49528	8.16967	8.23771	6.92123	9.49912	9.22614	7.96459	7.70938	8.31548	8.32676	8.69864	7.36669	9.27942	8.68976
A_23_P135611	DALRD3	ENST00000484831	11.0346	10.4037	10.3223	10.4039	10.8705	10.1794	10.2213	10.3553	11.2785	10.4927	10.5388	10.392	10.9446	10.7416	10.4288	10.2276
A_23_P135616	STX18	ENST00000515687	11.475	11.9388	11.6742	11.5312	11.052	11.8305	12.2477	12.1262	10.7575	11.5563	11.3725	11.6041	11.6736	12.2265	12.0867	11.7443
A_23_P135730	ZNF627	ENST00000361113	9.60469	10.943	10.7351	10.9608	9.73669	10.2334	11.1099	11.1473	9.89223	10.7822	10.4973	10.8375	9.96652	11.0738	10.9559	10.6996
A_23_P135778	PPP2R2D	ENST00000490777	11.5416	11.5683	11.3112	11.3471	10.9538	11.5079	11.8755	11.8738	10.848	11.3936	11.2047	11.3348	11.6593	11.5861	11.773	11.3943
A_23_P135787	GOLGB1	ENST00000340645	6.78007	6.88507	6.78764	6.65121	10.0735	6.46345	6.48097	6.83895	7.13101	6.95215	6.8803	6.84524	6.86355	6.9443	6.59449	6.82888
A_23_P135857	EIF2AK3	ENST00000303236	9.1558	8.19343	8.80447	8.77801	8.49815	7.51135	9.91648	9.35062	7.72555	7.78675	7.94697	8.28271	9.84845	8.34518	8.96415	8.61032
A_23_P135914	SF3B3	ENST00000302516	11.638	13.1807	13.5383	13.4547	12.1308	12.5386	12.9161	12.8659	11.8845	12.8492	13.2388	13.1769	11.7654	12.9956	13.0698	12.7847
A_23_P135966	SLC25A14	ENST00000465988	12.1206	12.2771	12.364	12.3652	12.0146	12.0309	12.3827	12.258	11.7419	11.9592	12.0324	12.0263	12.2916	12.1503	12.3226	12.3763
A_23_P135977	CKAP5	ENST00000354558	11.9489	12.2407	12.1648	12.5573	11.9232	11.847	12.2602	12.5567	11.7871	12.0851	11.974	12.546	12.1387	12.403	12.2544	12.293
A_23_P135995	ARV1	ENST00000310256	11.5532	11.8985	11.4736	11.6348	11.2529	12.0608	12.7265	12.4028	11.0385	11.9427	11.4557	11.6631	11.6386	12.5765	12.3752	11.9143
A_23_P136012	FBXO8	ENST00000515664	10.1922	10.6794	10.7103	10.7113	9.99863	10.5202	11.0221	10.9217	9.78222	10.6569	10.502	9.44002	10.3828	10.7779	10.8336	10.6272
A_23_P13604	PEBP1	ENST00000418769	14.7708	14.8713	15.1124	14.8422	14.297	14.9737	15.8679	15.3293	13.8097	14.5048	14.6208	14.3464	14.8965	14.6148	15.4187	15.0185
A_23_P136058	ATR	ENST00000515107	11.2833	11.1602	11.2162	11.2932	10.7889	11.6658	11.9914	11.9396	10.8565	11.3343	11.2457	11.5151	11.3862	11.7355	11.8104	11.5228
A_23_P1361	ALDH18A1	ENST00000371221	11.6328	11.7321	12.283	11.9347	11.6811	11.4148	12.9697	12.641	11.2332	11.5774	11.9313	12.0112	12.2681	11.5951	12.4269	11.9929
A_23_P136172	TMEM68	ENST00000540934	9.81738	10.12	10.303	10.099	9.29579	10.2887	11.1643	10.5764	8.89324	10.1146	9.81715	9.99852	10.1529	10.1346	10.4897	10.1951
A_23_P136196	TBC1D19	ENST00000264866	10.3403	9.62983	10.0489	9.86797	9.94116	9.55758	10.1755	10.1179	10.1116	9.90409	10.1238	10.2955	10.2336	9.62133	9.887	9.99715
A_23_P136232	IMPAD1	ENST00000262644	10.0283	10.1194	10.0471	9.88199	8.95205	9.96219	10.3577	10.1288	8.96266	9.95085	9.85907	9.93767	9.85406	9.94516	10.1107	9.89493
A_23_P136238	TMEM203	ENST00000343666	10.8728	11.2013	11.1429	11.1754	10.7519	10.6135	11.4263	11.3372	10.7188	11.0962	11.1789	11.4632	10.9736	11.3473	11.3467	11.1004
A_23_P136325	WIPF2	ENST00000494757	7.55432	9.12209	8.84199	8.96978	7.79692	8.97785	8.64006	8.7168	7.78798	8.83717	8.30483	8.69004	8.00499	9.06696	8.67545	8.5313
A_23_P136347	EPS8	ENST00000543612	7.89564	8.38065	9.15635	9.11279	8.95013	8.74697	8.82738	9.1145	8.85704	8.5313	9.24104	8.87564	8.01991	8.49465	8.8023	9.90319
A_23_P136355	HHAT	ENST00000367010	8.97418	7.73097	8.6697	8.30269	9.28167	7.8377	9.76608	9.42717	8.72076	7.14382	8.09125	8.12918	9.35048	7.39054	9.71898	9.18885
A_23_P136405	PDCD1	ENST00000334409	10.7623	11.2649	11.7083	11.4616	10.6287	10.5979	11.476	11.6113	10.8387	11.4296	11.8988	11.9821	10.4393	10.8788	11.6865	11.6646
A_23_P136413	MMP17	ENST00000360564	11.8716	13.7071	13.5651	13.3829	13.7543	13.283	10.7033	11.2294	14.7193	14.2543	14.1017	13.8206	11.2295	13.3424	11.4321	12.6619
A_23_P136460	FAM13B	ENST00000033079	10.9971	10.5921	10.3118	10.195	10.5666	10.6588	10.6829	10.7245	10.6159	10.8403	10.2766	10.3034	11.0174	10.3168	10.4758	10.6574
A_23_P136547	PIGG	ENST00000511666	9.63032	10.6634	10.2131	10.083	9.68882	10.39	10.6116	10.6253	9.6075	10.7822	10.2564	10.2042	9.69198	10.7889	10.5897	10.3403
A_23_P136573	ST3GAL5	ENST00000393803	9.09213	7.12392	7.30246	7.24566	9.10307	8.97364	8.11461	8.52042	8.80638	7.50986	7.23971	8.46517	8.93405	7.6903	8.00542	8.53568
A_23_P13663	FAM60A	ENST00000544921	15.0837	14.5355	14.6257	14.4472	14.7475	14.8555	14.8422	14.2584	14.3236	14.1749	14.1163	14.3795	15.16	13.9966	14.6135	14.2127
A_23_P136635	AP3B1	ENST00000255194	11.3236	11.8411	11.9192	11.7641	11.3634	12.2221	12.3502	12.5241	11.696	12.2485	12.156	12.0684	11.3561	12.4015	12.3659	12.4356
A_23_P136683	HLA-DQB1	ENST00000484729	7.5748	7.31072	6.49454	6.67369	7.54143	6.72446	7.85133	7.81185	7.3908	7.00224	6.71912	7.02388	7.66342	7.39054	7.48894	7.59254
A_23_P13683	ZBTB39	ENST00000300101	8.73364	8.71074	8.71063	8.72194	8.85962	8.10474	8.76465	8.61153	8.67247	8.76605	8.57334	8.51192	8.98894	8.52783	8.53726	8.24531
A_23_P136916	WDR13	ENST00000482760	11.1644	10.2854	10.1139	9.90388	10.5303	10.1877	10.3219	10.0056	10.6804	10.1451	9.94587	10.0486	11.0647	10.4724	10.4259	9.71949
A_23_P136964	RPGR	ENST00000474584	10.4662	10.6212	10.9281	10.8449	10.3329	10.4418	10.7624	10.7513	10.5395	10.7807	11.1324	10.9037	10.6069	10.6446	10.7646	10.636
A_23_P136986	APOOL	ENST00000373173	11.089	10.8217	11.0128	11.0246	11.011	10.993	10.9378	10.6277	10.6815	10.7862	10.8235	10.7869	10.9736	10.6599	10.8289	10.6588
A_23_P13701	TMBIM4	ENST00000539043	11.7295	12.1176	11.956	11.6074	11.8524	11.5265	12.1283	11.7042	11.5077	11.733	11.3938	11.0617	12.3529	11.866	11.8146	11.4588
A_23_P137016	SAT1	ENST00000474223	13.1017	11.7002	10.7777	10.8523	12.4127	11.8126	11.4158	11.6893	12.2306	11.752	10.7916	11.368	13.2636	11.8144	11.0441	11.2974
A_23_P137035	PIR	ENST00000380421	12.1713	11.0881	11.9865	12.3226	11.6908	11.433	12.8264	12.9087	11.6161	11.2502	12.0064	12.4926	12.1956	11.1937	12.807	12.9333
A_23_P137046	NYX	ENST00000378220	11.3895	11.9141	11.5549	11.8401	11.8401	11.9629	9.98735	10.8108	13.2721	12.7526	12.7436	12.8224	10.4128	11.9446	10.9087	11.8922
A_23_P137057	SLC25A5	ENST00000317881	16.6588	15.8886	16.2159	15.8862	16.3026	15.7827	16.6707	16.5154	16.2605	16.1513	16.4361	16.6974	16.6748	16.083	16.545	16.5215
A_23_P137073	ZMYM3	ENST00000373988	10.5859	10.1776	10.5409	10.631	10.6775	10.0751	10.1958	10.635	11.1402	10.3825	10.8998	10.6398	10.7224	10.4267	10.6811	10.8161
A_23_P137097	SLC16A2	ENST00000276033	8.74991	8.64288	7.81646	8.10956	8.70107	8.76905	10.033	10.086	8.64677	8.68227	7.74869	8.33962	8.93823	9.42691	10.086	9.77866
A_23_P137103	EIF4A1	ENST00000293831	16.1654	15.6246	16.1791	15.9493	15.7408	15.7428	16.8876	16.3913	15.2765	15.5988	15.956	13.5757	16.4384	15.649	16.3599	15.8977
A_23_P13713	PRPH	ENST00000530631	6.34505	6.76544	7.03733	6.94594	6.17203	6.29138	6.57571	6.31309	6.61234	6.8472	7.13422	6.95396	6.43742	6.65077	6.30798	6.40214
A_23_P137143	DKC1	ENST00000369550	13.8752	14.0292	14.4049	13.9361	13.3863	13.9508	14.7731	14.2801	13.2224	14.1809	14.3304	14.1864	14.1423	13.8911	14.5875	13.9161
A_23_P137157	RENBP	ENST00000442361	8.35664	7.70279	7.15872	7.60093	8.51562	8.50778	7.85766	7.36451	8.37237	7.64416	7.0131	5.81247	8.24642	7.92933	8.31251	7.67493
A_23_P137173	TMSB15A	ENST00000289373	15.2032	14.1873	14.2854	14.363	14.7264	14.3711	15.3085	15.6057	15.0253	14.6088	14.6148	15.5117	15.255	14.6208	14.9118	15.6297
A_23_P137209	UBA1	ENST00000377269	13.2959	12.5265	13.0673	13.283	12.4571	12.5827	13.2564	13.326	12.9883	12.4007	13.1185	13.7809	13.3995	12.823	13.5348	13.2267
A_23_P137238	KDM5D	ENST00000492117	9.24855	10.0485	10.193	10.075	9.67203	9.47281	10.1379	10.1257	9.61107	9.99156	10.0222	10.0335	9.454	10.3336	10.1661	10.013
A_23_P137361	WRAP73	ENST00000424367	9.65303	10.188	10.3295	9.99891	9.64027	10.071	10.4259	10.2973	9.75965	10.069	10.1947	10.5039	9.83858	10.5975	10.4729	10.1538
A_23_P137381	ID3	ENST00000486541	9.05925	8.86049	9.89647	9.8377	8.85962	7.67007	9.79598	10.7949	9.05764	8.72258	9.86944	10.2657	9.19498	8.26852	10.08	10.2885
A_23_P137391	ENO1	ENST00000464920	16.7851	16.0521	16.1615	16.2334	16.2942	16.3381	16.5406	16.545	16.4268	16.0817	16.3836	16.9416	16.9499	16.6324	16.5528	16.2405
A_23_P1374	PRKCQ	ENST00000539722	9.89857	9.70438	9.5755	9.74955	10.4037	10.9941	10.1172	10.3426	9.99085	9.78409	9.60804	9.6817	9.86874	10.493	10.5432	10.3014
A_23_P137403	LRRC41	ENST00000496156	9.34557	9.89848	9.71786	9.55401	9.15864	9.63755	9.69959	9.84889	9.63097	10.0192	10.0991	9.99156	9.37984	10.0787	10.2101	9.8801
A_23_P137423	IGSF8	ENST00000358475	9.56077	9.89356	10.4372	10.3197	9.8201	9.70625	9.60538	10.1856	10.6043	10.088	10.6272	10.6975	9.55248	10.1113	10.1535	10.5699
A_23_P137427	ZMPSTE24	ENST00000372759	12.5502	13.5785	13.3847	13.0804	12.1439	13.7054	14.0164	13.621	11.9651	13.8087	13.3537	13.5085	12.6488	13.6787	13.7796	13.5193
A_23_P137434	RNF11	ENST00000242719	13.7119	12.5966	12.4198	12.1942	13.1563	12.8149	13.5666	13.3926	13.1134	12.7597	12.3024	12.7663	13.8526	12.8011	13.1719	13.1787
A_23_P137504	ZBTB37	ENST00000432989	7.38461	7.49094	7.27142	7.41979	6.86045	8.05314	7.44381	7.41795	6.94448	7.06957	6.9605	7.56757	7.13711	7.50093	7.61249	7.41346
A_23_P137532	PLOD1	ENST00000414311	8.809	8.0632	8.65535	8.59256	8.4448	8.03709	9.37364	9.49775	8.84797	8.09513	8.86103	9.43172	8.59378	8.42841	9.60654	9.4276
A_23_P137543	ZNF362	ENST00000539719	11.2316	11.7627	11.9576	12.2029	11.91	11.7654	11.5464	11.9789	12.1685	12.1016	12.29	12.4141	11.3356	12.3861	11.9664	12.1438
A_23_P137578	FBXO28	ENST00000366862	10.2989	10.3122	10.6884	10.4778	9.5721	10.0671	11.49	11.1251	9.18071	10.278	10.422	10.7655	10.2819	10.5342	10.9025	10.5343
A_23_P137586	GMEB1	ENST00000294409	10.0445	10.9007	9.95848	9.9723	10.5402	11.012	10.1187	9.75263	9.91946	10.4699	9.442	9.72048	10.3881	10.7698	9.88199	9.63899
A_23_P137689	OLFML2B	ENST00000294794	9.0979	10.146	9.62001	9.58469	10.7949	9.77684	8.58113	8.73051	11.4842	10.6225	10.9604	9.6628	8.73438	9.707	8.71418	9.19817
A_23_P137705	TBX19	ENST00000367828	10.7675	10.8445	11.0292	10.6723	12.0618	11.0338	9.68581	10.1426	12.6355	11.6881	12.0266	11.3626	10.1899	10.9686	10.1033	10.8393
A_23_P137715	POGK	ENST00000367875	10.3711	12.0324	11.7617	11.7932	10.6855	11.2852	11.5644	11.5581	10.7355	11.8413	11.6233	11.6107	10.5897	12.3088	11.7311	11.3257
A_23_P137765	PAFAH2	ENST00000374284	6.48752	7.81466	7.88824	7.72991	6.3227	7.48818	7.72672	7.78195	6.10745	7.6683	7.68	7.70776	6.37524	8.15772	7.81606	7.40604
A_23_P137814	ATP6V0B	ENST00000440531	13.4906	14.2336	13.942	14.0958	13.6722	14.0533	13.9762	14.3146	13.4787	13.8662	13.6729	13.8399	13.5381	14.3658	13.8308	13.8416
A_23_P137848	MRPL24	ENST00000434558	12.6595	12.6802	13.3207	12.9312	12.184	12.3233	13.7883	13.6388	12.014	12.2825	13.0329	12.9244	12.5783	12.4868	13.4795	13.1744
A_23_P137856	MUC1	ENST00000337604	7.73373	7.57018	7.43224	7.76059	7.41755	7.77589	7.22502	7.25514	7.27186	7.35903	7.20193	7.26308	7.81155	7.66052	7.28637	7.10341
A_23_P137865	MTX1	ENST00000424959	11.1514	11.261	11.6102	11.4835	10.9143	10.7655	11.2343	11.2915	11.0658	11.1343	11.4142	11.5872	11.1081	11.357	11.3027	11.0682
A_23_P137909	HIST3H3	ENST00000366696	17.0876	16.7809	16.7536	16.6814	17.0242	16.6789	16.8314	16.8388	16.8778	16.7642	16.7142	17.1689	17.2034	16.6993	16.7751	16.9321
A_23_P137948	NENF	ENST00000366988	13.4955	13.3403	13.0632	13.4812	13.2719	13.1517	13.2973	13.8939	13.1557	13.0508	12.8932	13.4658	13.2934	13.3391	13.1525	13.5457
A_23_P13797	C12orf49	ENST00000261318	10.1518	10.0033	9.81255	9.77733	9.61881	9.83266	10.2953	10.0471	9.44746	9.64213	9.63057	9.84129	10.0974	9.87529	10.132	9.46457
A_23_P137984	S100A10	ENST00000368809	14.9576	13.9957	13.1322	13.2771	14.6458	14.7068	14.2917	14.2762	14.6166	14.6249	13.5063	14.6355	15.0739	14.2801	13.955	14.4605
A_23_P138025	GPN2	ENST00000374131	11.7805	11.8203	11.6378	11.5588	11.2126	11.9658	12.0275	11.9862	11.3589	12.0443	11.7838	12.1648	11.4729	11.9669	12.167	11.7895
A_23_P138058	NOC2L	ENST00000477976	12.1421	13.665	13.956	13.7872	12.8512	13.4202	13.0508	12.635	12.5382	13.2838	13.6647	12.4811	12.218	13.463	12.9569	12.7173
A_23_P138089	MPZ	ENST00000488271	7.44847	6.72296	6.75504	7.56555	7.07125	7.32639	7.27069	7.10341	7.23403	6.41699	6.83698	6.78315	7.05591	6.74162	7.22938	6.98952
A_23_P138105	MED18	ENST00000373842	9.01143	7.79733	7.37215	7.66653	7.28319	8.7707	9.7954	9.65169	7.81506	8.27879	8.21695	9.32347	9.14046	9.01126	9.78733	8.89523
A_23_P138125	FAIM3	ENST00000420007	9.14038	9.58107	8.90269	9.01806	9.14134	9.68791	9.17183	9.04852	9.75438	9.64585	8.89779	9.30523	9.21723	9.96499	9.32568	9.44646
A_23_P138137	OMA1	ENST00000476933	10.1993	10.9322	10.7583	10.3563	10.3311	11.1803	11.4798	11.0692	10.1544	11.151	10.9467	10.8618	10.3077	10.9971	11.2688	11.1011
A_23_P138139	OMA1	ENST00000358603	11.1849	10.8714	10.8404	10.5661	10.3978	10.9187	11.6854	11.4431	10.2652	10.8504	10.8381	11.0808	11.1296	10.8567	11.5081	11.1224
A_23_P138168	CNN3	ENST00000545882	8.76936	9.60559	10.3618	10.5761	10.0298	9.188	9.4985	10.2369	9.79636	9.2736	10.0165	10.1765	9.08646	9.58718	10.2244	10.1159
A_23_P138253	CHTOP	ENST00000495554	11.9396	13.248	13.0815	13.0483	12.1019	13.1862	12.5084	12.4368	11.9387	13.1069	12.9719	13.2096	11.9809	13.2371	12.7383	12.5642
A_23_P138271	ARL8A	ENST00000272217	12.6767	13.0765	12.5551	12.504	13.1093	13.1862	12.8042	12.7528	12.5889	12.7829	12.1732	12.5099	13.0336	13.2352	12.8697	13.0212
A_23_P138435	ZMIZ1	ENST00000334512	12.1459	11.5185	11.5958	11.6482	12.1187	11.77	12.1378	12.0608	12.0077	11.8278	11.77	12.0096	12.29	11.5265	12.0663	12.2256
A_23_P138461	C10orf2	ENST00000370228	9.30911	10.36	10.3056	10.2892	10.0443	10.4505	9.62419	9.56164	10.1257	10.4396	10.372	10.2476	9.44037	10.2586	9.99947	9.55665
A_23_P138480	C10orf95	ENST00000492465	7.04895	7.91118	7.91249	8.31109	7.14286	7.33437	7.13101	6.99978	7.40364	7.32428	7.32822	7.56757	6.82232	8.01574	6.85618	6.98597
A_23_P138514	COMMD3	ENST00000456711	14.3736	13.9057	13.7251	13.7784	14.1058	14.2744	14.7565	14.6122	13.9181	13.9236	13.7235	13.4224	14.422	14.4675	14.6414	14.401
A_23_P13852	STRAP	ENST00000541731	15.4612	14.8865	15.2178	14.8704	14.8865	15.3794	16.0166	15.5599	14.9211	15.255	15.3288	15.6246	15.6182	15.1574	15.5911	15.432
A_23_P138541	AKR1C3	ENST00000439082	14.4161	13.3829	13.3377	13.6106	13.7676	13.8416	15.1703	14.7912	13.5688	13.3125	13.1006	13.6066	14.6704	14.2228	14.6936	14.0938
A_23_P138574	ATE1	ENST00000423243	8.66588	8.11437	8.43923	8.24308	7.85455	8.90288	9.18641	9.01636	7.81004	8.32873	8.55595	8.80789	9.18811	8.1952	9.05345	8.84278
A_23_P138631	SMC3	ENST00000361804	13.1006	12.9285	13.2042	13.3514	12.7636	12.8665	13.613	13.848	12.6239	12.9749	13.0474	13.699	13.3541	13.2045	13.5085	13.4102
A_23_P138655	CYP26A1	ENST00000371531	6.55955	8.26134	8.96049	8.04463	8.01251	7.80642	9.48771	9.1018	8.07378	8.49727	8.99562	8.60135	6.64267	8.10482	8.9687	9.1924
A_23_P138665	GLUD1	ENST00000537649	12.8594	12.546	12.48	12.4652	12.9971	13.2534	12.6635	12.9984	12.3049	12.3281	12.1274	12.4226	12.9579	12.565	12.9208	12.6433
A_23_P138680	IL15RA	ENST00000379972	7.01676	7.04997	6.83461	6.81953	7.2572	6.60194	6.6548	6.85287	7.43368	7.33591	7.15272	7.38838	6.57003	6.70384	6.67788	7.01223
A_23_P138693	NMT2	ENST00000535341	9.39823	8.68287	8.61556	8.81061	9.30031	8.92355	9.00907	9.04255	8.95704	8.6631	8.38658	9.03826	9.39833	8.71138	8.77873	8.74708
A_23_P1387	ARHGAP19	ENST00000487035	10.5661	10.5056	10.1385	10.6038	10.6287	10.5581	10.1595	10.6952	10.6869	10.4586	10.0202	11.0724	10.4841	11.1191	10.399	10.7297
A_23_P138717	RGS10	ENST00000369103	14.8904	13.867	14.1975	14.0128	14.592	14.3278	15.1947	14.7251	14.3392	13.9361	14.1666	12.1851	14.9753	14.3146	15.017	14.7926
A_23_P138725	MARVELD1	ENST00000285605	11.3653	11.168	11.9373	11.7439	11.3047	11.1064	12.0444	12.2311	10.8915	10.8504	11.6573	11.9576	11.7239	10.6783	11.9468	12.3365
A_23_P13873	MLF2	ENST00000203630	12.3773	12.8982	12.9618	13.0235	12.4886	12.3459	12.4409	12.8002	13.0059	12.8373	12.8597	13.3071	12.5234	13.1949	12.7056	12.8941
A_23_P138776	ACP2	ENST00000525230	7.39322	7.99962	7.96477	7.77177	7.55731	7.72096	8.03245	8.24754	7.76681	7.78879	8.00499	8.4111	7.66342	7.99918	8.10466	8.18377
A_23_P138805	CHORDC1	ENST00000533724	11.0143	12.2663	12.2474	12.0432	10.5993	12.1041	12.3564	12.1334	10.3012	12.0998	11.9474	11.8872	11.372	12.2288	12.0462	11.796
A_23_P138835	CAPN1	ENST00000259755	9.85386	9.76655	10.3295	10.2809	9.71222	9.36665	10.2786	10.3032	10.3778	9.70089	10.3357	10.8858	9.88505	10.0112	10.9611	10.615
A_23_P138849	KAT5	ENST00000525600	10.4259	10.8126	10.7418	10.5608	10.3451	10.0506	10.5606	10.2165	10.4693	10.5508	10.4362	10.7448	10.6514	10.7395	10.4765	10.0906
A_23_P13885	ATN1	ENST00000356654	9.26271	9.99735	10.5313	10.9087	9.85727	9.50174	9.45625	9.87699	10.5928	9.81164	10.4854	10.5092	9.50816	9.60051	9.59738	10.1881
A_23_P138856	DRAP1	ENST00000525190	14.055	14.1692	14.2636	14.4116	14.2301	14.1511	14.1444	14.672	14.1279	13.9835	14.0751	14.24	14.0261	14.3304	14.363	14.592
A_23_P138881	ACTN3	ENST00000502692	6.43377	5.98894	6.56385	6.68403	6.4048	6.10221	6.82192	6.88545	6.5526	5.79633	6.2954	7.21109	6.49203	5.81647	7.13165	6.87742
A_23_P138967	SDHD	ENST00000530923	11.6687	11.4829	11.6984	11.3027	11.4677	11.6111	12.3252	11.7634	11.3769	11.6895	11.8248	11.9774	11.9544	11.5981	11.8152	11.7726
A_23_P138975	RBM7	ENST00000542140	10.4012	9.83996	10.1606	9.86633	9.52542	8.91666	11.0889	10.4946	9.02893	9.59236	9.454	9.75751	10.804	9.30961	9.98701	9.82162
A_23_P139099	OR4A15	ENST00000314706	7.2858	7.2907	7.42058	7.25395	6.98917	7.39937	6.95142	7.16251	6.97401	6.9881	7.52341	7.10603	7.30474	6.83264	7.42479	7.29559
A_23_P13914	DHX37	ENST00000308736	11.2915	12.156	12.123	11.9352	10.9982	11.7585	12.0824	11.5194	11.1392	11.8939	11.836	11.6144	11.1908	11.7419	12.1861	11.3117
A_23_P139143	STX3	ENST00000300150	7.26631	7.61663	7.58505	6.9364	7.10505	6.7517	8.37767	8.01443	6.94448	7.12505	7.18808	5.14767	7.63217	7.56638	8.10031	7.27536
A_23_P139228	ARFIP2	ENST00000445086	10.8336	11.5599	11.5534	11.6824	10.9842	11.0406	11.0353	11.146	11.2733	11.0744	11.3608	11.4399	10.7284	11.4997	11.133	11.1762
A_23_P139260	SLC22A18	ENST00000449603	12.5982	11.4486	10.6469	11.1188	12.3842	11.6852	11.2415	11.7707	12.3905	11.531	10.9104	10.6887	12.2513	11.7207	11.6893	11.6571
A_23_P139297	TRIM44	ENST00000299413	10.4783	11.7209	11.6787	11.507	11.1085	11.4691	11.6553	11.8565	10.8399	11.5052	11.4537	11.3387	10.8941	11.9026	11.9589	11.4742
A_23_P139388	RSF1	ENST00000480887	9.53694	9.05688	9.2963	9.30045	9.0665	9.3571	9.64379	9.79727	9.10201	9.25446	9.31472	9.83597	9.54296	9.21851	9.39274	9.43172
A_23_P139396	C11orf73	ENST00000532270	14.0666	13.3961	14.0723	13.8267	13.5863	13.1411	14.8353	14.5444	13.3847	13.3722	13.8778	14.0346	14.2636	13.404	14.3492	14.2897
A_23_P139418	GALNTL4	ENST00000227756	10.2942	10.5291	11.1131	10.657	10.5993	10.1518	10.7998	10.4652	10.4409	10.2632	10.918	10.8427	10.4061	10.4244	10.7619	10.6562
A_23_P139471	RPS26	ENST00000552361	6.50773	7.27957	8.62769	8.36049	6.5403	6.79334	7.68	7.87543	6.63928	7.52316	8.51254	5.42139	6.52863	8.33879	7.75204	8.01878
A_23_P139486	CDK2AP1	ENST00000261692	13.8285	14.4626	15.0538	15.1238	13.942	14.4049	15.2381	15.189	13.8844	14.5534	15.2725	15.1088	13.9665	14.9675	15.0567	15.2102
A_23_P139509	ERGIC2	ENST00000201023	11.2798	11.754	11.985	11.9071	10.8092	11.4094	12.7418	12.6193	10.4936	11.6712	11.8129	11.8453	11.6906	11.8001	12.4152	12.1789
A_23_P139547	TUBA1A	ENST00000301071	15.1228	14.9942	15	15.1362	14.9055	14.7772	14.7506	15.4795	15.2522	15.0352	15.1984	15.9921	14.9962	15.4734	15.1792	15.3633
A_23_P139558	TBC1D15	ENST00000546450	12.819	11.2126	11.5185	11.4295	12.2263	11.8232	12.069	12.284	12.1163	11.4618	11.5374	12.1503	12.7222	11.4878	11.8157	12.0212
A_23_P139575	PRR13	ENST00000429243	15.6232	15.4582	15.6816	15.6261	15.7373	15.9533	16.4544	16.2845	15.6232	15.9941	16.0081	16.4514	15.6709	15.8977	16.2822	16.397
A_23_P139585	PDE1B	ENST00000243052	8.56836	9.10455	8.92689	8.48964	9.10953	9.2983	8.57959	8.76117	9.48547	9.22086	8.93667	9.05849	8.46676	9.39053	8.78498	8.74813
A_23_P139600	RASAL1	ENST00000446861	11.6537	10.9769	11.1497	11.5402	11.7123	10.5916	11.1944	11.1427	11.4905	10.5207	10.7952	11.0223	11.5791	11.0989	11.3508	10.683
A_23_P139648	IAPP	ENST00000240652	7.54082	8.0632	7.95807	8.28733	8.07905	7.99521	7.27914	7.54167	8.16677	7.8436	7.96774	8.41764	8.1506	7.62955	8.66493	8.07403
A_23_P139669	SLC2A3	ENST00000479059	7.51209	6.39144	6.12306	7.07961	7.07827	6.6919	6.2422	7.23493	7.39937	6.02816	5.99814	7.42006	7.48176	6.50946	5.87756	6.2212
A_23_P139687	ERP27	ENST00000266397	7.95481	7.8564	7.57539	7.28868	7.81476	6.94448	7.86339	7.74165	7.94121	8.15993	7.67703	4.36274	7.82622	7.56281	7.4055	7.34855
A_23_P139704	DUSP6	ENST00000279488	12.2336	12.1311	12.0935	12.0566	12.3426	13.0059	12.6987	12.3599	11.7695	12.0362	11.903	12.2615	12.3516	12.6987	12.644	12.2683
A_23_P139795	MSI1	ENST00000257552	8.21118	7.53147	7.33717	7.53779	7.6291	7.63942	7.51085	7.71786	8.38766	8.06808	8.01085	8.11494	8.10449	7.58105	8.49039	7.5542
A_23_P139820	SLC11A2	ENST00000551215	10.0732	10.175	10.183	10.4166	9.86353	10.1302	10.1159	10.1705	9.87361	9.90484	10.1171	10.2708	10.1557	10.3258	10.2105	10.0081
A_23_P139912	IGFBP6	ENST00000548176	7.85241	7.66453	6.95923	7.72991	7.7583	7.09519	7.0075	7.47202	7.50838	7.08626	6.61211	7.5339	8.01991	7.36997	6.79659	7.05133
A_23_P139919	CHST11	ENST00000303694	11.7827	11.5476	11.4093	11.2048	12.1982	10.1697	10.4061	10.4361	12.0718	11.3892	11.1798	11.0643	11.8318	10.7921	10.5637	10.7489
A_23_P139929	ERP29	ENST00000455836	13.6764	13.3769	12.7789	12.9387	13.2995	13.1212	12.9856	12.9776	13.013	12.908	12.4152	12.9303	14.0094	13.1787	12.8579	12.6894
A_23_P139958	CDK8	ENST00000477277	9.16486	9.78235	10.1358	9.91972	9.36406	9.56709	10.5903	10.1811	8.47806	9.43888	9.27269	9.59752	9.71177	9.41788	9.9498	9.57763
A_23_P139998	UBAC2	ENST00000480738	10.0998	10.4037	10.6782	10.5629	10.4666	10.0671	10.5313	10.8625	10.6167	10.224	10.6082	11.1169	10.3611	10.336	10.9224	11.0825
A_23_P140029	UBL3	ENST00000380680	10.7636	9.75062	9.36867	9.23851	10.1449	10.7689	10.127	10.198	9.73099	9.72666	9.56444	9.86655	10.5976	10.0875	10.0944	10.0666
A_23_P140035	WBP4	ENST00000542082	10.5294	10.8052	11.1975	10.9478	10.5548	10.8915	11.2483	11.0198	10.2554	10.9971	11.1026	11.3324	10.7637	10.5777	10.8523	11.1897
A_23_P140050	FAM48A	ENST00000536874	10.2595	10.885	10.684	10.7855	10.7749	10.9414	10.0128	10.1216	11.3529	10.7374	10.6982	10.789	10.1117	10.7064	9.90639	10.3107
A_23_P140069	FBXL3	ENST00000355619	12.4825	11.3415	11.0716	10.8258	11.726	11.2703	12.0787	11.6754	11.3739	11.3117	10.7923	10.7936	12.6332	11.1737	11.269	11.1015
A_23_P140146	IFI27L2	ENST00000554909	13.7872	13.3344	12.9749	13.3207	13.8626	13.8018	13.4993	13.8215	13.8195	13.4518	12.9602	13.8532	13.4893	13.3282	13.5354	14.2464
A_23_P140154	C14orf109	ENST00000283534	9.47813	10.1224	9.5745	9.4473	8.90128	10.2187	10.5029	10.0115	8.60123	9.81164	9.2226	9.72379	9.58557	10.5387	9.88266	9.70127
A_23_P140170	SEC23A	ENST00000307712	11.7361	11.3509	11.282	11.2868	11.2573	10.8692	11.853	11.7481	10.709	10.9691	10.8182	11.1627	11.8548	11.1386	11.4107	11.233
A_23_P140256	PNP	ENST00000554056	14.8865	14.9105	15.4498	15.043	14.5976	14.7209	15.6959	15.5494	14.5237	15.0442	15.4082	9.03826	14.9692	14.8431	15.5394	15.4709
A_23_P140301	PSMA3	ENST00000557087	14.0928	14.6432	15.1088	15.1676	14.1654	14.5259	15.0972	15.117	13.9707	14.6122	15.0468	15.2115	14.3905	14.6688	14.9804	15.2277
A_23_P140309	MAPK1IP1L	ENST00000395468	13.7154	14.1676	13.9898	14.1629	13.9835	14.0219	14.0718	13.8989	13.6477	14.024	13.8526	13.7985	13.8269	14.0565	14.1771	13.8935
A_23_P140328	NEMF	ENST00000556925	11.7718	11.7394	12.0219	11.7271	11.3818	11.8248	12.7616	12.4209	11.0666	11.7481	11.7871	12.1376	12.0789	11.7776	12.4457	12.1223
A_23_P140423	NDUFB1	ENST00000553666	14.7377	14.4577	14.3001	14.575	14.6166	14.5286	14.6112	14.8507	14.4851	14.2616	14.1749	14.7519	14.5553	14.3219	14.5211	15.1661
A_23_P140427	EVL	ENST00000554045	16.4296	15.0698	15.4439	15.3997	15.9892	15.4788	16.4132	16.1113	16.0728	15.2675	15.5264	15.5636	16.2419	15.6148	16.4027	15.9
A_23_P140434	MYO5C	ENST00000261839	7.14382	7.49094	8.89589	7.98359	6.95651	7.61261	10.0346	9.17433	6.84642	7.31737	8.6294	6.3909	7.05591	7.85484	9.97906	9.0781
A_23_P140450	SLC27A2	ENST00000544960	6.87819	6.35665	8.04906	7.71786	6.74394	6.02123	8.65501	8.52299	6.58748	6.10876	7.76474	7.77486	7.47202	6.65077	8.07504	8.21057
A_23_P140511	CLPX	ENST00000546194	11.8316	11.7551	12.0198	12.2335	11.7153	12.4207	12.4389	12.0568	11.203	11.4145	11.7514	11.7614	12.0437	11.7924	12.2617	11.8747
A_23_P140527	FOXB1	ENST00000396057	10.2828	10.7705	10.96	11.7535	10.6575	9.79504	9.34057	10.3223	11.4571	11.0667	10.867	11.6253	9.55083	10.0674	9.6826	10.682
A_23_P140602	NGRN	ENST00000379095	10.4017	10.9335	10.8651	10.8676	10.8651	11.0107	10.3629	10.6682	11.0839	10.9743	10.9857	11.0884	10.5327	11.1679	11.0966	10.9194
A_23_P14062	NUP107	ENST00000378905	13.2543	13.0673	13.4595	13.2796	12.8288	13.3503	13.9064	13.7765	13.0667	13.5361	13.7933	13.963	13.3893	13.1765	13.5581	14.0539
A_23_P140630	LMAN1L	ENST00000379709	7.83276	8.01826	7.96801	8.01077	8.30931	7.87755	7.5283	7.82503	8.38443	8.09957	8.31902	7.75434	7.49894	7.71733	7.7666	7.83642
A_23_P140648	CYFIP1	ENST00000412127	15.8481	15.0713	15.9245	15.5312	15.4498	15.1817	16.1058	15.8461	15.4967	15.4146	15.9941	15.9245	15.8591	15.6034	15.8668	15.7323
A_23_P140668	IDH3A	ENST00000299518	11.1264	12.1012	12.4144	12.4627	11.9061	11.414	11.7984	11.9446	11.4597	11.6633	11.8772	11.3777	11.6511	11.9352	12.289	11.8154
A_23_P140698	DNAJC17	ENST00000220496	8.21407	10.2412	10.6345	10.6456	9.71459	9.81528	9.20368	10.1243	9.13189	9.58607	9.9949	9.65482	8.48833	10.1803	10.3839	10.0998
A_23_P14072	KRT8	ENST00000550170	10.5817	11.047	11.2258	11.2671	11.0939	11.3572	10.2456	10.263	11.8328	11.4306	11.7825	11.5657	10.1682	11.0759	10.749	11.0825
A_23_P140725	IFT140	ENST00000426508	8.87242	8.20003	8.71278	8.41196	8.90128	7.94935	8.97839	8.9525	9.09477	8.46676	8.5313	8.71471	9.15275	8.38031	8.97427	8.50772
A_23_P140738	PIEZO1	ENST00000521877	11.1946	10.7312	11.1838	11.2206	10.9162	10.5883	11.2854	11.394	11.113	10.7227	11.2061	11.5681	11.4073	10.6274	11.3187	11.1726
A_23_P140748	NDRG4	ENST00000421602	9.70824	9.40523	9.31546	9.5339	10.3889	9.37869	9.67999	9.82408	10.3795	9.63108	9.43296	9.92302	9.83004	9.69986	9.79869	9.94658
A_23_P140760	GPR97	ENST00000450388	7.89564	7.74523	7.54626	7.69357	7.58575	7.57917	7.13101	7.12262	8.14376	7.83671	8.0252	8.25287	7.25248	7.2803	7.16847	7.69965
A_23_P140821	PARD6A	ENST00000219255	8.49902	7.39161	8.93777	8.77801	7.69639	6.66305	9.23556	9.61623	7.84389	6.86916	8.6507	9.08484	8.4099	6.77123	9.04058	9.11231
A_23_P140830	ELMO3	ENST00000393997	7.13165	8.20003	8.36978	8.11461	6.5403	7.20223	8.22436	8.12378	6.84642	7.76017	8.18532	8.57724	6.98437	7.72906	7.99583	7.74165
A_23_P140848	MPHOSPH6	ENST00000258169	9.9233	10.2628	10.961	10.494	9.50018	9.78332	11.2199	10.7278	9.35162	10.2819	10.8162	10.6939	10.1613	10.2042	10.7641	10.5496
A_23_P140907	TMEM8A	ENST00000382942	11.6918	10.118	10.5282	10.5699	10.7391	10.1244	11.1176	11.3755	11.0839	10.0769	10.4389	11.0901	11.3936	10.3342	11.2001	11.0338
A_23_P140960	NDUFAB1	ENST00000484769	15.1333	14.81	15.2956	15.1228	14.2155	14.6156	15.8695	15.4187	13.9762	14.5383	14.9786	14.2352	15.1574	14.7224	15.4853	15.017
A_23_P140967	MEFV	ENST00000542898	8.95877	8.58928	8.52361	8.74356	8.71761	8.74298	8.02909	8.18779	9.24855	8.96523	8.97888	8.87564	8.51845	8.28805	8.79993	8.63406
A_23_P140978	ZNF263	ENST00000538765	9.15152	8.8958	8.69983	8.27879	8.90495	8.81061	8.97319	8.63463	8.67578	8.63099	8.29209	8.70335	9.42018	8.71418	8.78498	8.34337
A_23_P140994	DDX19B	ENST00000451014	9.56928	9.50018	9.66074	9.82845	9.49444	10.0974	9.80006	9.91921	9.4001	9.38871	9.67245	9.96088	9.49278	9.71866	10.0922	9.6972
A_23_P141005	AMFR	ENST00000492830	8.98703	10.6494	10.6794	10.6528	11.449	10.7544	8.64671	10.3214	10.7575	10.5092	10.213	8.55487	9.18978	10.5526	10.4505	10.6336
A_23_P141032	COX4I1	ENST00000253452	15.3004	15.5278	15.4655	15.2259	15.3633	15.2397	15.6972	15.3918	14.9615	15.1614	15.0081	14.9189	15.6306	15.6595	15.649	15.2737
A_23_P141044	ZNF688	ENST00000395219	13.6222	12.9099	12.7012	12.6914	13.2959	13.8087	12.8373	13.1134	13.644	13.6555	13.4263	12.7213	13.0007	13.3021	13.1544	13.2401
A_23_P14105	RCBTB2	ENST00000452987	11.3572	10.4382	9.64027	9.92733	10.6203	12.0265	12.9377	12.3635	10.7051	10.7013	9.89261	10.9943	11.2874	12.3023	12.4595	11.8054
A_23_P141092	TFAP4	ENST00000204517	6.71826	7.57964	7.81646	7.52316	6.60657	7.56209	7.31057	6.85287	6.47338	7.65718	7.82622	7.80803	6.37524	6.6386	7.14382	6.86045
A_23_P141100	ADAT1		9.63279	9.95689	10.0847	10.3148	9.60011	9.70157	10.6706	10.7839	9.61479	9.91045	10.0571	10.3622	9.81815	10.4139	10.5586	10.3381
A_23_P141126	GALK1	ENST00000437911	11.0173	9.58718	9.80667	10.0562	10.3828	9.48582	10.048	10.6305	10.4279	9.28025	9.67051	10.3196	10.6839	9.5486	9.87173	10.3395
A_23_P141146	FBXL20	ENST00000264658	9.45712	8.9604	9.51966	9.50469	9.12451	9.01183	9.71539	9.99163	8.92336	9.0554	9.57136	9.80016	9.40892	9.17741	9.28221	9.57645
A_23_P141180	TOM1L2		10.2349	10.2065	9.86619	9.94097	10.4977	9.981	9.98281	10.2125	10.2258	9.8047	9.54106	9.5535	10.3421	10.0274	9.9802	10.0319
A_23_P141194	ICT1	ENST00000301585	14.0041	14.0173	14.5762	14.2259	13.9394	14.231	14.6011	14.4426	13.948	14.4999	14.8307	14.9692	13.9527	14.1965	14.658	14.7837
A_23_P141208	DHRS7B	ENST00000346603	9.2226	10.3951	10.4034	10.5744	9.31482	9.74099	10.4509	10.4789	8.7153	10.012	10.0062	10.0245	9.39589	10.3754	10.3779	10.251
A_23_P14124	RASL11A	ENST00000241463	7.06823	6.4191	6.6919	6.17359	6.84171	6.4212	6.85734	7.05337	7.0766	6.6245	6.69147	6.33392	7.31907	6.53521	6.50152	6.69799
A_23_P141248	SRR	ENST00000344595	9.16615	9.51615	10.0265	10.0119	9.39997	9.12375	9.35655	9.71378	9.43237	9.30495	9.82949	7.26308	9.15437	9.30758	9.45869	9.7298
A_23_P141302	ZNF18	ENST00000322748	12.2092	11.5512	11.3082	11.1567	11.9391	11.7503	12.0412	11.5576	11.516	11.4515	11.2398	10.9378	12.3459	11.7978	12.1176	11.214
A_23_P141315	NLE1	ENST00000360831	12.5608	12.4865	13.1034	13.1522	12.1972	12.3073	12.687	12.5638	12.1414	12.3311	12.9937	12.823	12.373	12.4315	12.9161	12.4646
A_23_P141362	FZD2	ENST00000541149	11.0476	10.3913	10.1007	11.0777	10.953	10.308	10.4694	10.9894	10.5884	9.9493	9.72725	10.2887	11.0899	10.535	10.3641	10.4657
A_23_P141389	RPL27	ENST00000253788	17.7869	17.7792	17.8722	17.589	17.7746	17.463	18.0157	17.8793	17.5911	17.7027	17.8241	17.8033	17.8174	17.6528	17.8576	17.9308
A_23_P141394	WIPI1	ENST00000262139	10.1732	10.4636	9.44562	9.64173	10.2603	11.0081	10.8104	10.6106	10.0209	10.3324	9.18583	9.47762	10.4073	11.0232	10.7361	10.8569
A_23_P141405	NME2	ENST00000514264	16.9988	17.0835	17.7108	17.3936	16.8414	16.9499	17.5426	17.3692	16.4384	16.9132	17.463	16.4713	17.1704	17.0393	17.2927	17.0643
A_23_P141429	ABI3	ENST00000419580	7.6436	7.55288	7.70344	7.92488	7.48063	7.71775	7.62762	7.85377	8.14655	7.86096	7.93007	8.01809	7.18499	7.71346	7.75204	7.96405
A_23_P141447	RDM1	ENST00000394527	10.2999	8.39959	8.17397	8.70281	9.64058	9.08915	9.4834	9.62619	9.39321	8.27013	7.98448	8.65115	10.223	8.86054	9.43758	9.47863
A_23_P141479	SUPT6H	ENST00000314616	11.3397	12.2553	12.0043	12.1654	11.7143	12.1913	11.5885	11.5386	11.4772	11.8343	11.6895	11.0526	11.1872	12.2785	11.8298	11.5134
A_23_P141484	C17orf63	ENST00000341217	11.0143	11.1618	10.8205	10.7215	10.5727	11.9784	11.5535	11.4594	10.3449	11.3077	10.8253	11.3189	11.1738	11.1237	11.2948	11.3807
A_23_P141520	C17orf49	ENST00000546495	12.3435	12.4457	12.2574	12.036	12.1594	12.1564	12.4531	12.5493	12.2278	12.1849	12.0998	11.9393	12.3049	12.7002	12.5868	12.4692
A_23_P141549	RPS7	ENST00000406376	18.186	18.1335	18.187	18.0172	18.103	17.932	18.2696	18.1648	18.1263	18.1016	18.0732	18.2397	18.2542	18.1411	18.1928	18.1476
A_23_P141555	TBX21	ENST00000177694	6.2804	7.66453	6.13594	7.14796	6.08936	8.56847	8.38092	6.80971	5.30191	7.37731	5.97754	7.38838	6.17265	7.84419	7.85201	6.66327
A_23_P141636	EIF4A3	ENST00000269349	15.264	15.0599	15.3044	15.2208	15.0055	14.9369	15.5062	15.5988	14.8943	15.1116	15.3266	15.6261	15.5181	15.2706	15.6676	15.5859
A_23_P141651	NCOR1	ENST00000395857	8.88086	9.25918	9.38032	9.40908	9.12899	9.96738	9.17183	9.39519	9.26322	9.1984	9.41177	9.79133	8.82569	9.6495	9.56649	9.55982
A_23_P141656	DRG2	ENST00000497744	11.6732	12.1361	12.0674	12.1905	11.5629	12.0265	12.1172	12.1283	11.6818	11.9809	11.985	12.0005	11.712	12.3821	12.3419	11.882
A_23_P141680	BCAS3	ENST00000408905	7.8483	6.72296	7.23821	6.78069	7.33465	7.13967	8.2436	7.93394	7.32794	6.83757	6.89798	7.36697	7.9891	7.1669	8.28444	7.85045
A_23_P141715	C18orf10	ENST00000334295	14.0476	13.8837	14.3865	14.6237	14.2076	14.18	14.1749	14.5074	14.4973	14.5138	14.7145	15.0265	13.8408	14.5606	14.5151	14.7818
A_23_P141730	DSG2	ENST00000261590	7.91893	7.13165	7.34259	7.58892	7.27899	7.71775	8.11689	8.10842	7.56614	7.1562	7.41134	7.8377	7.85513	7.41214	7.74638	7.54143
A_23_P141738	SS18	ENST00000269138	9.94308	10.4181	10.6345	10.4915	10.0335	10.5329	10.486	10.6494	9.61611	10.3996	10.3408	10.5556	10.2366	10.5587	10.5727	10.6142
A_23_P141770	NAPG	ENST00000542979	13.4583	13.2949	13.0738	13.2061	13.5573	14.2556	13.0203	13.0511	13.131	13.2182	13.0421	13.5063	13.3942	13.059	13.1395	13.2869
A_23_P141779	CXXC1	ENST00000412036	11.7683	11.6831	11.6981	11.3813	11.2036	11.9238	12.2128	12.0468	11.7096	11.8608	11.9192	11.4034	11.8728	12.2353	12.5062	11.9527
A_23_P14184	THSD1	ENST00000258613	11.9427	11.3516	10.8459	10.5285	11.5134	11.4191	11.5321	11.1486	11.2246	11.4332	10.6548	10.912	12.2255	11.1743	11.3726	11.0744
A_23_P141847	UBE2M	ENST00000253023	10.5315	11.6374	12.1041	12.278	11.4107	10.827	10.5623	11.4532	11.578	11.2879	11.9504	11.7437	10.4404	11.4225	11.3632	11.7589
A_23_P141863	ZNF544	ENST00000415203	8.90175	10.2216	9.94914	10.2325	8.56669	10.1316	10.2467	10.1232	8.44247	10.0921	10.0121	8.30626	9.0691	10.3606	10.1441	9.73176
A_23_P141893	PPM1N	ENST00000324688	10.361	9.11905	8.80734	9.15342	10.6944	9.12375	8.68029	9.46693	10.6652	9.35317	8.97888	9.80717	10.2472	9.33234	8.85427	9.63435
A_23_P141917	TYK2	ENST00000529412	8.1952	8.44182	8.67897	8.32802	7.97089	8.50213	9.20727	9.43904	8.58524	8.42684	8.80915	8.96564	8.67633	8.95277	9.44543	9.31213
A_23_P14193	RFC3	ENST00000380071	11.2032	10.7749	11.3761	11.3016	10.5654	11.0288	11.6457	12.0081	10.824	11.0476	11.4196	11.8763	11.3626	11.1031	11.2798	11.6133
A_23_P141960	SERTAD3	ENST00000392028	7.72927	7.79733	7.91707	8.08719	7.63705	6.77535	7.94359	7.95826	6.97401	7.37731	7.25336	6.3717	8.1742	7.77177	7.84507	7.38596
A_23_P141965	HAUS8	ENST00000253669	12.9411	12.3314	12.8735	13.109	12.6692	12.267	12.6687	13.1787	12.6743	12.3506	12.8379	13.4914	12.9005	12.2689	12.5679	13.2364
A_23_P141974	TPM4	ENST00000538887	11.3356	11.0005	11.2902	11.7908	11.2787	12.1589	12.788	12.4022	11.1091	10.9043	11.0724	12.0355	11.3155	11.9919	12.8608	12.2893
A_23_P141992	HSD11B1L	ENST00000339423	9.21271	7.66453	7.66597	7.72991	8.91208	6.89116	7.22502	7.31525	8.95314	7.4654	7.32822	6.35169	9.12156	7.29257	6.98063	6.95941
A_23_P142013	XAB2	ENST00000534844	9.68641	9.20322	9.47968	9.58622	9.24614	9.89341	9.217	9.12496	9.709	9.37927	9.67493	10.0589	9.29048	9.13822	9.32118	9.31213
A_23_P142022	PRPF31	ENST00000498612	10.6271	10.1369	10.8309	10.5444	10.4147	10.1219	11.3642	11.2941	10.1283	9.97425	10.8431	11.4294	10.9282	10.5293	11.5488	10.9943
A_23_P142031	SBK2	ENST00000344158	8.44932	8.94598	9.68909	9.10798	9.19625	8.61573	8.15898	8.02607	9.25254	9.05912	9.57201	8.83663	8.12224	8.54712	8.36815	8.56847
A_23_P142125	HRC	ENST00000252825	6.76212	6.92049	7.10341	7.12892	6.48501	6.62587	6.48752	6.53739	7.05099	6.85812	7.09156	7.23732	6.44727	6.59403	6.9119	6.91527
A_23_P142146	RPL18	ENST00000549370	17.6528	17.4031	17.3439	17.1512	17.3076	17.25	17.9282	17.5718	17.009	17.1671	16.8496	17.1976	17.8955	17.4092	17.7135	17.1689
A_23_P142154	GRWD1	ENST00000253237	12.392	13.7575	13.8727	13.7484	12.4781	13.3576	13.1775	12.7142	12.2888	13.4914	13.6152	12.8029	12.3459	13.4747	13.3654	12.6764
A_23_P142187	HIF3A	ENST00000339613	10.1535	12.2572	11.9383	11.1339	12.9196	10.6454	9.09006	9.309	13.4727	12.6428	12.6515	11.5128	9.49369	10.6517	9.40364	10.0154
A_23_P142255	SHD	ENST00000543264	8.79201	8.94598	9.35283	9.66891	8.94886	9.1119	8.48437	9.14118	9.49644	9.37676	9.65675	8.94136	8.4944	8.77194	8.53319	9.60011
A_23_P142289	GNA11	ENST00000078429	8.48058	8.64874	9.23604	9.28983	8.96591	8.52422	8.21377	9.03552	8.79089	8.425	9.03925	9.37445	8.60239	8.40373	8.44932	8.97454
A_23_P142294	ETHE1	ENST00000292147	11.448	10.7867	10.6688	10.9274	11.3371	10.3042	10.9745	11.1146	10.9554	10.5513	10.2864	10.9076	11.659	10.8228	10.321	10.6814
A_23_P142310	MKNK2	ENST00000250896	16.4927	14.4837	14.857	15.3944	15.9078	14.9423	15.4612	15.321	15.7647	14.9095	15.352	16.5878	16.5193	14.5843	15.3482	15.3584
A_23_P142322	CIRBP	ENST00000413636	13.8969	13.9458	13.6242	13.736	14.423	13.7273	12.9952	13.7985	14.0232	13.6865	13.2964	13.463	14.0214	14.1423	13.9335	13.908
A_23_P142389	LSR	ENST00000361790	6.24874	7.0841	7.09255	6.98419	6.88545	6.52325	5.92731	6.14106	7.08293	7.21898	7.23373	6.67413	6.05315	6.51588	6.24577	6.71826
A_23_P142403	TM6SF2	ENST00000269990	8.95496	8.10997	7.84781	8.12773	8.26097	8.47369	8.26024	7.70679	8.27552	8.29482	7.96441	7.44666	8.83663	7.84811	8.42224	7.98003
A_23_P142407	ZNF101	ENST00000444249	13.497	11.5863	11.7969	11.8658	12.9016	12.3686	12.5614	11.9762	12.9729	11.784	11.9396	12.4091	13.345	11.9064	12.4485	12.145
A_23_P142421	MLL4	ENST00000222270	9.42426	10.5558	10.6335	10.7519	9.78222	10.1794	10.2936	10.1878	9.97196	10.3883	10.5388	10.1208	9.74309	10.8136	10.545	10.2513
A_23_P142424	IGFLR1	ENST00000246532	10.4902	9.23215	10.3329	10.4336	10.0859	9.27269	10.4573	10.946	9.86377	9.04126	10.0845	10.6042	10.3754	9.46316	10.3494	10.8344
A_23_P142590	ILKAP	ENST00000479400	10.0813	9.85921	10.1183	9.97917	9.78435	9.40217	10.7584	10.2144	8.97758	9.53572	9.70471	9.92803	10.2568	9.62764	10.0256	9.83779
A_23_P142631	FKBP1B	ENST00000496149	9.30911	8.20003	7.6291	8.09891	8.97543	7.93578	8.74324	9.08716	9.30822	8.50703	7.8038	8.43832	9.20971	8.64051	8.4389	8.62255
A_23_P142634	METTL5	ENST00000537825	13.2853	13.0864	13.5288	13.3755	12.9641	13.147	13.6584	13.567	13.0238	13.2099	13.504	13.6933	13.1871	13.3362	13.4709	13.6275
A_23_P142671	ZNF513	ENST00000491924	8.16292	9.01257	8.25331	8.55475	7.83967	7.97681	8.8767	8.96906	8.19881	8.82236	8.43415	9.11471	8.33886	8.9545	8.94236	8.73517
A_23_P142688	FAM134A	ENST00000443518	10.1701	9.95294	9.75062	9.80511	9.6704	8.85281	9.90225	10.0152	10.2139	9.66063	9.75075	10.2144	10.3563	10.0437	10.197	9.82488
A_23_P142708	LMAN2L	ENST00000434524	10.2883	11.8195	11.2948	11.43	10.1392	11.6732	11.4739	11.3524	9.7869	11.4238	10.9279	10.6334	10.4297	11.902	11.3126	10.9814
A_23_P142714	SLC25A12	ENST00000472070	11.3646	11.6668	11.9378	11.5549	10.7041	11.7248	12.6997	12.3792	10.8019	11.6039	11.7812	11.9643	11.5121	11.757	12.4628	12.3821
A_23_P142724	RPL37A	ENST00000420712	17.6141	18.1855	18.3136	18.2016	18.0881	17.8401	17.8252	17.8083	17.8151	17.9337	17.9766	17.896	17.6816	17.9595	17.9305	18.077
A_23_P14273	ZFYVE21	ENST00000311141	11.9335	13.2534	12.9124	12.6836	11.9427	12.3175	12.5493	12.5727	11.9304	13.0687	12.7274	12.5584	12.0768	12.8837	12.5783	12.6151
A_23_P142750	EIF2AK2	ENST00000395127	11.2329	11.0686	12.0293	12.0236	11.5199	12.5159	12.1716	12.2462	10.7605	10.8447	11.7146	11.9476	11.339	11.2659	12.2128	12.3693
A_23_P142776	EIF3F	ENST00000537635	13.8898	13.5372	13.1967	13.1814	13.4795	13.3987	13.6335	13.5958	13.5092	13.3858	13.1522	13.5375	14.0629	13.8097	13.7967	13.2199
A_23_P14284	VTI1B	ENST00000216456	13.0971	13.2784	13.8215	13.7928	13.1173	13.0725	13.9848	14.0416	12.6448	12.8761	13.3391	13.6808	13.3475	13.0667	13.9321	13.942
A_23_P142918	C2orf69	ENST00000319974	10.3446	9.09559	9.073	8.99615	9.70584	9.02327	9.95157	9.6648	9.49388	9.23035	8.94424	9.46995	10.4496	8.87971	9.32118	9.15564
A_23_P142950	GIGYF2	ENST00000409480	11.0605	11.8582	11.7278	11.6081	11.0589	12.0387	12.1849	11.6565	10.6125	11.5576	11.3794	11.5241	11.465	11.6158	12.1716	11.6275
A_23_P142969	ZNF2	ENST00000340539	5.6178	7.87082	7.59091	7.25395	5.69467	7.61847	7.9976	7.81486	5.20624	7.6683	7.20651	6.84524	5.64057	7.9769	7.92377	7.44018
A_23_P142974	ARHGAP25	ENST00000295381	8.41645	10.0052	9.4157	9.07851	8.27618	9.95957	10.6546	10.1113	8.1965	9.77907	9.07563	8.75602	8.8767	10.377	10.5608	9.93262
A_23_P142994	RBM45	ENST00000424000	11.491	11.3346	11.9066	11.558	11.2096	11.4901	12.3178	11.6289	10.6671	11.0791	11.4883	10.8692	11.7484	11.154	11.8632	11.3845
A_23_P143006	PRLH	ENST00000165524	7.33995	7.45092	7.72757	7.78491	7.39402	7.23612	7.20162	7.23493	7.50838	7.43472	7.53816	7.73722	7.06823	6.99872	7.36341	7.31043
A_23_P143016	ARID5A	ENST00000412735	11.5013	10.6315	10.3874	10.3176	11.3714	11.1128	10.5793	10.5069	11.3219	10.4756	10.1711	10.3868	11.4276	11.1364	10.7112	10.4754
A_23_P143047	ATP6V1E2	ENST00000522587	9.88609	9.88466	9.59738	9.45297	10.1225	9.25033	9.87838	9.57145	9.75621	9.57086	9.47027	9.77388	9.87958	9.51729	9.69508	9.44646
A_23_P1431	BMPR1A	ENST00000224764	8.93003	8.78385	8.87962	9.09345	8.774	9.18095	9.53	9.70284	8.44247	8.44635	8.45106	7.86561	9.23739	9.02353	9.16972	9.23432
A_23_P143120	ADAM17	ENST00000310823	9.11727	10.4607	10.3393	10.5529	10.4659	10.522	9.10921	9.92562	9.8997	10.2366	9.96778	10.2766	9.39362	10.3582	9.94445	10.0399
A_23_P143127	EML4	ENST00000318522	13.8195	13.8844	13.8553	13.619	13.7985	14.2076	13.7911	13.7751	13.7377	14.1685	13.9181	14.2076	13.955	13.7709	13.9202	14.1213
A_23_P143143	ID2	ENST00000331129	12.0153	9.9773	8.2882	7.91912	12.087	10.6932	9.58739	9.57969	11.9804	9.86365	7.97251	7.92729	12.1022	10.7244	9.39833	9.03294
A_23_P143147	TCFL5	ENST00000335351	11.3297	10.5345	10.7849	10.7178	10.6975	10.0054	10.994	10.8587	10.247	10.4013	10.5621	10.8653	11.5824	10.1745	10.507	10.4412
A_23_P143190	MYBL2	ENST00000396863	11.7623	11.6563	11.8692	12.1639	11.4767	11.776	11.4849	12.1606	11.5476	11.4894	11.8861	12.434	11.7893	12.0332	11.64	12.1166
A_23_P143303	VPS16	ENST00000380445	11.5486	10.9894	11.2026	11.0629	11.1349	11.0377	11.9862	11.7457	11.1434	10.8244	11.089	10.9936	11.5259	11.3508	12.042	11.3975
A_23_P143374	NINL	ENST00000464285	12.097	11.9804	11.6202	11.5805	11.9865	12.5408	11.8811	11.9994	12.0851	12.1272	11.6767	12.1014	12.0403	12.3275	12.2109	12.3956
A_23_P14340	KIAA0391	ENST00000556121	10.3977	10.2864	10.7755	10.8734	10.6329	9.95321	10.9204	11.0975	10.4185	10.0108	10.3446	10.6261	10.5507	10.4513	10.8178	10.8996
A_23_P143414	ROMO1	ENST00000336695	15.2602	14.9975	15.3004	15.3833	15.1141	15.3881	15.3372	15.4551	15.2814	15.5079	15.4825	15.8812	15.0219	15.4187	15.1817	15.6782
A_23_P143446	MRPL39	ENST00000352957	12.9838	13.0097	13.5457	13.5797	12.5824	13.0212	13.9427	13.7494	12.4365	12.9592	13.404	13.5989	12.9706	13.3125	13.454	13.4644
A_23_P143474	ATP5O	ENST00000429064	16.0859	16.2382	16.3488	16.2077	16.2572	16.3806	16.5703	16.4514	15.8088	16.1862	16.1571	16.2352	16.267	16.3754	16.4243	16.6324
A_23_P143484	PIGP	ENST00000399098	12.9892	12.2821	12.2937	12.2985	12.5152	12.2027	12.9965	12.8818	12.7784	12.7647	12.7263	12.8883	12.8399	12.6894	12.8435	12.9035
A_23_P143512	HSF2BP	ENST00000542962	8.42657	8.04821	8.41023	8.13192	7.6291	8.28906	8.94424	8.4969	7.23821	7.74638	7.75976	8.01269	8.5836	7.79408	8.38355	7.81826
A_23_P143535	WDR4	ENST00000330317	9.47813	9.64545	10.5234	10.2476	9.28167	9.38042	10.4227	10.1081	9.12314	9.41206	10.299	10.3143	9.64258	9.66091	10.0971	9.62912
A_23_P143551	ATP6V1E1	ENST00000481365	11.3476	11.0569	11.136	11.0822	10.882	10.5189	11.9889	11.4776	10.7698	10.8653	11.0612	10.9222	11.7705	11.0821	11.6785	11.1962
A_23_P143569	DGCR6L	ENST00000443409	11.8888	11.0461	11.3643	11.2311	10.9338	10.986	12.3794	12.5573	11.1927	10.7774	11.4164	11.8338	11.8893	11.469	12.3385	12.1219
A_23_P143643	ASCC2	ENST00000542393	8.95877	9.73144	9.93888	9.61921	9.10859	9.89748	9.76323	10.0182	9.43478	9.86009	10.0126	10.2978	9.26652	10.0353	10.148	10.0819
A_23_P143650	DUSP18	ENST00000407308	6.95396	7.43368	6.85754	7.00312	6.6586	8.67114	7.15746	7.62454	6.80084	7.62465	7.1016	7.34467	6.49203	7.95226	7.31525	7.54143
A_23_P143662	PISD	ENST00000439502	8.63893	9.56241	10.0009	9.66441	9.33238	8.56133	8.88735	9.30052	9.48931	9.49713	9.94706	10.0401	8.74345	9.4157	9.50528	9.58874
A_23_P143692	SH3BP1	ENST00000442465	8.29998	7.06587	7.80299	7.87063	7.97681	7.23612	7.90508	8.41196	8.41129	7.34009	8.10449	6.10549	8.15882	7.22772	8.63621	8.33062
A_23_P143734	CYP2D6	ENST00000542856	7.21792	6.89382	6.8263	6.94594	6.93604	7.13326	7.02353	7.07058	7.13967	6.79375	6.86935	5.60767	7.71045	6.98455	7.11223	6.90383
A_23_P143748	TTLL12	ENST00000484711	12.3905	12.9496	13.4893	13.3858	12.2499	12.5159	13.1658	12.7634	11.9215	12.5338	13.1299	12.5596	12.3226	12.7391	13.0441	12.3302
A_23_P143845	TIPARP	ENST00000461166	12.4541	9.981	10.0969	10.0464	11.4933	10.3599	11.1849	10.8747	11.3815	10.1978	10.039	10.8396	12.4512	10.3663	10.7361	10.6326
A_23_P143885	ARHGEF3	ENST00000413728	7.96549	7.70279	8.06876	7.90094	7.83276	8.20233	8.92596	8.67103	7.66497	7.72523	7.72864	8.0711	8.10956	8.18957	8.66992	8.2395
A_23_P14389	ACIN1	ENST00000397341	10.2539	11.4708	11.4979	11.7336	11.5511	12.8026	10.1622	10.3379	11.4244	11.3962	11.5514	11.4027	10.2366	11.356	10.5938	11.0174
A_23_P143935	PIGZ	ENST00000412723	9.66852	8.30455	8.62284	8.40546	9.79626	8.98271	9.98281	9.7712	9.84139	8.76874	9.00307	9.25671	9.85294	9.00855	10.0157	10.0957
A_23_P143952	CEP97	ENST00000327230	9.63032	8.1888	8.22947	8.40546	8.71289	8.43089	9.41837	9.53785	8.52054	8.18602	8.30811	8.83825	9.67062	8.55834	9.26615	9.01823
A_23_P143958	RPL22L1	ENST00000494771	15.6321	15.3482	15.7525	15.0253	15.4597	14.9324	15.3414	15.1828	15.2208	15.3895	15.6438	15.2725	15.7942	15.2536	15.3729	15.2659
A_23_P143981	FBLN2	ENST00000492059	9.86923	8.12192	8.77924	8.90345	9.91358	7.80642	8.65154	8.56115	9.93117	7.9488	8.60193	9.03826	10.1321	8.15551	8.58677	8.60818
A_23_P143987	ATG7	ENST00000466605	8.67247	8.96288	9.41104	9.02379	8.43468	8.70405	9.34057	9.48226	8.71267	8.88086	9.38427	9.54239	8.5836	9.27601	9.42268	9.28025
A_23_P143994	FANCD2	ENST00000421731	7.89564	9.70276	10.4462	11.0646	10.3686	9.83878	8.41974	9.83984	10.036	9.70991	10.4125	10.9806	8.25287	9.97609	10.0503	10.697
A_23_P144005	C3orf32	ENST00000415132	6.9119	6.77411	8.19312	7.89545	7.23612	6.57854	8.32508	8.36213	7.12133	7.22441	8.42919	8.68709	6.92717	6.65077	8.39491	8.83322
A_23_P144071	COL7A1	ENST00000466591	8.64164	8.05585	7.17223	7.00312	7.67515	8.12628	8.12159	7.93965	8.18261	8.19812	7.30074	7.88824	8.75987	8.21695	8.07261	7.47557
A_23_P144123	SLC22A13	ENST00000311856	6.53351	7.14637	7.08559	7.46259	6.64312	6.6919	5.88139	6.71612	7.59278	7.50986	7.41795	6.90534	6.39412	6.31564	6.06768	6.61373
A_23_P144165	DZIP3	ENST00000495008	10.6201	8.39049	7.90178	8.03975	10.0163	8.61118	10.3042	10.1172	9.50645	8.34836	7.55047	8.78257	10.7831	8.46133	9.89857	9.74375
A_23_P144202	EEFSEC	ENST00000483569	8.44932	8.51556	8.77924	8.68133	8.02969	8.18462	8.59121	8.48713	8.60864	8.52605	8.79089	9.16148	8.33062	8.45036	8.66776	8.54706
A_23_P144264	TOMM70A	ENST00000284320	9.36259	10.4833	10.4694	10.0678	9.7746	10.3845	10.4597	10.3241	9.34875	10.3219	10.1695	8.81732	9.69959	10.5675	10.7663	10.0998
A_23_P144311	POLR2B	ENST00000381227	11.9931	12.6042	12.5598	12.76	12.0207	12.651	12.7025	12.9806	11.832	12.4225	12.3876	13.0221	12.1867	13.1019	12.8284	12.823
A_23_P144384	GALNT7	ENST00000265000	12.852	12.3956	12.7833	12.5528	11.982	12.7726	13.8889	13.0679	12.0198	12.6878	12.8462	13.0172	12.9678	12.5772	13.2105	12.7478
A_23_P144453	MRFAP1	ENST00000512914	13.3517	13.7552	13.6617	13.4651	13.7773	13.6537	13.8364	13.7942	13.6483	13.6851	13.4899	13.5442	13.8969	14.2259	14.4353	13.7372
A_23_P144458	CAMK2D	ENST00000508738	9.30911	9.11222	7.71797	7.88938	8.72647	9.73091	9.02318	8.93529	8.61199	8.98271	7.60579	8.18509	9.39723	9.32132	8.72822	8.36978
A_23_P144465	PAPSS1	ENST00000514815	11.1677	11.0619	11.2528	11.1598	11.0989	11.3794	12.0203	11.8975	10.4758	10.715	10.8616	11.0905	11.3921	10.8144	11.527	11.3995
A_23_P144476	SPRY1	ENST00000339241	8.32142	7.25691	7.93551	8.16544	8.41685	7.81415	8.24835	8.17903	8.57688	7.41716	7.92581	8.62169	8.49715	8.16292	8.22677	7.97044
A_23_P144497	RPS3A	ENST00000515818	17.6585	17.5798	17.6366	17.452	17.5776	17.341	17.7722	17.6647	17.3967	17.5147	17.4612	17.6803	17.7015	17.6445	17.589	17.5678
A_23_P144531	ALPK1	ENST00000309610	16.0634	15.4978	15.2208	15.6182	15.516	15.5878	16.0189	15.9415	15.3173	15.404	15.2317	15.1703	15.9428	15.6709	16.1183	15.4287
A_23_P144578	GNPDA2	ENST00000295448	10.3962	9.24617	9.34088	8.74356	9.55047	8.73903	10.2421	9.79019	9.24614	9.08001	8.92438	9.19943	10.6308	9.23346	9.52245	9.34071
A_23_P144622	GNPDA1	ENST00000542860	8.56157	9.24071	9.93025	9.68452	9.15311	8.64221	9.60966	9.53018	9.00311	8.93529	9.79021	9.53286	9.17406	9.32821	9.88995	9.36669
A_23_P144627	PCDHB13	ENST00000419217	10.7668	10.6952	10.5541	10.687	10.9806	11.0688	10.4111	10.3603	11.2999	11.0428	10.8754	10.3646	10.6207	10.923	10.4132	10.5158
A_23_P144639	TMCO6	ENST00000515265	11.0671	11.3011	11.4802	11.4532	11.2796	10.7984	11.437	11.7245	11.831	11.6455	11.6803	11.4923	11.2091	11.6262	11.5201	11.6324
A_23_P14464	EXOC5	ENST00000554011	11.4268	9.88671	9.71662	9.95157	9.76435	11.2642	10.947	11.0307	9.75193	10.0889	9.74756	10.6383	11.075	10.0499	10.6717	10.5444
A_23_P144656	CDH10	ENST00000502921	6.06297	8.62484	8.06876	6.65121	10.1134	6.47845	5.60025	5.70075	11.5437	9.11934	8.81407	6.79862	5.64057	7.08327	5.70681	6.17328
A_23_P144677	LNPEP	ENST00000231368	12.4759	11.2852	10.9761	11.0853	11.8285	11.5953	12.374	12.2466	11.4999	11.2401	10.8427	11.3524	12.5777	11.6102	11.9089	11.659
A_23_P144684	ANKRD32	ENST00000450932	11.0276	10.6611	11.3124	11.026	10.5092	11.1285	11.7832	11.642	10.4973	11.068	11.4034	11.0072	11.2861	10.7623	11.4451	11.5193
A_23_P144697	RAD1	ENST00000513914	10.0346	10.9296	11.4443	11.2879	9.75673	10.7732	11.3951	11.3889	9.42321	10.7882	11.2373	11.5182	10.0828	11.0348	11.2056	11.2006
A_23_P14473	CNIH	ENST00000216416	14.9593	14.43	14.2992	14.2524	14.3278	14.7233	14.7182	14.6887	14.2814	14.7807	14.4313	12.2538	14.864	14.7565	14.5976	14.6499
A_23_P144807	2008-09-01	ENST00000378719	9.03113	9.38582	9.60764	9.94884	9.01954	7.90395	8.30939	8.50703	8.82549	9.20422	9.50918	9.201	8.94571	8.37516	8.52874	8.5718
A_23_P144816	VDAC1	ENST00000395047	14.5383	14.6031	15.2303	15.16	14.2841	14.1818	15.4582	15.2444	14.0728	14.4862	15.173	12.7539	14.8915	14.5211	15.2675	14.9256
A_23_P14482	C14orf166	ENST00000553479	15.791	15.3414	15.6148	15.2237	15.4565	15.4744	16.4337	15.7684	15.0352	15.1959	15.3181	15.4914	16.0521	15.4165	15.7711	15.7024
A_23_P144877	ATOX1	ENST00000313115	13.1424	13.013	13.1675	13.3662	12.8711	12.9387	13.4159	13.5817	12.4224	12.5422	12.765	12.9178	13.1424	12.8059	13.18	13.2767
A_23_P144896	PDLIM7	ENST00000486828	8.39176	8.72807	8.33404	9.06267	8.64862	8.23307	8.21703	8.97319	9.16458	8.34836	8.27195	9.17675	8.88124	8.63599	8.32985	9.01126
A_23_P14493	DNAAF2	ENST00000298292	9.59708	10.7705	11.1816	10.8058	8.95577	9.83553	11.7523	11.7036	8.33013	10.5242	10.713	11.1857	10.0986	10.3088	11.5529	10.9785
A_23_P144999	RAPGEF6	ENST00000512611	9.47531	9.4234	9.51375	9.27054	9.37679	9.21427	10.5704	10.0563	8.8704	9.39298	9.30534	5.04625	10.1779	9.55083	9.93767	9.86028
A_23_P145	HMGCL	ENST00000543166	10.242	9.62453	9.48274	9.87303	9.76675	9.35943	10.4854	10.471	9.71018	9.20605	9.27025	9.92053	10.332	9.90606	10.5133	10.0906
A_23_P145006	SCGB3A2	ENST00000507160	9.85313	11.3878	11.4152	10.265	12.4276	9.97196	9.58222	9.73608	13.2145	12.0815	11.9361	10.448	9.54048	10.6112	9.70929	9.92733
A_23_P145016	BRD8	ENST00000455658	12.1825	12.2468	12.1885	12.4941	11.6436	12.3133	12.4872	12.5695	11.578	12.1766	12.2425	12.7562	12.101	12.3461	12.4473	12.3597
A_23_P145035	KDM1B	ENST00000388870	6.88507	7.45092	7.13951	6.79902	6.61396	7.47987	7.75674	7.14509	6.46524	7.25336	6.98401	7.1294	7.00838	7.43889	7.4055	7.01798
A_23_P145068	MTO1	ENST00000370305	10.4012	10.9131	11.3365	11.0303	10.1491	10.7677	11.6561	11.5223	9.91267	10.8532	11.0995	11.2853	10.6934	11.1061	11.4147	11.1798
A_23_P145074	PNRC1	ENST00000336032	13.6106	10.4097	10.3881	11.1662	12.6146	11.1169	11.2339	11.8931	12.8031	10.6322	10.7871	9.6683	13.6182	11.1783	10.9842	11.5314
A_23_P145089	HSP90AB1	ENST00000371554	14.3232	14.874	15.1529	15.0663	14.425	14.9129	14.9423	15.0219	14.4198	14.9271	15.2158	15.2737	14.5676	15.2277	15.2522	14.8371
A_23_P145114	GCLC	ENST00000229416	10.2819	9.96621	10.3249	10.0214	10.0984	10.0829	10.7371	9.95766	9.89379	9.95294	10.0527	9.71887	10.5636	9.5721	10.447	9.96115
A_23_P145134	FGFR1OP	ENST00000349556	11.6515	11.1494	11.8291	11.7213	11.2801	11.2883	11.8081	11.8054	11.0509	11.2496	11.773	12.233	11.7427	11.1076	11.576	11.922
A_23_P145146	PDCD2	ENST00000167218	13.7993	13.6781	13.8911	13.7267	13.5022	13.1787	14.2681	13.7933	13.175	13.4165	13.6483	13.6592	13.9245	13.4418	14.1505	13.5202
A_23_P145153	PDCD2	ENST00000539212	11.4552	12.0177	12.1517	11.971	11.6614	11.341	11.9991	11.9482	11.6268	11.8323	11.9089	12.1392	11.7046	12.2414	12.2493	11.8163
A_23_P145175	ZNF318	ENST00000361428	10.6651	10.6378	10.3444	10.7194	10.4147	11.5246	11.6897	11.507	10.2951	10.6243	10.3741	10.6604	10.7418	11.6442	11.8411	11.158
A_23_P145197	BYSL	ENST00000372996	13.5666	14.4749	14.7641	14.7837	13.269	14.2301	14.9517	14.5294	13.1366	13.6933	14.5931	14.5393	13.6204	14.3486	14.8984	14.2774
A_23_P145238	HIST1H2BK	ENST00000396891	11.9894	12.0185	11.6604	11.5572	11.8396	11.3429	12.3659	11.4224	11.7235	11.8383	11.6499	11.259	11.9967	12.2709	12.4032	11.1355
A_23_P145247	ZNF187		9.5471	9.30216	9.26109	9.25354	9.44161	9.17877	9.72469	9.75263	9.23612	9.30052	9.27869	9.40397	9.58783	9.43992	9.36601	9.38555
A_23_P145289	GNL1	ENST00000462708	11.0856	10.9173	11.2491	11.3112	11.1272	10.9677	10.9038	11.2126	11.1664	10.7058	11.075	11.7185	10.9947	10.904	11.1371	11.2467
A_23_P145330	CCHCR1	ENST00000467553	12.7173	14.6489	14.2785	13.7304	15.4461	14.0913	11.687	12.3018	15.6656	15.0492	14.9551	13.8164	12.062	14.4822	12.2384	13.2332
A_23_P145357	BAK1	ENST00000442998	11.4081	11.6774	11.4152	11.5681	10.9903	11.514	11.6306	11.4787	10.7202	11.1322	10.9185	10.9554	11.22	11.6803	11.4463	11.0448
A_23_P145376	MAPK13	ENST00000373759	8.08279	6.97598	7.05337	7.60788	7.42216	7.36341	7.70301	7.25897	7.16973	7.04725	7.15683	7.57409	7.77856	6.81753	7.51382	7.3697
A_23_P145388	MTCH1	ENST00000373565	15.9921	15.6261	15.4479	15.4187	15.9723	15.7497	15.8321	16.1371	16.066	15.8442	15.5764	15.9965	16.0032	16.06	15.9314	16.1675
A_23_P145397	CCNC	ENST00000523985	10.2674	10.3306	10.7658	10.4555	10.5959	10.6112	11.1988	10.877	9.86997	10.0003	10.2193	10.0129	10.9656	10.0468	10.5522	10.419
A_23_P145408	FUCA2	ENST00000002165	8.44932	9.34363	9.52217	9.69416	9.29579	8.791	8.71975	9.15753	8.85704	8.82236	9.12794	9.19062	8.48833	9.26656	8.69592	8.95822
A_23_P145424	KIAA1009	ENST00000403245	7.15367	8.17903	8.2236	7.96918	7.43185	7.81024	8.22677	7.80521	6.84642	8.50008	8.18779	8.30126	7.09288	8.36944	7.87226	8.01085
A_23_P14543	ALKBH1	ENST00000557057	8.5321	9.76582	9.9983	10.0192	8.67721	9.12899	10.0281	9.85547	8.07788	9.41206	9.62464	9.75475	8.68462	9.67917	9.70419	9.36904
A_23_P145437	PHIP	ENST00000355098	12.9961	12.4649	12.6073	12.7763	12.7588	13.3243	13.5951	13.5581	12.3371	12.6079	12.5124	13.0889	13.382	12.8084	13.4465	13.3771
A_23_P145463	SLC35B3	ENST00000339306	7.5748	7.91697	7.91249	7.49757	7.26191	7.26748	8.78222	8.51433	7.00821	7.83039	7.69204	7.88824	7.95317	7.76536	8.43024	8.07403
A_23_P145485	ULBP2	ENST00000367351	8.97256	9.4234	9.30566	9.33241	8.92466	8.73061	9.84747	10.2548	8.93193	9.2641	9.10917	9.76769	9.44843	9.47531	9.67537	9.89047
A_23_P145501	MED23	ENST00000545957	10.5233	10.4696	10.3329	10.0464	10.3991	10.7882	10.8685	10.6212	9.73658	10.2461	9.99078	7.26308	10.588	10.4852	10.5596	10.3042
A_23_P145541	FIG4	ENST00000419951	7.8435	7.25691	7.11419	6.72296	7.95817	6.90213	8.16072	8.09694	7.98555	6.93161	6.9364	7.52585	8.15575	7.28897	8.04625	7.61479
A_23_P145584	UBE2H	ENST00000355621	10.4174	9.80617	9.56256	9.86319	10.141	9.96632	10.036	10.2243	10.2528	9.9558	9.77948	10.3424	10.4105	10.2027	9.79692	10.207
A_23_P145631	GIMAP6	ENST00000392862	7.69835	9.39733	9.47531	8.95287	8.03486	9.6055	11.467	11.3067	8.01826	9.56161	9.28449	9.02543	7.89394	10.3099	11.5273	11.0207
A_23_P14564	GPR65	ENST00000267549	5.71542	6.21757	5.36124	5.47509	5.69467	8.09817	8.39852	8.447	5.03667	6.36652	5.18842	5.72055	6.35775	8.47382	8.21103	7.71497
A_23_P145644	DDC	ENST00000444124	8.02693	8.09957	8.38638	7.79083	7.68964	7.29458	8.76258	8.47527	7.29228	8.00762	8.15519	8.25729	8.18633	7.46106	8.26149	8.73008
A_23_P145657	STAG3	ENST00000426455	12.0051	11.8922	12.0185	12.0387	12.1887	11.9623	12.2411	12.2558	12.0789	11.971	12.025	9.91045	11.8967	11.8076	12.325	12.5031
A_23_P145681	ACTL6B	ENST00000487125	9.33562	10.3838	9.80243	10.3033	10.7863	10.4164	8.3431	8.74718	12.3787	11.8786	11.247	11.0446	8.93096	10.2418	8.63746	9.91132
A_23_P145694	ASNS	ENST00000394308	14.5309	14.2818	13.0939	13.1653	14.3246	14.5606	12.5605	12.2893	13.9222	14.2329	12.7162	13.4218	14.7621	14.2616	12.4529	12.4868
A_23_P145761	ARL4A	ENST00000404894	9.36259	8.41539	8.49052	8.08171	9.87514	8.223	8.22677	7.91725	9.1158	8.06447	8.17202	8.15092	9.74551	8.00762	7.93376	7.42242
A_23_P145777	NDUFA4	ENST00000482299	16.1183	15.9825	16.3986	16.2352	15.9	15.7928	16.5648	16.7118	16.1885	16.2241	16.5568	16.5795	16.0398	16.1513	16.4208	16.8986
A_23_P145817	C7orf30	ENST00000476623	12.8585	13.2487	13.4569	13.5423	12.681	12.9062	13.3396	13.3712	12.4141	13.1653	13.3067	13.6182	12.9161	13.1105	13.2267	13.4547
A_23_P145863	S100A11	ENST00000271638	11.5742	12.9654	12.3244	12.3969	11.8744	11.5825	10.6645	10.8728	11.9638	12.5135	11.9218	11.955	11.6214	12.2481	10.563	10.7019
A_23_P145874	SAMD9L	ENST00000411955	5.91839	5.35023	5.98183	5.53563	5.76848	6.08172	7.36642	7.10341	5.32908	5.77509	6.01497	6.20296	6.04088	5.95664	7.16062	7.34454
A_23_P145904	H2AFV	ENST00000381124	16.9452	16.7486	16.8191	16.5498	16.9452	17.0671	17.1599	16.8675	16.9966	17.1299	16.8947	16.2572	17.2167	16.9416	16.8716	17.341
A_23_P145935	EPHB6	ENST00000425995	15.0725	14.564	14.5225	14.6217	14.9324	14.9988	14.4264	14.5514	15.1141	14.6607	14.6279	14.9737	15.1088	14.988	14.7951	14.406
A_23_P145957	TPK1	ENST00000549981	8.49902	7.39161	8.61372	7.73574	8.15685	7.04725	9.71818	9.12011	7.62019	7.18064	8.48342	7.89489	8.46159	7.10209	9.45529	8.77075
A_23_P145965	TPST1	ENST00000544114	10.2861	9.16627	9.3839	9.57621	10.0485	9.18537	10.5949	10.9212	9.79192	9.13822	9.1984	8.80422	10.6121	9.59169	10.2713	10.6408
A_23_P145978	VIPR2	ENST00000262178	10.9183	10.4559	10.5626	10.3033	10.465	10.4304	10.9656	10.6253	10.6902	10.1419	10.6069	10.6445	11.2728	10.6937	11.1351	10.5549
A_23_P146004	CBLL1	ENST00000440859	11.1429	10.6502	10.7731	10.5365	11.0434	10.6634	10.7695	10.5291	10.7158	10.7496	10.4382	10.5069	11.1188	10.4985	10.4488	10.0762
A_23_P146050	ZFAND1	ENST00000519338	10.6067	9.6599	9.74112	9.38912	10.2252	9.22779	10.3621	10.0378	9.96801	9.56905	9.45885	9.63083	11.0224	9.42609	9.73049	9.66513
A_23_P146058	ATP6V1C1	ENST00000518738	10.7415	11.3531	11.5401	11.4488	10.4416	11.6882	12.0737	11.7638	10.4218	11.5914	11.4638	11.9604	10.994	11.5973	11.882	11.7538
A_23_P146077	ZNF395	ENST00000344423	12.7301	10.5476	11.5151	11.7463	12.5285	10.8095	11.5637	11.9574	12.2211	10.4882	11.4121	11.9215	12.5607	10.532	11.5716	11.6356
A_23_P146084	GSR	ENST00000414019	11.1167	11.4025	11.6166	11.6328	11.3578	11.9004	10.5698	10.5651	11.0079	11.0605	11.1654	10.9493	10.9509	11.1973	10.5921	10.9373
A_23_P146134	DUSP26	ENST00000256261	8.76273	8.10392	7.61433	8.28733	7.86735	8.68523	8.28502	8.05212	8.13047	7.88938	7.59254	8.568	8.96492	7.46106	8.928	7.97573
A_23_P146187	RRS1	ENST00000320270	12.0091	13.29	13.1544	12.7971	12.0247	12.5601	13.0792	12.1221	11.6161	12.9178	12.7647	12.0798	12.4224	12.5786	13.025	12.1099
A_23_P146209	RNF170	ENST00000240159	9.45548	8.76651	9.15413	9.15342	8.52935	8.29919	10.4831	9.99085	8.00709	8.31251	8.38658	8.86683	9.83004	8.3923	9.38069	9.30331
A_23_P146217	BAG4	ENST00000287322	8.87828	8.22722	8.63576	8.43057	8.57251	8.17029	8.6995	8.67831	8.36364	7.95916	8.39906	8.44403	9.00658	8.17592	8.47673	8.49058
A_23_P146284	SQLE	ENST00000265896	13.6045	14.0005	12.4988	13.4162	13.3777	14.94	12.6723	13.6072	12.9182	13.9762	12.3736	13.9864	13.9826	14.4595	12.4313	13.6483
A_23_P146354	POMT1	ENST00000485278	13.0939	13.1087	12.4444	12.2602	12.69	14.019	13.9796	13.5565	12.7516	13.3987	12.6433	13.1858	12.9886	13.7125	13.9021	13.4651
A_23_P14636	MFAP1	ENST00000267812	12.0654	12.6424	12.667	12.8014	11.7533	12.4319	13.5757	13.2888	11.4789	12.5774	12.5537	12.8011	12.4436	12.6753	12.9234	12.9481
A_23_P146367	C9orf89	ENST00000490488	14.0982	13.3315	12.8629	13.1637	13.7904	12.8197	13.0396	13.2945	13.7666	13.2158	12.7597	12.9647	14.1219	13.398	13.0097	13.169
A_23_P146379	RANBP6	ENST00000259569	9.6275	8.82002	8.97709	8.75639	8.82544	9.17312	9.3915	9.47202	9.17476	9.14628	9.07563	9.39542	9.66255	9.47036	9.42701	9.00645
A_23_P146417	C9orf5	ENST00000374586	11.7792	11.7597	11.5988	11.7202	11.7627	11.9829	12.145	12.2848	11.5519	12.1447	11.7924	11.9738	11.9873	12.0665	11.9488	12.2274
A_23_P146444	CORO2A	ENST00000375077	11.0714	9.16627	10.3444	10.6428	11.1608	10.1049	11.7541	11.8544	10.9623	9.3122	10.3308	10.8359	11.3373	9.94802	11.784	12.0205
A_23_P146456	CTSL2	ENST00000259470	8.69489	8.22722	7.55492	8.41863	8.49052	7.80198	8.92781	9.77768	8.20875	7.93965	7.3697	8.89528	9.07626	8.15408	8.56252	9.86923
A_23_P146479	SURF2	ENST00000371964	11.514	12.7801	12.5786	12.5161	11.3547	12.622	12.1818	11.9776	11.046	12.2124	11.971	12.001	11.4407	12.3485	12.0899	11.8486
A_23_P146497	PPP1R26	ENST00000356818	10.5213	8.84631	9.9159	10.3848	10.312	8.26991	9.67543	10.0775	10.0231	8.49515	9.7328	9.6107	10.8029	8.93418	9.32245	9.31425
A_23_P146512	GOLM1	ENST00000388711	7.94221	7.63421	8.2882	8.12353	7.77589	7.93256	9.59938	9.63834	7.75329	7.71797	8.15843	8.03237	8.1506	8.52066	9.08774	9.17675
A_23_P146637	SIGMAR1	ENST00000360710	12.1679	13.059	13.2869	13.5001	12.2981	12.0215	12.9218	13.2371	12.2394	12.6103	13.0009	12.8967	12.2887	13.0757	13.1501	12.7872
A_23_P146644	ANXA2	ENST00000421017	9.26652	11.7173	9.72948	9.89341	9.40387	11.2805	10.8654	10.4136	9.15342	11.4463	9.46737	9.82662	9.31786	12.1406	10.9382	10.1499
A_23_P146654	BAG1	ENST00000379707	14.8186	14.2981	14.3783	14.1448	14.0283	14.7851	15.173	15.081	14.1685	14.6632	14.6509	15.0042	14.6925	14.4565	14.9129	14.9723
A_23_P146728	ALG2	ENST00000319033	10.1836	10.5583	10.2946	10.3913	9.70103	10.2412	11.1384	10.689	9.54106	10.6197	10.1136	10.2162	10.3917	10.7623	10.7729	10.3812
A_23_P146765	RNF139	ENST00000303545	14.2467	12.3393	12.0443	11.9369	13.7869	12.4014	12.2937	12.0393	13.9202	12.7921	12.3842	12.455	14.2505	12.4182	12.2163	12.3737
A_23_P146798	SEPHS2	ENST00000542752	12.7801	12.8741	12.7373	13.1573	12.8322	12.8818	12.9366	13.0322	12.5015	12.6055	12.5702	13.1519	13.1237	12.8633	12.7114	12.7847
A_23_P146811	FBXO38	ENST00000296701	10.0039	11.0481	10.9824	10.779	9.74099	10.5574	11.3344	11.2271	9.50763	10.8137	10.6373	5.14767	10.3295	10.9563	11.1039	10.7499
A_23_P146830	SLC25A10	ENST00000331531	9.38021	8.35471	10.0248	9.75389	8.77091	8.12918	9.58222	10.1856	9.18769	8.29482	9.92546	10.3635	9.28283	8.56859	9.55982	10.0296
A_23_P146849	APBA2	ENST00000411764	7.89564	8.58195	7.28868	7.16408	8.02667	6.95487	6.41804	5.79633	7.99601	8.18136	6.94704	7.40697	8.05068	7.53852	5.85671	5.71284
A_23_P146885	UTS2R	ENST00000313135	14.2283	15.1717	15.3772	15.0507	15.2014	14.2941	13.2508	13.382	15.7625	15.3605	15.1947	15.0081	13.9313	15.0148	14.1194	14.444
A_23_P146908	STX8	ENST00000306357	11.7954	10.6938	11.0328	10.7947	11.3535	10.4091	11.8411	11.4977	10.9932	10.2172	10.6993	10.7501	11.9165	10.2568	11.459	11.2434
A_23_P146990	WWP1	ENST00000265428	9.99874	9.52677	10.056	10.0132	10.1115	10.4106	10.2634	10.09	9.83271	9.78659	9.92046	10.0472	10.116	10.1644	10.1846	9.89928
A_23_P146997	TXLNG	ENST00000398155	11.2501	10.8991	11.1915	11.1707	11.5648	11.8939	10.8222	10.5202	11.3841	11.2675	11.5764	11.6219	11.257	10.5212	10.7708	11.1326
A_23_P147070	SUN1	ENST00000340926	7.65985	6.90251	6.67435	6.42068	7.10505	7.34467	7.26279	7.04401	7.19579	6.82749	7.03355	6.43012	7.78266	7.40364	7.79408	6.82888
A_23_P14708	ZNF280D	ENST00000267807	10.1594	10.2488	9.80026	9.2118	9.58404	10.1392	10.7809	10.3117	9.48547	10.2656	9.63676	9.66697	10.1795	10.6322	10.4586	9.74375
A_23_P14716	ADPGK	ENST00000311669	11.1672	11.2431	11.2767	11.394	11.2012	10.5621	11.3773	11.5802	11.2221	11.1355	11.2117	11.5416	11.2993	11.5791	11.3488	11.2895
A_23_P147255	PCBP3	ENST00000346743	11.7046	11.3219	11.4532	11.242	11.2485	10.7945	11.4653	11.3711	11.4561	11.1228	11.4401	11.21	11.7235	11.2003	11.8062	11.2991
A_23_P147277	TSEN54	ENST00000545228	12.6005	12.651	12.9031	13.0317	12.3645	12.4692	12.9227	13.0164	12.5278	12.3708	12.8691	12.7327	12.3962	12.464	13.1056	12.8754
A_23_P147296	NFU1	ENST00000462320	12.3402	11.6064	12.1567	11.9773	12.1311	11.507	12.1998	12.4972	11.9113	11.3997	11.8468	12.3506	12.3256	11.5565	11.9442	12.4773
A_23_P14734	RPS27L	ENST00000462430	14.6414	14.5425	14.7136	14.565	14.3594	14.3094	14.9666	14.9129	14.2492	14.4329	14.5544	13.9051	14.6688	14.567	14.6067	14.8852
A_23_P147383	GPAA1	ENST00000527144	10.3042	9.94692	10.3401	10.0539	9.75965	9.84168	10.4358	10.7932	10.4647	10.1017	10.5884	10.9081	10.4316	10.3868	10.7781	10.7764
A_23_P147388	KIF13B	ENST00000524189	11.7579	11.4079	11.3229	11.3027	12.1427	12.7495	11.7345	12.1594	12.4013	12.4209	12.0007	12.7915	11.5282	12.3518	12.1935	12.9318
A_23_P147439	ATXN2L	ENST00000359153	10.4066	9.41312	9.46211	9.61487	9.61372	9.58404	9.60031	9.35895	9.59435	9.31751	9.46877	9.64213	10.3003	9.10151	9.30309	9.1043
A_23_P147450	SPG21	ENST00000416889	13.2285	13.5523	13.6514	13.598	13.2534	13.1313	13.956	13.7206	13.1395	13.5757	13.4939	13.1823	13.3746	13.6446	13.8334	13.4146
A_23_P147495	BCORL1	ENST00000303743	8.8958	9.20811	9.78435	9.93953	9.37679	9.18661	9.63279	9.66297	9.07267	9.10917	9.62832	9.45272	9.15093	9.32231	9.80312	9.508
A_23_P147563	PPM1L	ENST00000498165	7.79368	6.73359	6.6919	6.67369	6.74394	8.08054	8.31888	8.24754	7.09288	7.27274	7.20651	7.30474	7.39831	7.3127	8.46727	7.90546
A_23_P147605	C11orf49	ENST00000278460	11.2588	11.0045	11.7056	11.7489	11.4164	10.3845	10.9238	11.1018	11.4292	10.6428	11.5466	11.6484	11.1985	10.841	11.1523	10.7964
A_23_P147641	TCEA2	ENST00000440819	11.2244	9.27804	9.68909	9.70062	10.7101	9.0198	9.48135	10.0072	10.7616	9.30495	9.58028	10.3799	11.4267	9.47709	9.28601	9.65996
A_23_P147665	OLFML1	ENST00000329293	6.78007	7.31865	6.94301	6.50995	7.85455	6.86626	5.99885	6.49454	8.35265	7.44381	7.62944	7.10603	6.47364	6.86045	6.1308	6.69799
A_23_P147729	SLC35E3	ENST00000398004	8.61003	9.72884	8.76755	9.29353	9.15176	10.0629	8.5652	9.1275	9.65146	9.82667	9.04996	9.57993	8.22391	10.2682	9.25671	9.77866
A_23_P14774	CTSH	ENST00000533777	9.25373	8.08221	8.64519	8.39438	8.98947	7.59976	9.84561	10.4693	9.13742	8.02191	8.78549	8.91913	9.13742	8.04514	9.58169	10.1507
A_23_P147805	UPP1	ENST00000457596	7.15367	7.88938	6.45191	6.26583	6.70016	7.79246	7.67648	7.53852	6.9268	7.36601	6.15188	6.73993	7.09585	7.8525	7.62762	6.74162
A_23_P147822	EPS8L2	ENST00000530636	9.50967	8.62758	9.28586	9.04088	9.26857	7.99291	9.16972	9.14612	8.93529	8.21574	8.91503	8.27807	9.65023	8.29209	8.79805	8.84474
A_23_P147826	RAP2C	ENST00000460462	10.251	8.99483	8.95777	9.15342	9.27775	9.19548	9.63857	9.75611	8.86466	8.84278	8.48833	8.88925	9.99326	9.00074	9.58387	8.86403
A_23_P147845	PDXDC1	ENST00000396410	11.2637	11.8167	12.0022	11.8439	11.7718	11.5894	11.877	11.9211	11.3612	11.4827	11.7501	11.805	11.5557	11.8967	11.9576	12.0412
A_23_P147888	RPLP2	ENST00000321153	18.6313	18.5823	18.5713	18.5788	18.6341	18.7374	18.5423	18.6163	18.6693	18.7385	18.6957	18.6569	18.4866	18.6863	18.5791	18.697
A_23_P147984	TRIP12	ENST00000283943	13.1319	13.0203	13.0526	13.2475	13.0373	13.5545	13.5071	13.3548	12.7811	13.0922	13.0825	12.807	13.3681	13.1176	13.5313	13.5092
A_23_P148015	AXIN2	ENST00000307078	8.70502	8.58928	8.344	8.50045	9.21283	8.6587	8.48745	9.20803	9.00003	8.55073	8.45357	9.0865	9.32357	9.21344	9.20788	9.10749
A_23_P14804	TSPAN3	ENST00000346495	13.3362	13.1568	13.1668	13.0605	12.8969	13.2311	13.641	13.6349	12.8399	13.1622	13.0696	13.4709	13.2858	13.3643	13.3911	13.4079
A_23_P148047	PTGER4	ENST00000302472	12.2381	10.3787	10.0225	9.78948	11.8841	11.5455	11.6172	10.6232	11.3761	10.5242	10.0312	9.80566	12.6673	11.424	11.3923	10.2585
A_23_P148057	ZDHHC9	ENST00000371064	9.91375	11.3653	10.3949	10.6456	10.7978	10.6915	9.72666	10.1086	10.668	11.0303	10.2634	9.92803	9.95235	11.3438	10.0041	10.1159
A_23_P148121	EHBP1L1	ENST00000309295	9.00903	8.08586	8.29439	8.52115	8.5718	8.41037	9.18203	9.36955	8.70015	8.02191	8.30026	9.18192	9.14445	8.58277	9.19625	9.16352
A_23_P148150	COBRA1	ENST00000343053	11.052	11.087	11.3467	11.2485	10.6275	10.7834	11.0586	11.0288	11.0593	10.9857	11.1955	11.2246	10.9796	11.169	11.1767	10.8954
A_23_P148194	ADI1	ENST00000327435	11.1494	12.5017	12.9864	12.5268	11.2943	12.2477	12.912	12.6764	11.0242	12.2144	12.6902	12.123	11.264	12.4156	12.9738	12.3477
A_23_P148204	USP47	ENST00000539466	10.8615	10.9788	11.2143	11.2388	10.7799	11.7321	11.5768	11.4798	10.4311	10.9476	11.0794	11.3282	11.1035	11.2961	11.6687	11.3784
A_23_P148273	MAGT1	ENST00000453109	10.8746	10.4513	10.2883	10.354	10.4218	11.3161	10.6697	10.7144	10.1969	10.442	10.2875	10.7501	10.8133	10.3371	10.6277	10.9598
A_23_P148297	SH3BGRL	ENST00000373212	13.2986	12.5099	12.2959	12.5449	12.4858	12.3371	13.6356	13.7176	12.3471	12.4756	12.1799	12.7805	13.6624	12.5982	13.1847	12.9118
A_23_P148308	RBM3	ENST00000489344	14.0707	13.934	13.0984	12.9937	13.3759	14.0674	14.5425	13.9707	12.9129	13.6682	12.94	13.0926	14.4978	14.1199	14.0707	13.3062
A_23_P148372	CSTF2	ENST00000372972	11.6016	12.8268	13.0902	13.0149	11.6487	12.7581	12.9895	13.0889	11.6745	12.7115	12.9469	12.9394	11.7031	13.123	13.0785	12.8913
A_23_P148410	FTHL17	ENST00000359202	13.4721	13.3177	13.2701	13.1011	13.0112	13.4484	13.6787	13.6198	13.1997	13.3384	13.2775	13.6388	13.7541	13.6242	13.7684	13.2804
A_23_P148446	UBE2A	ENST00000371569	13.2669	13.5296	13.2332	13.0071	13.0097	13.6744	13.8389	14.0574	12.9735	13.8018	13.2259	13.4758	13.2341	13.7602	13.72	13.6787
A_23_P148463	CUL4B	ENST00000371322	10.4321	10.5551	10.7883	10.8861	10.8008	10.4932	11.0284	10.9766	10.3329	10.3095	10.4389	10.6003	10.8088	10.6038	10.9808	10.6929
A_23_P148473	IL2RG	ENST00000456850	11.4306	11.8726	12.2804	12.2785	11.8678	11.885	11.2868	11.6969	12.0601	11.5861	11.9989	12.3002	11.4896	11.6394	11.7541	12.0555
A_23_P148475	KIF4A	ENST00000544650	10.251	11.6472	11.0436	11.7179	10.7575	11.168	10.6536	11.3387	10.6423	11.3383	10.7595	11.4571	10.5141	11.6867	10.6912	11.4192
A_23_P148484	RLIM	ENST00000349225	12.3246	10.9342	11.0988	11.1216	11.7915	11.6507	11.42	11.341	11.8999	11.2261	11.2742	8.88687	12.3152	11.1499	11.4116	11.2515
A_23_P148513	GNG5	ENST00000370641	14.1403	14.2094	14.2543	14.5393	14.1145	13.8164	14.2062	14.7078	14.119	14.1543	14.1351	14.4755	14.1825	14.3636	14.2188	14.4198
A_23_P148519	FAM156A	ENST00000452021	12.4126	12.7781	12.978	12.7946	12.5936	13.0117	13.269	13.2995	12.3559	12.6366	12.9199	12.9502	12.4839	13.0965	13.4291	13.3338
A_23_P148541	CTAG1A	ENST00000333128	8.50772	6.94667	5.72738	4.72172	8.35292	7.95826	6.61165	5.67539	7.71088	6.45191	5.36124	5.19766	8.64006	6.6245	6.39412	5.49422
A_23_P148546	NAA10	ENST00000393710	12.1032	11.9038	12.574	12.5176	11.8464	11.3179	12.1703	12.2657	11.7728	11.6742	12.289	12.0038	12.043	11.7683	12.1279	12.0612
A_23_P148556	ABCD1	ENST00000218104	7.91893	8.03323	7.79429	7.62944	7.65203	7.44433	7.94834	7.92896	8.07378	7.87726	7.82622	8.02052	7.86193	7.71078	7.80863	7.64821
A_23_P148584	DOCK11	ENST00000276202	11.2484	10.4283	9.89545	9.85829	10.6999	11.1584	11.2812	10.9971	10.8102	10.694	9.94477	10.628	11.3554	10.83	11.1386	11.0033
A_23_P148629	EIF1AY	ENST00000382772	13.8364	13.1266	13.5418	13.2188	13.0647	13.4079	14.2464	13.6506	12.6122	12.9622	13.2894	13.4623	13.9957	13.1129	13.585	13.3315
A_23_P14876	SRP14	ENST00000267884	17.2927	17.25	17.4566	17.2849	17.1056	16.9966	17.788	17.6528	16.947	17.2576	17.2871	16.2077	17.4612	17.2949	17.532	17.5776
A_23_P148785	SFT2D2	ENST00000367829	10.9943	10.5493	10.3295	10.5066	10.2349	10.7113	10.7712	10.9328	9.8795	10.2489	9.99673	10.352	10.9596	10.6317	10.5379	10.4168
A_23_P148798	UCHL5	ENST00000367451	12.4521	11.7961	12.5199	12.2514	11.572	11.8002	13.4306	13.0994	11.5882	11.9305	12.4241	12.8798	12.5346	11.6994	12.9228	12.7895
A_23_P148807	CDC7	ENST00000428239	12.3184	12.0155	12.5776	12.5569	11.9592	12.0566	13.1793	12.8077	11.3878	11.7215	12.1138	11.9554	12.4396	11.8988	12.7684	12.3787
A_23_P148821	DPH5	ENST00000342173	12.2166	11.8824	11.8141	11.7153	11.6692	11.4714	12.3514	11.7051	11.5026	11.7033	11.6822	11.3786	12.0899	11.9016	12.0566	11.3238
A_23_P14886	GNPTG	ENST00000527168	12.0132	12.2635	11.8073	11.8497	12.1562	11.528	11.7213	11.7496	11.9245	11.7634	11.4855	11.2215	12.1574	12.0817	11.8278	11.4646
A_23_P148916	OSBPL9	ENST00000435274	12.3662	11.4093	11.8454	11.8208	11.8944	11.0155	12.5642	12.3867	11.6651	11.3197	11.478	12.0608	12.6569	11.4163	11.8269	11.9227
A_23_P148919	CPT2	ENST00000371486	10.6282	10.5445	10.7341	11.3112	10.5365	10.2061	10.638	10.8267	10.2802	10.2379	10.394	10.6774	10.6717	10.6736	10.7151	10.3886
A_23_P148959	TM2D1	ENST00000472357	12.8322	12.2143	11.8596	11.4772	12.026	12.3601	12.7448	12.2164	12.2874	12.5256	11.9622	12.4154	12.9956	12.1738	12.2071	12.4187
A_23_P148969	LRRC40	ENST00000370952	12.0856	11.2404	11.6697	11.5782	11.6555	11.4592	12.1443	12.0167	11.4604	11.4193	11.6048	12.0822	12.064	11.4041	11.9912	12.1705
A_23_P148984	DARS2	ENST00000239457	9.2372	10.2729	10.7209	10.8384	9.66441	9.8795	10.3577	10.4278	9.46221	10.232	10.7316	7.76121	9.46086	10.3336	10.2355	10.5019
A_23_P149042	PYCR2	ENST00000316918	10.9846	12.0718	11.7235	11.1365	12.8217	10.9414	10.9924	11.1272	12.9366	12.0037	12.1759	11.9177	11.0303	11.2836	11.4062	11.3878
A_23_P149099	DDOST	ENST00000415136	13.1557	13.3746	13.1909	13.1658	13.3445	13.1613	13.1342	13.2087	13.3189	13.1332	13.0765	13.1383	13.2763	13.4012	13.3968	13.2599
A_23_P14915	CSNK2A2	ENST00000262506	9.00645	9.8377	9.62161	9.72847	9.19625	9.24599	9.41511	9.32477	9.0691	9.44695	9.3068	9.51661	9.18207	9.68203	9.26036	9.02405
A_23_P1492	AVPI1	ENST00000370626	8.95032	7.89489	9.08484	8.76128	9.20803	8.18671	9.59049	9.77362	9.16847	7.96477	8.81076	8.93782	9.17199	8.88311	9.42268	9.64916
A_23_P149200	CDC20	ENST00000437896	11.8231	12.2689	11.8902	12.5776	11.717	11.9084	11.2118	11.714	11.7908	11.9966	11.5746	12.2553	11.9224	12.0626	11.2546	11.5704
A_23_P149206	B4GALT2	ENST00000372324	6.78007	6.65949	6.77123	7.12892	6.68096	6.74372	6.13978	6.45346	7.13101	7.08293	7.02388	7.05964	6.54272	6.57476	6.98917	6.59122
A_23_P149221	HECTD3	ENST00000372172	8.01826	9.0979	8.88573	9.06444	8.68271	9.36306	8.48876	8.79374	9.16073	9.19332	9.15041	9.15631	7.82622	9.28723	9.01392	9.0646
A_23_P149249	KRTCAP2	ENST00000492892	14.1998	14.425	14.2127	14.4073	14.1032	14.4321	14.0273	14.3874	14.3894	14.7105	14.4559	14.6018	13.9154	14.658	14.2572	14.6557
A_23_P149259	TMEM79	ENST00000495881	9.06679	11.0714	10.6855	10.8805	9.16572	11.0696	10.8375	10.7245	8.97256	10.7297	10.2673	10.015	9.20803	11.6193	10.955	10.6408
A_23_P14928	COQ9	ENST00000262507	11.4263	11.404	11.6994	11.6025	11.1971	11.392	12.0674	11.9816	11.6332	11.4984	11.939	12.0518	11.2741	11.9738	12.1562	12.0304
A_23_P149419	GPATCH3	ENST00000536641	10.9313	10.5993	10.6907	10.6982	11.0754	10.1182	10.2526	10.221	10.975	10.0662	10.3011	10.4445	10.9713	10.4427	10.5293	10.2369
A_23_P149470	NDUFS2	ENST00000467295	12.1201	11.6563	11.6772	11.6394	11.6639	11.2562	12.1733	12.2328	11.6111	11.5156	11.6828	12.279	12.2402	12.0665	12.5262	12.1484
A_23_P149476	EFCAB2	ENST00000447569	9.35785	9.01257	9.9692	9.67716	8.70546	8.29919	9.82099	9.76564	8.35444	8.79374	9.52811	9.90484	9.78537	8.72413	9.12011	9.44824
A_23_P14948	MBTPS1	ENST00000347334	12.1904	12.3211	12.1682	12.2049	12.488	12.3874	12.1348	11.9765	12.2411	12.3346	12.1908	10.3799	12.23	12.5883	12.0983	12.0144
A_23_P149494	ABHD12	ENST00000491682	9.65857	9.45679	9.37751	9.30822	9.09501	9.43778	9.61712	9.88619	9.6053	9.48971	9.47595	10.0516	9.44646	9.72826	9.7163	9.81598
A_23_P149496	XKR8	ENST00000373884	13.4297	13.7086	13.3955	13.5731	13.752	13.6004	13.1474	13.3556	13.5565	13.5882	13.3489	13.3759	13.3712	13.8868	13.3511	13.3375
A_23_P149545	HIST2H2BE	ENST00000369155	8.27013	7.59883	8.13497	8.52984	7.41267	7.36341	7.30588	8.82241	7.55348	7.54686	8.07788	9.0786	7.96007	7.29559	7.40284	8.24531
A_23_P149613	FMO1	ENST00000469711	10.5706	14.3795	13.9623	12.2342	14.7978	13.298	9.4522	9.7675	14.7091	14.3724	14.1809	13.0311	10.0349	13.6808	9.80596	11.855
A_23_P149649	SDHB	ENST00000463045	14.1351	13.7251	14.0501	13.9848	13.3163	12.8554	14.5723	14.5489	13.3949	13.5731	13.9021	9.1687	14.3246	13.7575	14.117	13.8115
A_23_P149664	TMEM183B	ENST00000367242	12.68	12.9299	13.3712	13.3482	12.771	12.757	13.2267	13.3511	12.6288	12.6405	13.0347	13.2628	12.9052	13.0959	13.3563	13.0778
A_23_P149678	PIAS3	ENST00000393045	10.4804	10.6975	10.471	10.8109	10.716	10.1638	10.2739	10.4305	10.6557	10.3577	10.2437	10.3176	10.5284	10.6817	10.2816	10.3594
A_23_P149690	PANK4	ENST00000502512	8.90645	9.80092	9.97803	9.80188	8.82256	9.11881	9.77506	9.70076	9.11946	9.56459	9.93122	10.1785	9.07843	9.7447	9.98138	9.7264
A_23_P14975	C16orf48	ENST00000243878	10.6706	10.4927	11.041	11.2525	10.5959	9.85632	10.4954	10.8596	10.3621	9.87838	10.6483	11.0562	10.7595	10.1299	10.2296	10.4637
A_23_P149775	ARHGAP12	ENST00000396144	9.87721	9.39408	9.03792	9.01375	9.62895	9.89066	10.2792	9.78297	9.34661	9.12451	8.69788	9.45381	10.0515	9.61651	10.0991	9.9472
A_23_P149813	RSU1	ENST00000377921	5.98646	7.31072	7.07292	6.42068	6.33392	6.89116	7.13967	6.83343	5.72397	7.06318	6.67722	6.32326	5.95301	7.1794	7.12747	7.01798
A_23_P149818	UPF2	ENST00000397053	8.75831	9.51196	9.57656	9.45159	8.84199	10.4239	9.54586	9.30812	8.22707	9.173	9.19209	9.201	8.77508	9.12657	9.31659	9.30979
A_23_P149852	LZTS2	ENST00000370220	8.57369	9.46912	9.59883	9.73869	9.40387	9.08915	8.73908	9.0766	9.90883	9.58457	9.7438	9.81194	8.61774	9.74764	9.22063	9.26341
A_23_P14986	HSD11B2	ENST00000326152	5.79309	6.75462	7.65762	6.69799	6.04532	6.45551	7.976	7.29056	6.06162	6.34727	7.25779	6.76875	6.1385	6.95032	7.6066	7.07292
A_23_P149892	CSGALNACT2	ENST00000374466	9.80253	9.81014	9.54112	9.30356	9.86655	10.5734	10.0741	10.2047	9.74711	9.26197	9.4822	9.78846	10.1991	10.389	10.2737	10.0879
A_23_P149975	FAM107B	ENST00000378467	13.248	12.8329	12.3402	12.6421	12.9116	13.5421	13.0245	13.0071	12.658	12.8064	12.2198	12.59	13.3638	13.4317	12.7429	12.5826
A_23_P149992	PDLIM1	ENST00000490391	7.34855	6.92717	7.2953	7.21154	7.39402	6.66949	7.86116	8.25611	7.58293	6.60611	7.02388	7.94789	7.44005	6.93935	7.92377	7.8829
A_23_P150009	ZDHHC16	ENST00000487315	10.7834	11.6058	11.8226	11.931	10.6878	11.1448	12.025	12.4966	10.5928	11.0581	11.6477	11.852	10.8563	11.7445	12.1085	12.0077
A_23_P150018	DUSP5	ENST00000369583	10.9971	8.94598	8.0742	8.6707	10.6329	9.92146	8.9575	8.61774	10.3721	8.86982	8.0465	8.23427	11.3204	9.89427	8.59367	8.02745
A_23_P150064	MMRN2	ENST00000443699	6.7542	7.18808	6.98384	6.61027	6.91825	7.06048	6.2422	6.46881	7.48806	7.17066	7.30759	6.70622	6.71096	7.15319	7.17691	7.13197
A_23_P150080	RPP38	ENST00000378203	11.7539	12.283	12.2338	12.1892	11.5982	11.7843	12.8284	12.2451	11.293	12.2032	12.1734	12.1469	11.8902	12.2813	12.5401	11.9551
A_23_P150092	SEPHS1	ENST00000537130	13.7267	13.7666	13.948	14.0536	13.4577	13.8023	13.9919	13.924	13.4192	13.8301	13.965	14.0144	13.6972	14.047	13.8792	13.7872
A_23_P150189	MRE11A	ENST00000536550	10.4946	9.7745	10.6734	10.9542	10.9157	11.3275	10.5627	10.8865	10.3421	9.88309	10.6569	10.8739	10.6227	10.1559	10.6853	10.9542
A_23_P150238	C11orf68	ENST00000449692	10.2999	10.8683	10.7196	10.67	10.3292	10.9528	10.5823	10.3599	10.3803	10.6322	10.5268	9.83165	10.3209	11.3045	10.652	10.2579
A_23_P150249	CCDC85B	ENST00000312579	12.0489	11.6571	12.2342	12.11	11.7249	11.1131	11.8565	11.8699	11.577	11.3028	11.8872	11.3638	11.8615	11.1887	11.7072	11.6158
A_23_P150255	RBM14	ENST00000310137	13.8408	14.4921	14.2532	14.37	14.1448	14.8806	14.3219	14.2431	14.2925	14.7942	14.6031	14.5723	13.7077	14.8085	14.2178	14.1391
A_23_P150281	TP53I11	ENST00000533940	9.12963	8.7914	8.80734	9.28196	9.03826	8.68993	9.19221	9.48563	9.51393	8.87943	9.046	9.86655	9.454	9.15564	9.13726	9.40928
A_23_P150286	PSMA1	ENST00000528307	14.9442	14.7756	15.0725	14.9046	14.7444	14.9786	15.5531	15.4202	14.4728	14.7157	14.9442	15.2522	15.0599	15.0507	15.3293	15.3356
A_23_P150350	C11orf1	ENST00000260276	11.4023	11.032	10.989	10.8009	11.1109	10.2529	11.2916	11.3427	11.2161	10.9833	10.8408	11.255	11.5647	10.9217	10.7747	11.2339
A_23_P150365	REXO2	ENST00000546316	13.5773	13.18	13.4146	13.0196	13.1455	13.3638	13.7809	13.5989	13.4317	13.7368	13.6744	13.8752	13.3421	13.3589	13.5573	13.8868
A_23_P150379	MPZL2	ENST00000438295	8.76128	8.27807	8.40406	8.58254	8.37794	9.05332	9.47043	9.40941	8.42625	8.41863	8.5105	8.9816	8.57405	8.97382	9.28745	9.28384
A_23_P150394	FXYD6	ENST00000526014	6.7542	7.25691	7.42058	7.23747	6.66638	7.12392	7.22502	6.98401	7.26455	7.26601	7.29573	7.27186	6.78887	7.68505	7.35297	7.2217
A_23_P150407	CREB3L1	ENST00000530244	12.828	14.3724	13.9192	13.6468	14.4905	13.7848	11.5867	12.2185	15.2102	14.7699	14.5875	14.1671	12.3831	14.018	12.0387	13.1342
A_23_P150428	OR6M1	ENST00000309154	8.27013	8.29424	7.94194	8.1574	8.56669	10.3523	7.42767	7.7636	8.87947	8.68731	8.44487	8.96906	7.68942	7.8808	7.64664	7.8599
A_23_P15045	E4F1	ENST00000301727	10.5342	10.8099	10.8292	10.5811	10.3869	10.4772	10.5812	10.4206	10.4246	10.548	10.6396	10.6137	10.2919	10.7281	10.5213	10.2433
A_23_P1505	LRP5	ENST00000529993	9.66333	9.52603	10.1508	10.0889	8.98614	9.67079	10.0202	10.0102	9.49388	9.45997	10.2246	10.2218	9.63108	9.53293	10.0848	9.92176
A_23_P150510	MED19	ENST00000337672	11.9123	12.5079	12.0797	12.2098	12.2365	12.6481	11.7952	11.6604	12.011	12.2893	11.9104	12.1441	12.0473	12.2738	11.6408	12.0239
A_23_P150583	SCGB1A1	ENST00000278282	8.81922	9.65773	9.58938	9.81955	9.79738	9.34168	8.40944	8.60887	10.9047	10.2676	10.3682	10.2992	8.45858	9.38656	8.62267	9.30566
A_23_P150693	FJX1	ENST00000317811	11.1042	11.0745	10.989	10.5066	11.3495	11.1949	11.0152	10.7437	11.1262	11.0881	10.7528	10.3211	11.2001	10.8832	11.1498	10.56
A_23_P15073	JMJD8	ENST00000293882	9.34356	10.22	10.3159	10.1017	9.53426	9.7675	9.83789	9.78557	9.57772	9.85921	10.2334	6.25996	9.76502	10.172	10.2143	9.83488
A_23_P150741	C2CD3	ENST00000442398	10.5529	11.364	11.7042	11.8262	11.287	11.0725	11.1134	11.341	10.8557	11.1002	11.4651	11.3049	10.5969	11.476	11.3511	11.3554
A_23_P150852	ESYT1	ENST00000541590	10.3638	11.3923	11.6484	11.8172	11.3658	10.9709	10.1499	10.6283	11.5968	11.4242	11.6779	11.0973	10.5422	11.5123	11.0037	11.672
A_23_P150876	VPS37B	ENST00000267202	12.5885	12.5811	12.4517	12.7218	12.5515	12.5628	11.696	11.9554	12.4729	12.2592	12.2988	12.5646	12.4807	12.7642	11.8434	11.794
A_23_P150903	FAR2	ENST00000182377	8.96428	8.5718	9.68647	9.39408	8.59378	8.34483	9.86319	9.31376	8.66948	8.27013	9.47993	9.49469	9.03723	8.54483	9.62001	8.83095
A_23_P150931	LMBR1L	ENST00000547813	9.9059	10.1983	9.22719	9.61921	10.0443	10.0641	9.51772	9.66705	9.76149	9.7584	8.74308	9.39914	10.1701	10.1885	9.55761	9.41567
A_23_P150935	TROAP	ENST00000257909	13.1093	13.1832	12.9937	13.4747	12.9937	13.0053	12.8155	13.7225	13.0687	13.3746	13.1994	13.6793	13.0567	13.4547	13.2007	13.6328
A_23_P150950	ZFC3H1	ENST00000552994	10.0031	11.1697	10.4761	10.7051	10.561	11.8824	11.094	11.0252	10.1166	11.0269	10.251	10.3973	10.2734	12.1324	11.075	10.8833
A_23_P151075	ARHGDIB	ENST00000228945	17.2034	17.1512	17.532	17.4092	17.3565	16.9171	17.5693	17.4092	17.2698	17.29	17.4781	17.6704	17.3121	17.4544	17.619	17.2754
A_23_P15108	YPEL3	ENST00000398838	10.0101	8.62758	7.24922	8.30683	10.0352	7.7666	7.9578	8.42323	10.1773	8.34101	6.9792	8.30626	9.9172	8.16512	8.05263	8.22955
A_23_P151093	YARS2	ENST00000548490	11.5916	11.5829	11.7437	11.5911	11.3775	10.9143	11.6481	11.4825	11.1289	11.3042	11.3665	11.3727	11.7585	11.4421	11.3457	11.0669
A_23_P151150	FOXM1	ENST00000359843	11.1406	11.461	11.3486	11.9787	11.2882	11.4267	11.0152	11.7641	11.2043	11.192	11.0676	11.8174	11.1448	11.6182	11.1439	11.7606
A_23_P151159	TCHP	ENST00000312777	9.42426	10.432	10.6408	10.637	9.34889	10.3718	10.449	10.412	9.52089	10.3562	10.7248	10.705	9.33744	10.6822	10.7161	10.5789
A_23_P151166	HVCN1	ENST00000356742	6.22482	6.00798	6.64222	6.56955	6.3839	5.71542	7.22863	7.43537	6.32213	6.19928	6.7374	6.89912	6.07906	6.2212	7.18064	7.27157
A_23_P151179	C12orf43	ENST00000288757	8.88925	10.0163	10.0662	9.81635	8.8087	9.18661	10.0874	9.77362	8.59291	9.47398	9.6668	7.54915	9.34778	9.7264	9.81635	9.26341
A_23_P151209	CSRNP2	ENST00000228515	9.44695	10.8434	10.6518	10.5826	9.55817	10.9687	11.2307	11.1959	9.52667	11.3055	10.5312	10.8258	9.61539	11.5559	11.0991	10.8152
A_23_P15123	UBFD1	ENST00000219638	11.777	12.1216	12.431	12.3992	11.0529	11.9521	12.8366	12.8741	11.1081	12.1684	12.4729	12.6	11.5625	11.8926	12.8336	12.5336
A_23_P151267	LIMA1	ENST00000552783	9.68145	9.76769	10.5862	10.7855	9.78547	10.4807	11.843	11.0288	9.18769	9.72205	10.2893	10.5451	9.98701	10.8478	11.5827	10.911
A_23_P151280	C12orf62	ENST00000550487	14.9873	14.7353	15.0148	14.8839	14.5345	14.9753	15.6799	15.5515	14.1888	14.5562	14.9767	14.9909	14.8237	14.9347	15.4582	15.5531
A_23_P151321	RPL6	ENST00000549847	17.683	17.6012	17.7501	17.5976	17.4301	17.414	18.1659	18.0458	17.2321	17.5736	17.6098	14.9767	17.9081	17.8002	18.0261	17.7037
A_23_P151368	N6AMT2	ENST00000382754	11.8399	12.2493	13.0071	12.7918	11.5525	11.5405	13.0733	12.6042	11.285	11.8824	12.6797	12.7207	11.8561	12.0372	12.7672	12.4007
A_23_P151405	CKAP2	ENST00000258607	11.7902	11.8024	11.7002	11.9446	11.2718	11.6133	12.1358	12.4504	11.3603	12.1041	11.7453	12.5991	11.9003	11.5509	11.7972	12.3763
A_23_P151436	ALG5	ENST00000486410	13.848	13.612	13.7613	13.6113	13.487	13.4724	14.0325	13.9788	13.4502	13.6374	13.6771	14.0164	13.8488	13.612	13.9046	14.0076
A_23_P151459	MYCBP2	ENST00000407578	12.6209	12.8284	13.1557	12.906	13.0554	13.5684	13.1597	13.013	12.4429	12.7033	13.0402	12.4487	12.7495	13.1991	13.3055	12.9756
A_23_P15146	IL32	ENST00000529550	12.5824	11.9812	9.7087	10.9649	12.5299	11.7433	9.11206	9.45143	12.9182	11.8668	9.99078	11.3949	12.4299	12.1943	9.05777	9.33049
A_23_P151471	CUL4A	ENST00000451881	12.2477	13.1744	13.1956	13.0749	12.4564	13.0402	13.3353	12.798	12.0409	12.9188	12.967	12.7921	12.4476	13.1605	12.9895	12.7633
A_23_P151497	TRMT61A	ENST00000389749	10.4964	11.1184	10.9183	10.4039	9.86968	10.4956	10.8091	10.0988	9.89711	10.7614	10.5687	10.1576	10.4916	10.7232	10.698	9.71729
A_23_P151544	DDX24	ENST00000542247	10.1107	11.0098	10.9455	10.8253	10.4493	10.9328	10.3124	10.4162	10.9252	11.1315	11.1973	11.6118	9.91099	11.1777	10.889	10.9451
A_23_P151565	RALGAPA1	ENST00000554259	10.5951	10.7861	10.7531	10.3913	10.7023	10.8314	11.2225	11.0171	10.3494	10.848	10.4916	10.4528	10.7894	10.9908	11.0898	11.0282
A_23_P151614	PSME1	ENST00000470718	9.71898	10.1606	10.0403	10.493	10.8682	10.5442	9.80596	10.228	10.5815	10.1409	10.0859	10.6118	10.0322	10.5568	10.0656	10.7181
A_23_P151634	SUPT16H	ENST00000557394	9.10479	10.6656	11.322	11.3686	10.3952	9.91019	10.0437	10.3586	10.3904	10.604	11.2761	11.3436	9.55461	10.6154	10.0791	10.7473
A_23_P151653	APEX1	ENST00000557181	10.6183	11.5015	11.4857	11.2993	10.9833	11.3822	11.251	11.0118	11.0493	11.3845	11.4224	11.6247	10.8393	11.4654	11.2615	11.1446
A_23_P151662	MAX	ENST00000554709	11.6301	10.9617	10.8218	11.1365	11.2774	12.0314	10.8261	10.6363	10.9055	10.8461	10.6527	10.5144	11.2677	11.0584	10.9541	10.5382
A_23_P15174	MT1F	ENST00000394501	7.59697	9.64883	8.86567	8.23143	8.85437	8.9604	7.33856	7.55827	9.80147	9.81648	9.0979	8.40046	7.60579	9.18877	7.44018	8.27589
A_23_P151746	ISCA2	ENST00000556816	13.2061	12.8522	13.0285	12.7639	12.6517	12.6527	13.1643	12.9587	12.7726	13.0322	12.9689	13.4876	13.0798	12.7767	12.9168	13.3103
A_23_P151791	LTB4R	ENST00000553481	7.83691	7.91697	7.69248	7.41108	7.58246	7.91837	7.789	7.87034	7.75976	7.69857	7.67317	7.90131	7.9891	8.09743	8.06783	7.9124
A_23_P151805	FBLN5	ENST00000267620	8.72178	8.76651	8.15456	8.49603	8.98289	8.91983	8.83949	8.64356	8.74424	8.46994	8.10449	8.72918	8.86441	9.30861	8.47051	8.36787
A_23_P15182	ARL2BP	ENST00000219204	11.7613	12.0561	11.8608	11.6772	11.7602	12.3792	11.894	12.1512	11.7489	12.1825	11.76	11.9033	11.9852	12.1004	12.0838	12.1096
A_23_P151820	RIN3	ENST00000428147	11.7144	10.0962	10.2698	10.2534	10.822	10.0739	10.4605	10.2414	11.39	10.2349	10.4705	11.0412	11.7955	10.1633	10.5812	10.0935
A_23_P151870	GLCE	ENST00000261858	7.38838	8.09957	7.93182	7.54288	6.86645	7.60232	9.07216	8.85325	6.10745	7.77115	7.42741	7.66985	7.5465	8.06126	8.44202	8.33746
A_23_P1519	PITPNM1	ENST00000526450	9.18025	7.96675	8.51587	8.19512	7.63705	6.90213	9.2464	9.4325	8.81131	7.63716	8.6294	9.53149	9.56363	7.96115	9.26546	8.81727
A_23_P151970	FEM1B	ENST00000306917	11.6459	9.40676	9.56095	9.39643	10.9301	10.0074	10.1761	9.83241	10.7079	9.38494	9.36491	9.79314	11.6247	9.27207	9.72333	9.49582
A_23_P151975	RHCG	ENST00000536247	9.63279	12.1237	11.4301	11.0312	13.0238	11.1874	8.78068	8.71181	13.1765	12.5487	12.3604	10.3127	9.14795	11.4212	8.8443	10.2049
A_23_P15202	DHODH	ENST00000219240	10.6057	11.5318	11.7754	11.3771	10.7624	11.9152	11.4772	11.1596	10.7283	11.6363	11.7928	11.7722	10.6741	11.6137	11.5377	11.3136
A_23_P152024	CSK	ENST00000451345	10.448	11.1962	11.528	11.5819	11.0002	10.6899	10.7091	10.8428	11.032	10.929	11.2321	11.4255	10.8912	11.2269	10.6484	10.8161
A_23_P152028	TRIP4	ENST00000261884	10.4639	11.2176	10.7617	10.5239	10.3311	10.9833	11.6378	11.2117	9.96363	11.0895	10.3441	10.7855	10.7824	11.2477	11.503	10.9098
A_23_P152038	TUBGCP5	ENST00000453949	9.08201	9.15627	9.45403	9.27054	8.79982	9.06452	10.063	9.85547	8.64266	8.86982	9.30145	8.5904	9.20803	9.42261	10.0442	9.44646
A_23_P152047	SCAMP5	ENST00000361900	7.75057	7.31865	8.03219	7.96918	7.62076	7.27274	8.75691	8.95568	7.52488	6.78151	7.59254	7.68822	7.81646	7.41214	8.53629	8.35402
A_23_P152055	EFTUD1	ENST00000268206	11.3216	11.7796	12.1638	11.9097	11.626	11.6337	11.9546	11.6953	11.4221	11.7489	12.052	12.0064	11.5178	11.5861	11.8298	11.9327
A_23_P152066	UBR1	ENST00000382177	10.7353	11.0852	11.1993	11.0879	10.2406	11.3437	12.2109	11.8706	10.0011	11.4074	11.1893	11.5197	10.888	11.3526	11.8136	11.6361
A_23_P152087	FAM82A2	ENST00000338376	12.2182	12.8439	12.5638	12.7633	12.1418	12.4476	12.715	12.94	12.1185	12.8373	12.651	12.7907	12.2956	12.905	12.8684	12.6932
A_23_P152107	UBE2I	ENST00000403747	14.8817	15.1408	15.0954	15.1839	14.6217	14.5676	15.4839	15.3333	14.4999	15.0096	14.8422	15.1228	15.0567	15.16	14.9529	14.8704
A_23_P152115	NME3	ENST00000219302	13.2224	12.2367	11.956	12.0888	12.7789	12.5031	12.4954	12.6371	12.8207	12.1744	11.9979	12.1484	12.9611	12.5457	12.3916	12.4469
A_23_P152125	MVD	ENST00000378400	10.1571	9.6599	8.59722	9.25966	9.06893	10.5067	9.64661	10.4378	9.3794	9.41857	8.59635	10.5623	10.094	10.587	9.60966	10.0335
A_23_P152136	GINS3	ENST00000426538	13.0097	13.0514	13.8097	13.581	13.0529	13.1329	13.9949	13.87	13.0021	13.1437	13.7368	13.9051	13.2628	13.1547	13.8357	14.0117
A_23_P152181	POLR3E	ENST00000418581	11.054	12.2458	12.4924	12.2583	11.2557	11.4815	12.1919	11.8133	10.9382	11.9656	12.1436	11.8157	11.3085	11.8232	12.1457	11.4433
A_23_P152218	E2F4	ENST00000379378	9.86734	10.4445	10.6077	10.3068	9.94056	10.0124	10.2574	10.343	10.6395	10.5338	10.9167	11.2307	10.126	10.6867	10.7202	10.4101
A_23_P152235	IRX3	ENST00000329734	10.8128	10.879	11.1654	10.9684	10.5214	10.6939	11.1993	11.1743	10.3358	11.1527	11.119	9.51861	10.8968	10.3414	10.8534	11.1993
A_23_P152272	RNPS1	ENST00000397086	12.8354	13.5913	13.6204	13.5581	13.0241	13.0543	13.2326	13.3148	13.1071	13.2721	13.4239	13.717	13.1194	13.8247	13.3797	13.0996
A_23_P152284	SNRNP25	ENST00000466183	12.3672	13.1775	13.5282	13.4964	12.5189	12.6055	13.6468	13.5751	12.0446	12.6696	13.0112	12.7948	12.7378	13.169	13.4024	13.3216
A_23_P152330	DOC2A	ENST00000350119	6.69147	7.04997	7.21276	7.02596	6.68096	7.07794	7.62762	7.969	6.75629	7.19117	7.32217	7.43759	6.8755	7.42701	7.75455	7.99052
A_23_P152344	GTF3C1	ENST00000356183	6.62587	7.46208	7.6834	7.21928	7.00118	8.09817	7.71754	7.91893	7.39937	7.63126	7.8598	7.62499	7.11549	7.88405	8.23472	7.95099
A_23_P152353	EARS2	ENST00000449606	7.93532	9.76115	9.87021	9.48226	7.52952	8.79663	10.1449	9.73396	7.14859	9.51004	9.45484	9.24208	8.41215	9.29565	9.64894	9.201
A_23_P152356	ZNF200	ENST00000431561	10.0449	11.1618	10.7163	10.6391	9.86009	11.1184	11.2141	11.3665	9.93117	11.5552	10.991	11.0441	10.152	11.196	11.1084	11.5565
A_23_P152406	CAPNS2	ENST00000457326	8.54802	8.80538	8.91834	9.05764	8.26097	7.7845	8.63349	8.98774	8.86683	8.64795	8.79861	7.87236	8.43949	8.69929	8.83678	9.08442
A_23_P152420	KIAA0182	ENST00000469381	11.5193	11.0221	11.6542	11.9378	11.6457	11.1832	11.2998	11.1737	11.1489	10.8461	11.4431	11.6419	11.7772	10.67	11.0318	10.8257
A_23_P152548	SCPEP1	ENST00000262288	10.1995	10.2134	10.0982	10.1987	10.2711	10.0942	11.0367	10.9198	9.37173	9.59752	9.31333	9.61496	10.3754	10.152	10.8217	10.4218
A_23_P152583	ENGASE	ENST00000300682	11.4994	11.2163	11.0586	11.3216	11.2495	11.2252	10.5	10.5225	11.8633	11.4594	11.1115	11.1147	11.0143	11.1034	10.9328	10.7848
A_23_P152651	DDX42	ENST00000389924	11.4979	11.9079	11.9203	11.8748	11.8075	12.0883	11.9705	12.1498	11.6597	11.8539	11.8534	12.4113	11.8285	12.2278	12.2017	12.2495
A_23_P152655	ICAM2	ENST00000412356	15.0663	14.6402	14.4508	14.4749	14.5309	15.567	15.6261	15.5234	14.3984	14.6499	14.3984	14.9105	15.0014	15.4709	15.6578	15.5701
A_23_P152666	COX11	ENST00000299335	12.6601	12.4006	12.3552	12.069	12.389	12.6983	12.5742	12.4013	12.2655	12.4187	12.1687	12.4938	12.8492	12.3419	12.3817	12.6189
A_23_P152678	B9D1	ENST00000477683	8.50772	7.93983	8.43923	8.31888	8.4448	7.26748	8.60402	8.58089	8.3169	7.42911	7.95826	4.43538	8.80538	7.65382	8.13689	8.13497
A_23_P15272	ABCC6		6.80185	7.222	7.49944	7.30702	7.19317	7.00259	6.38821	6.87972	7.46311	7.28088	7.4654	7.44317	6.66816	7.20529	6.65502	6.95542
A_23_P152727	PLEKHM1	ENST00000421073	13.9114	13.2301	13.0489	13.1001	13.5527	12.9892	13.6236	13.4137	13.3799	13.3222	13.1501	12.3133	14.1163	13.208	13.8109	13.0021
A_23_P152768	TUBG1	ENST00000251413	10.4566	10.553	11.3163	11.4073	10.2627	10.4399	11.084	11.6013	10.6043	10.5616	11.275	11.6294	10.5064	11.0148	11.5223	11.7653
A_23_P152782	IFI35	ENST00000538473	9.43904	8.44182	8.19312	8.36049	8.62267	8.61934	9.21476	9.4325	8.85427	8.67831	8.46924	9.12947	9.52646	8.64051	9.43087	9.22199
A_23_P152791	SLC16A6	ENST00000327268	7.97564	9.20513	9.0565	8.89632	7.41267	10.7915	11.016	10.9542	7.1794	9.37927	8.9744	9.09954	8.40166	10.4955	10.8899	10.5234
A_23_P152804	NME1	ENST00000013034	14.9936	15.5764	16.3687	16.0706	14.7882	15.1975	16.143	15.7744	14.3304	15.1993	15.9669	15.5218	14.9284	15.5312	15.7192	15.5325
A_23_P152807	RSAD1	ENST00000258955	11.8575	12.2092	12.2017	11.9007	11.773	12.2089	12.649	12.1406	11.7009	11.9284	11.8927	11.7619	11.994	12.5799	12.737	11.9097
A_23_P152818	KAT7	ENST00000503935	10.2369	9.438	9.67788	9.57423	9.83165	9.06856	9.59639	9.82184	10.4401	9.31355	9.75075	9.92209	10.2094	9.62047	9.79692	9.66197
A_23_P15285	METTL22	ENST00000163678	13.1787	16.2486	15.7171	15.1066	16.6302	15.7236	11.9975	12.5184	16.8162	16.4384	15.9983	15.2569	12.8684	16.1636	12.2652	14.772
A_23_P152858	C17orf79	ENST00000496655	13.9386	13.8364	14.4116	14.0094	13.8816	13.728	14.0913	14.3072	13.7251	14.0086	14.351	14.2762	13.9449	13.6072	14.1809	14.6011
A_23_P152919	NUP88	ENST00000543132	12.9941	13.1557	13.5666	13.6057	12.9161	13.0802	13.4975	13.5558	12.587	12.8855	13.2475	10.6489	13.0667	13.0853	13.2632	13.2564
A_23_P152949	LRRC46	ENST00000269025	7.55851	7.94697	8.42329	8.14822	8.62095	7.45349	7.62762	7.81185	7.28767	7.56114	7.60023	8.06236	7.37459	7.72598	7.57397	7.43211
A_23_P152963	C17orf59	ENST00000389017	9.87173	10.2758	10.189	10.3698	9.5359	9.93001	10.0087	10.0927	9.74711	9.94733	10.0349	8.21763	9.87149	10.3053	10.2486	10.08
A_23_P152984	THOC4	ENST00000505490	14.0219	14.868	15.1543	15.1088	14.8196	15.2781	14.1809	15.1574	14.2584	14.8128	14.9129	15.0993	14.1362	15.0292	15.0599	15.1574
A_23_P15299	WBP2	ENST00000433525	11.9444	15.1362	14.4496	14.2358	15.5577	13.8144	11.0234	11.311	15.5478	14.9988	14.6848	13.7647	11.5766	14.6607	11.4269	12.867
A_23_P153022	KRTAP2-4	ENST00000542137	12.9309	14.0081	13.7809	13.8197	13.9856	13.4092	12.2161	12.6424	14.2515	14.0041	13.8097	13.6729	12.7953	13.8676	12.9026	13.3942
A_23_P153026	GAA	ENST00000302262	12.5944	11.4772	11.3999	11.3251	12.7039	11.8062	12.0768	12.2022	12.4992	11.3585	11.2596	11.658	12.7241	11.4878	12.3447	12.5273
A_23_P153037	ZNF624	ENST00000311331	8.17857	8.19343	7.70344	7.55922	7.47329	8.33907	9.08176	8.66043	7.27186	7.88233	7.26952	7.8038	8.61774	8.08238	8.26625	8.22511
A_23_P15305	PRPSAP1	ENST00000446526	12.5507	12.0552	12.1967	12.2908	12.3662	12.0451	12.8396	12.9978	12.3511	11.8675	11.9685	12.3632	12.7656	12.3568	12.8996	12.6992
A_23_P153050	ALKBH5	ENST00000541285	11.8804	12.2965	12.2572	12.728	12.2544	12.4743	11.369	11.9293	12.1689	11.9423	12.1681	12.424	11.9721	12.1759	12.23	12.2827
A_23_P153084	RALBP1	ENST00000383432	11.2946	10.8087	11.2424	11.9215	11.3706	12.3568	11.7217	11.5429	11.0988	10.9294	11.5758	11.2151	11.4888	10.7739	11.4926	11.5647
A_23_P153086	RBFA	ENST00000262197	12.2609	12.3675	12.4768	12.1975	12.5837	12.543	12.1791	12.3059	12.7056	12.5218	12.7084	12.4385	12.1772	12.6203	12.0192	12.5348
A_23_P153098	HDHD2	ENST00000300605	12.8837	11.8875	12.7395	12.4844	12.6069	11.6521	13.398	13.014	12.2282	11.6011	12.3294	12.4604	13.1142	11.3828	13.0378	12.9491
A_23_P153197	TGIF1	ENST00000345133	8.94273	9.31549	8.77488	8.98057	8.75231	9.16909	9.70786	9.54601	8.52361	9.12314	8.26881	6.48953	9.12156	9.7746	9.24082	9.13574
A_23_P153236	CHMP2A	ENST00000312547	14.3293	13.7191	13.8264	13.9907	13.9135	13.7964	14.8313	14.3905	13.5429	13.2815	13.4159	13.5375	14.444	13.7728	14.6237	13.9996
A_23_P153251	ZNF274	ENST00000326804	8.24798	9.19832	9.09765	9.07308	8.90326	8.30924	8.76853	8.9182	8.74687	9.25638	8.83322	9.10876	8.59635	9.1025	8.96415	8.64119
A_23_P153256	ZNF773	ENST00000282292	9.55023	9.981	9.65608	9.86944	10.0887	9.7447	9.85238	9.64793	9.31638	9.46737	9.01967	9.1516	10.1134	9.86101	9.98216	9.28025
A_23_P153286	ZNF234	ENST00000426739	8.24308	10.2426	9.99225	9.75697	8.56996	10.8041	10.0841	9.88769	8.3353	10.4524	9.99916	10.2193	8.29367	10.6023	10.447	10.3601
A_23_P153360	C19orf42	ENST00000487803	12.0456	11.7016	11.6055	11.5458	11.3442	11.2916	12.4358	11.8394	10.9228	11.3724	11.2813	11.4493	12.3656	11.3869	11.876	11.4401
A_23_P153372	HSH2D	ENST00000253680	9.10847	9.19517	8.89153	8.76128	9.36904	9.38845	8.22126	8.25493	9.82672	10.0448	9.49625	9.63747	8.56657	8.90711	8.64316	8.9322
A_23_P153383	RPL36	ENST00000394580	16.5947	16.6079	16.7037	16.5235	16.3877	16.1571	16.6269	16.4713	16.1571	16.2523	16.2605	16.4456	16.6369	16.5154	16.2885	16.1842
A_23_P153441	HOOK2	ENST00000397668	9.39127	8.13545	8.95904	8.93142	8.8087	7.52805	9.2732	9.55623	9.04443	7.90263	8.76843	9.25144	9.43765	8.14081	9.2293	9.15235
A_23_P15348	MPRIP	ENST00000313485	12.4134	12.2017	12.4729	12.5873	12.041	11.9259	12.9536	13.0135	12.156	12.0862	12.3996	12.7775	12.5837	12.5157	12.9426	12.9062
A_23_P153524	C19orf73	ENST00000408991	7.50292	7.42032	7.75872	7.64821	7.57397	7.10505	7.93505	7.6066	7.22863	7.24164	7.05693	7.54915	7.57975	7.85045	7.57018	7.24952
A_23_P15357	LGALS3BP	ENST00000536190	9.85601	9.94884	9.82959	10.3785	10.3278	10.2981	9.09732	9.54993	11.0418	10.5928	10.4627	10.7098	9.59093	10.2233	9.65996	10.2117
A_23_P153583	PPP5C	ENST00000492109	9.34266	9.46912	9.94106	9.78948	8.99703	9.69864	9.83031	9.78649	9.11206	9.24149	9.78235	10.1288	9.42261	9.67413	9.8919	9.68791
A_23_P153586	UQCRFS1	ENST00000304863	15.8302	15.3131	15.7346	15.4853	15.7089	15.4612	16.0398	15.6425	15.5684	15.5416	15.7171	15.7058	15.922	15.5466	15.8907	15.755
A_23_P153616	MADCAM1	ENST00000215637	6.85072	7.11549	6.89798	7.06823	7.31327	6.70579	6.43299	6.43143	7.41531	7.02803	7.17956	6.88507	6.9364	7.04588	6.55668	6.81753
A_23_P153628	YIF1B	ENST00000392124	9.89635	10.6648	11.0492	11.0044	10.3939	9.94727	10.1673	10.4368	10.7532	10.4356	10.9417	11.048	10.0856	10.6829	10.4231	10.6938
A_23_P153640	ANKRD27	ENST00000306065	10.1358	10.4537	10.6241	10.8596	10.265	10.873	10.6791	10.8541	10.1791	10.7199	10.6345	11.0288	10.1539	11.0008	10.6266	10.66
A_23_P153676	TLE2	ENST00000443826	11.7217	10.543	10.3107	10.7222	11.2388	10.0353	10.384	10.8093	11.3878	10.1634	10.0415	10.8443	11.5791	10.4066	10.1596	10.3058
A_23_P15369	CD300LB	ENST00000314401	8.51322	8.29725	8.19911	8.57168	8.44932	8.69178	8.05577	8.08785	9.31376	8.92665	8.9474	9.06637	8.11884	8.16512	8.14869	8.2395
A_23_P153692	XRCC1	ENST00000262887	12.9067	12.8133	12.8342	13.2218	12.6458	12.3863	12.6705	13.0496	12.7761	12.4625	12.6249	13.0825	12.9816	12.9424	12.8002	12.8217
A_23_P153745	IFI30	ENST00000407280	12.0975	11.9375	12.2318	12.3166	12.3964	11.9363	12.2663	13.147	12.5612	12.461	12.6107	12.8657	11.7469	12.2627	12.5603	13.5573
A_23_P15375	ARMC7	ENST00000245543	9.36259	10.657	10.5708	10.5295	9.17706	10.5237	10.6855	10.5456	9.04122	10.2275	10.0319	10.1295	9.44037	10.4755	10.7132	10.1807
A_23_P153767	AKAP8L	ENST00000397410	13.5463	12.296	11.6545	11.8575	12.6275	12.4818	12.9606	12.4708	12.5657	12.1408	11.5872	11.0636	13.7751	12.5031	12.9719	11.8872
A_23_P153853	ECH1	ENST00000221418	11.8897	11.2311	11.5053	11.6772	11.7075	10.6886	12.2535	12.1455	11.7217	11.0312	11.4041	11.6283	12.1732	11.6041	12.3357	11.7703
A_23_P153855	ZNF492	ENST00000456783	8.2951	8.44182	8.55631	8.14822	7.44782	7.59114	9.13385	8.50362	7.08293	7.88042	7.77692	8.27552	8.47553	7.63183	8.28155	7.99512
A_23_P153897	GNG7	ENST00000382159	7.27623	7.82771	7.80703	7.96097	7.89422	7.28522	6.71483	7.18158	8.49777	7.86484	7.51011	7.76785	7.2403	7.5283	7.07007	7.32456
A_23_P15394	CD68	ENST00000380498	7.75057	7.3538	6.72382	6.65121	7.29759	7.05405	6.9119	7.13101	7.48806	7.21898	6.31564	7.15113	7.99883	7.21048	6.65121	6.46524
A_23_P153941	CAMKMT	ENST00000378494	6.59356	6.07238	7.56185	6.96447	6.66638	6.70579	7.98928	7.89195	6.33	6.1601	7.08559	6.54466	6.86355	6.19159	7.72885	7.44782
A_23_P153945	GTDC1	ENST00000415569	8.7979	9.4157	9.21005	8.14272	8.3269	9.06115	9.49731	8.98258	8.29352	9.657	9.16073	9.16325	8.96888	9.36259	9.28358	9.11231
A_23_P15402	SAT2	ENST00000269298	14.01	12.967	12.0563	12.2831	13.87	13.4165	13.4406	13.5831	13.4371	12.6739	11.7832	12.509	14.2945	13.1814	13.5738	13.5107
A_23_P154022	C2orf44	ENST00000295148	9.02136	10.7738	10.8016	10.8253	8.79364	10.1722	10.7773	10.8558	8.69364	10.5438	10.4261	10.8207	9.12774	10.7506	10.7447	10.4724
A_23_P154025	SSB	ENST00000409333	14.4652	14.0128	14.1451	14.01	13.6328	14.2336	14.501	14.1531	13.4218	14.0657	14.0982	14.2452	14.5345	13.7569	13.9822	13.7765
A_23_P154058	EIF2B4	ENST00000405940	10.6007	10.9563	11.169	10.9478	9.8377	10.5501	11.9342	11.7821	9.83271	10.8108	11.0451	11.1614	10.7653	11.2994	11.9975	11.2113
A_23_P154065	TUBA4A	ENST00000248437	13.0218	11.585	12.7597	13.314	12.8084	12.1231	12.6017	13.2413	12.4276	11.4301	12.5241	13.3089	13.0311	11.7035	12.6967	13.1162
A_23_P154086	BCS1L	ENST00000439945	11.8888	12.4882	12.5547	12.4356	11.4552	12.0101	12.9285	12.658	11.3993	11.4152	12.3736	12.1237	11.8094	12.5228	12.9422	12.3653
A_23_P154108	DYNC1I2	ENST00000409317	12.6861	12.3544	12.5646	12.633	12.3827	12.1511	13.1001	13.0922	12.2527	12.0844	12.3903	12.9089	12.7284	12.3942	12.9711	12.8575
A_23_P15414	SCARF1	ENST00000434376	7.08559	7.24224	6.88812	7.24566	6.92976	7.00259	6.80185	7.11419	7.09288	6.8472	6.8067	7.4654	6.83066	6.79212	6.8472	7.10341
A_23_P154188	SAP130	ENST00000259234	11.6961	11.6758	11.9071	12.2381	11.618	11.9773	12.641	12.4467	11.1762	11.5957	11.8559	11.4389	11.8633	11.7626	12.4005	12.1498
A_23_P154199	PPP1R7	ENST00000485630	13.3619	12.5619	12.692	12.7368	12.6654	12.8748	13.9873	13.603	12.4977	12.4662	12.5454	13.1147	13.5675	12.8391	13.6454	13.269
A_23_P154208	NAGK	ENST00000455197	9.88609	11.3471	10.5925	10.4106	9.23724	10.9071	11.4905	11.4787	9.38494	11.0996	10.3618	10.9251	10.0701	11.4374	11.5488	11.2946
A_23_P154234	POLE4	ENST00000465242	13.4322	13.2425	13.4658	13.1099	12.8224	12.8379	13.9222	13.5913	12.3792	12.8728	13.1001	12.9711	13.6004	13.2647	13.5472	13.1557
A_23_P154235	NMI	ENST00000243346	10.9717	10.9271	11.9569	11.273	10.6704	11.4196	12.7106	12.2247	10.716	11.4683	12.1439	11.8255	11.0061	11.0501	12.2704	12.3817
A_23_P154256	ELMOD3	ENST00000446464	10.501	10.2978	10.2162	10.0235	9.90897	10.5407	10.8039	11.0316	9.9283	10.2918	10.1383	10.4513	10.2734	10.5345	11.0301	10.9455
A_23_P154306	TANK	ENST00000392749	10.1744	10.7791	10.5668	10.1034	10.1052	10.7432	11.567	11.0386	9.67537	10.712	10.1788	10.2801	10.7503	10.6023	10.8834	10.5533
A_23_P154315	MRPS9	ENST00000258455	12.9054	12.7277	12.987	12.7417	12.6064	13.4489	13.3746	12.8638	12.3918	12.9441	13.031	13.0663	13.0673	12.8879	13.1124	13.0602
A_23_P154330	TXNDC9	ENST00000264255	11.8592	12.2128	11.9456	11.923	11.3473	11.8262	12.48	12.3529	11.1942	12.1146	11.7766	12.0409	12.0925	12.1467	11.9912	12.1215
A_23_P154345	HIBCH	ENST00000359678	11.9166	11.3046	11.8466	11.6111	11.2904	11.3257	12.4857	12.2804	11.1425	11.1871	11.5203	11.7908	12.0726	11.2003	12.0833	11.9759
A_23_P154411	PPIG	ENST00000448752	12.6756	13.1362	13.5497	13.6218	13.2927	13.2804	12.9579	12.7002	12.628	12.9214	13.123	13.0597	12.7948	12.842	12.6917	13.0066
A_23_P154447	NOP58	ENST00000478508	15.0292	15.1623	15.4933	15.264	15.1124	15.8631	15.4461	15.0896	14.9151	15.6709	15.6757	15.6297	14.9347	15.2632	15.5079	15.5139
A_23_P154457	NOL10	ENST00000345985	6.6655	7.34176	7.20621	6.84308	6.38929	6.53788	8.07863	7.11776	5.26838	6.505	6.62542	6.41197	6.95069	6.23862	7.25248	6.36679
A_23_P154488	PNPT1	ENST00000402246	10.6395	12.5044	13.2025	12.9686	11.6394	12.1885	11.6951	12.1321	11.2378	12.1659	12.6601	12.485	10.7273	12.3215	12.9684	12.3773
A_23_P154500	DNMT3A	ENST00000380756	12.0929	11.9132	11.9352	12.0048	11.9728	12.0338	12.3645	12.3562	11.7865	11.7676	11.6633	12.0286	12.0838	12.1483	12.3566	12.194
A_23_P154507	ITGB1BP1	ENST00000494563	13.2453	13.6609	13.6488	13.6351	12.9802	13.4406	14.2556	14.3203	12.7616	13.4727	13.3433	13.8188	13.5543	13.9046	13.9335	14.0751
A_23_P154522	MTA3	ENST00000472767	9.34861	9.85035	9.39994	9.38069	8.95377	9.73192	10.827	10.2765	8.55127	9.47278	8.97606	9.16807	9.62687	10.2919	9.97763	9.98248
A_23_P154539	PRPF6	ENST00000535781	12.8761	13.0759	13.1888	13.1611	12.5401	13.3556	13.619	13.3315	12.4687	12.8711	12.9911	13.2706	12.9963	13.2508	13.9623	13.1953
A_23_P154566	TOX2	ENST00000341197	13.4356	13.6356	12.3936	13.1225	13.2326	14.3061	13.6351	13.9599	13.001	13.4451	12.2851	13.2453	13.5958	14.2421	13.8771	13.8408
A_23_P154585	SNX21	ENST00000472219	6.08704	6.13722	5.89585	6.17359	5.82366	6.02123	7.10209	7.33074	6.18386	5.92062	5.75686	6.03367	5.97825	5.84656	6.98063	6.96808
A_23_P15466	SCO1	ENST00000396047	11.3792	11.1882	11.5509	11.5194	10.9559	10.8869	11.8124	11.458	10.5088	10.9337	11.2003	11.1355	11.7314	11.0908	11.4067	11.0532
A_23_P154675	SNRPB	ENST00000474384	14.466	14.4264	14.5163	14.3304	13.9321	13.8441	14.6729	14.6175	13.9142	14.1076	14.2667	14.5534	14.7837	14.5582	14.5623	14.1723
A_23_P154740	PLK1S1		12.1384	10.5803	10.5573	10.2914	11.789	10.7571	11.4437	11.3298	11.5045	10.4773	10.5427	10.8017	12.101	10.5455	11.1677	10.9697
A_23_P154771	DUSP15	ENST00000486996	11.8324	12.2588	12.3004	12.5135	12.307	11.8133	10.877	11.3163	12.8435	12.349	12.5192	12.4348	11.2295	11.9852	11.3593	11.9497
A_23_P154801	TRPC4AP	ENST00000541994	11.0123	10.6878	10.6069	10.4465	10.7642	10.6118	10.5743	10.6326	11.093	10.6899	10.6794	11.3059	11.1071	11.16	10.8707	10.7035
A_23_P154806	EPB41L1	ENST00000373951	7.92933	7.69683	5.92434	6.23024	7.94697	7.72096	6.48752	7.00821	7.48806	7.40337	5.65407	6.69103	8.07186	7.21579	6.36433	7.11776
A_23_P154832	ATP5J	ENST00000400093	14.9896	15.0522	15.6261	15.4332	14.936	14.9859	15.5046	15.6121	14.9139	15.0159	15.4273	15.7695	14.9896	15.2141	15.4215	15.8002
A_23_P154840	SOD1	ENST00000535823	16.5823	16.3239	16.8792	16.758	16.3913	16.4927	17.0852	17.1037	16.3183	16.771	16.8895	17.3257	16.4739	16.5547	16.7037	17.2576
A_23_P154874	DSCR3	ENST00000539844	10.6201	9.30932	9.59615	9.65415	9.73158	9.6267	10.237	10.162	9.61806	9.3977	9.48645	10.2183	10.6474	9.36833	9.93622	9.78107
A_23_P154875	BACE2	ENST00000330333	6.7374	5.39913	5.63695	5.69989	6.4048	5.79227	6.42593	6.87972	6.68096	6.35169	6.59962	6.92699	6.50227	5.75686	6.20846	7.24179
A_23_P154894	CSTB	ENST00000291568	13.8434	13.6463	13.7674	13.8077	13.3847	13.1862	14.5324	14.6499	13.3541	13.5539	13.6057	14.18	13.9671	14.019	14.3146	14.4786
A_23_P15493	PTRH2	ENST00000537860	14.4073	14.3406	14.2076	13.9514	14.1391	14.5623	14.4281	14.1116	13.9841	14.7609	14.3581	13.4092	14.4595	14.4683	14.3258	14.327
A_23_P154938	HIRA	ENST00000263208	13.5092	14.6046	14.363	14.449	13.2007	13.7637	14.2301	13.8785	13.5331	14.4562	14.2062	13.7942	14.3019	13.6758	13.7709	14.0041
A_23_P154962	RIMBP3	ENST00000426804	10.2409	12.0501	12.2924	12.5072	10.4239	12.1807	12.735	12.9065	10.1141	11.7764	12.2977	12.822	10.3973	12.0656	12.9129	12.9422
A_23_P154972	ZNF280A	ENST00000302097	8.05348	7.24224	7.48315	7.61502	7.56281	7.81024	8.16583	8.13432	7.16973	7.13615	7.13422	7.09585	8.27232	6.88812	8.09166	7.73859
A_23_P154986	GGT1	ENST00000412658	9.67788	11.8845	11.7128	11.0278	12.1639	10.484	9.05811	8.98943	12.9413	11.6442	11.3836	9.88724	8.88764	10.9256	8.97525	9.98599
A_23_P155057	CYTH4	ENST00000462927	7.20682	6.39144	6.19682	6.43638	6.97365	6.32607	7.15351	7.07058	7.09585	6.30056	5.82882	6.30227	7.12618	6.38066	6.79659	6.36022
A_23_P155103	ADSL	ENST00000480775	12.3046	12.1797	12.7291	12.5801	11.9113	11.5331	13.004	12.8101	11.8736	11.8284	12.4956	12.723	12.4041	12.1324	13.0183	12.4966
A_23_P15511	DDX5	ENST00000225792	16.5498	16.3297	16.0136	15.7024	16.2382	16.1239	17.075	16.3932	15.6469	16.2486	15.6912	15.1201	17.0775	16.5235	16.6035	15.7744
A_23_P155123	CYP2D6	ENST00000542856	8.184	7.69226	7.63795	7.69357	8.1094	7.44005	7.96774	8.10997	8.28148	7.60649	7.59254	8.11217	8.25567	7.76536	7.85201	7.8599
A_23_P155147	ZBED4	ENST00000216268	10.8484	11.3085	11.138	11.2932	11.3888	11.0373	10.8695	10.8354	10.7051	11.1483	10.786	10.9448	11.1577	11.2474	10.7513	10.6648
A_23_P15516	TMEM101	ENST00000206380	10.6695	10.4047	9.85858	10.0132	10.3564	10.2349	10.384	10.2896	10.1646	9.87197	9.44717	10.0162	10.7164	10.6067	10.2188	10.112
A_23_P1552	CTSC	ENST00000227266	9.75062	10.2677	9.89436	9.7924	9.79433	11.0547	10.578	10.2771	9.67868	10.4912	10.0462	10.3888	9.74309	10.7303	10.2136	10.2826
A_23_P155257	FOXP1	ENST00000498215	13.205	12.9168	12.7478	13.1918	12.7808	14.047	13.7969	14.0029	12.6009	12.761	12.5786	12.9214	13.3511	13.6367	13.8077	13.7251
A_23_P155288	GFM1	ENST00000478254	11.638	11.8131	12.0215	11.7248	11.457	11.8326	12.4492	11.8611	11.0472	11.4827	11.667	11.7359	11.9367	11.7871	12.1588	11.6279
A_23_P155332	PCNP	ENST00000460231	13.4914	12.9681	13.2321	13.1103	12.9227	12.6146	13.5107	13.5457	12.853	12.9196	13.1167	13.4827	13.6113	12.8655	13.4997	13.1832
A_23_P155376	CRELD1	ENST00000397170	9.99715	9.49137	10.1049	10.0104	10.2019	9.01588	9.71104	9.76564	10.0119	9.15437	9.81573	9.77491	9.89699	9.13012	9.87965	9.52401
A_23_P155417	ABHD14B	ENST00000439982	10.1146	9.80092	9.56822	9.88781	10.2858	9.45381	9.70138	9.95521	10.3028	9.37676	9.07191	9.68947	10.2508	9.96178	9.72863	9.75209
A_23_P15542	HSD17B1	ENST00000225929	7.79996	7.31865	6.83461	7.02596	7.2666	7.41227	7.59091	7.16596	7.17473	6.9881	6.38821	6.68096	7.44005	7.69965	7.17254	6.94868
A_23_P155441	RFT1	ENST00000296292	10.2432	10.4191	10.9358	10.7845	10.0959	10.0065	11.5522	11.2505	9.57011	10.0915	10.5437	10.7936	10.7874	10.3858	11.3015	10.7262
A_23_P155477	C3orf18	ENST00000449241	9.97542	8.42651	8.83707	8.41196	9.76289	8.81972	10.1452	9.86161	10.0997	9.14763	8.9853	9.44251	9.68507	8.95104	9.69111	10.0589
A_23_P155556	CLDND1	ENST00000510545	12.9611	12.7453	12.6438	12.7845	12.4315	12.8734	13.6007	13.487	12.1825	12.8453	12.5323	11.6074	13.2614	13.0496	13.0922	12.9138
A_23_P15564	AMZ2	ENST00000359904	13.5918	13.4183	13.5296	13.5517	13.5651	13.6422	14.1042	13.9376	13.2915	13.1001	13.2687	13.4124	13.7235	13.7273	14.1017	13.876
A_23_P155666	NAAA	ENST00000507956	8.26669	7.62236	8.03624	7.91912	8.39712	8.0659	8.80392	8.87199	8.26508	7.69291	8.03323	8.38867	8.19766	8.33446	9.01954	8.75826
A_23_P155711	NEIL3	ENST00000264596	9.70382	10.4866	10.1531	10.2809	8.89589	9.71085	10.7917	10.7491	8.26508	10.13	9.44517	10.1168	10.3165	10.1995	9.94477	10.1786
A_23_P155765	HMGB2	ENST00000511316	16.8823	15.4914	15.3293	15.4461	15.7893	15.5016	16.1183	16.0817	15.7268	15.71	15.0823	16.0728	16.9718	15.4672	15.3381	15.7428
A_23_P15582	XYLT2	ENST00000017003	12.8847	12.7042	13.0567	13.2234	12.6195	13.0355	13.7938	13.5497	12.6747	12.9035	13.3089	13.4806	12.7313	12.7191	13.9458	13.5817
A_23_P155830	TBC1D14	ENST00000409757	11.6931	11.9038	11.9026	11.8515	11.6214	12.2022	12.242	12.0432	11.5894	11.9173	11.9625	11.5083	11.8539	12.171	12.2929	11.8183
A_23_P155857	NUDT6	ENST00000502270	9.37554	9.49762	9.32336	9.054	8.94172	9.30116	10.4223	10.1743	8.58899	9.42871	8.79262	9.47148	9.70409	9.59781	9.96178	10.002
A_23_P155868	PGRMC2	ENST00000503588	11.3918	11.4175	11.568	11.4894	11.2828	11.5126	11.6668	11.7461	11.0577	11.2842	11.5212	11.7859	11.6898	11.1872	11.5494	11.632
A_23_P155890	NAA11	ENST00000286794	9.38221	9.70438	10.468	10.1739	9.71093	9.09917	9.71271	9.90209	9.71115	9.46495	10.273	10.0529	9.25498	9.76126	9.5937	9.91869
A_23_P155907	METAP1	ENST00000544031	13.2434	12.8245	12.9911	12.9321	12.7018	12.5667	13.5331	13.5292	12.7162	12.9458	12.8653	13.1485	13.4731	12.8779	13.2706	12.9668
A_23_P155939	ZNF595	ENST00000512065	7.50292	6.39144	6.17265	6.42068	6.10941	6.55116	7.60093	7.43211	5.90189	5.93027	6.10254	5.57494	7.86677	6.15188	7.00821	6.67656
A_23_P155969	PLK4	ENST00000510192	10.4997	9.88032	10.3473	10.4281	10.1244	9.58404	10.9319	10.7874	9.38494	9.68076	9.82706	10.0276	10.8693	9.65281	10.2965	10.0777
A_23_P155989	CENPK	ENST00000242872	10.6265	9.37476	9.9159	9.98617	9.78884	9.27789	10.5488	10.3572	9.30534	9.30861	9.69851	10.3613	10.8461	9.4513	9.80551	10.0991
A_23_P156017	GOLPH3	ENST00000499354	10.8364	10.5088	10.6215	10.6303	11.0361	10.7353	11.0667	10.4345	10.4018	10.4131	10.2869	10.1339	11.2284	10.8235	10.8	10.2857
A_23_P15603	MRM1	ENST00000250156	8.85198	11.3094	11.2026	10.9318	8.45775	10.6217	11.2539	10.5549	8.42356	10.7904	10.8933	10.7318	8.83322	10.8024	10.8683	10.174
A_23_P156049	HEXB	ENST00000504459	12.1055	11.744	11.3871	11.5142	11.9184	11.794	12.3702	12.4492	11.6988	11.6301	11.1269	11.5542	12.513	11.9507	11.8262	12.1952
A_23_P156061	LNPEP	ENST00000395770	11.4332	10.0344	9.91921	10.4226	10.3483	11.1482	10.9464	11.2941	10.1661	9.99532	9.93382	10.7227	11.2823	10.493	11.2265	11.0143
A_23_P156156	ZCCHC9	ENST00000507402	11.8587	11.8036	11.9774	11.7619	11.4466	11.6824	12.7037	12.2779	11.0848	11.8109	11.7514	10.6533	12.0946	11.8439	12.0319	12.0012
A_23_P156209	ZNF622	ENST00000308683	12.6629	12.434	12.2506	12.1416	12.474	12.3004	12.4041	12.2351	12.3123	12.278	12.1589	12.3944	12.7907	12.5334	12.4564	12.0652
A_23_P156284	DBN1	ENST00000472831	14.2389	14.0611	13.6399	13.8136	13.8799	14.2105	14.7353	14.4715	13.6573	14.0611	13.717	14.2245	14.3406	14.1879	14.6249	14.3454
A_23_P156289	OSMR	ENST00000274276	7.63399	11.3646	10.1675	8.88459	12.0576	9.72018	6.8515	7.13422	12.8042	12.0215	10.8438	8.76833	7.51813	9.86691	7.54939	8.27807
A_23_P156310	SKP2	ENST00000274254	11.7691	10.7677	11.1015	11.2431	11.3308	11.3446	11.571	11.7557	11.2639	10.4833	10.9407	11.5681	11.9527	10.9417	11.3457	11.3149
A_23_P156319	LARP1	ENST00000336314	13.7206	14.5664	14.5676	14.5888	13.711	14.455	14.6688	14.5539	13.5119	14.545	14.4416	14.5225	13.908	14.5309	14.8253	14.3094
A_23_P156355	TMEM161B	ENST00000296595	10.9998	10.6548	10.7997	10.5687	10.5408	10.7152	11.4113	11.2302	10.5348	10.9526	10.8016	11.1355	11.1675	10.75	10.96	11.0188
A_23_P15639	C17orf75	ENST00000225805	10.1021	10.2011	9.94106	9.90103	10.1419	10.7534	10.7921	10.2609	9.79636	10.0974	9.79631	9.97102	10.4456	10.3704	10.3516	10.0309
A_23_P156390	JAKMIP2	ENST00000333010	6.99837	8.28827	7.23133	7.804	6.81713	8.69679	7.7726	7.83632	6.67391	8.10474	7.04827	7.76121	7.35394	8.97113	7.4055	7.11337
A_23_P156443	KPNA5	ENST00000356348	8.40931	7.58751	7.63308	7.49044	7.47785	8.0659	8.49584	8.3933	7.36396	7.51911	7.54698	4.57622	8.58958	7.77404	8.03641	7.8891
A_23_P156471	CDC5L	ENST00000371477	12.6552	12.8039	12.8982	12.8716	12.6595	13.0162	13.2867	13.2986	12.4295	12.6552	12.7352	12.7639	13.0221	12.8412	13.1807	13.2117
A_23_P156497	ELOVL5	ENST00000542638	12.0648	11.5088	11.4037	11.5417	11.962	11.982	12.1622	12.2429	11.5369	11.2592	11.167	11.7077	12.4429	11.9835	12.1093	11.6102
A_23_P156531	PSMB1	ENST00000392093	14.8691	14.453	14.8196	14.7588	14.2441	14.3879	15.7428	15.5701	14.0404	14.1383	14.5843	15.0725	15.1333	14.6414	15.404	15.1817
A_23_P15654	TRAF4	ENST00000262396	10.1498	9.7745	10.1911	10.0259	9.92793	9.01082	9.93262	9.88619	10.2643	9.36491	9.84291	10.3508	10.3822	9.6026	9.84825	9.88309
A_23_P156620	ZNF184	ENST00000377419	10.7035	11.3062	11.362	11.415	10.6613	10.986	11.7149	11.5402	10.1074	11.0786	11.0932	10.8046	11.1372	11.5644	11.3236	11.1055
A_23_P156632	PGBD1	ENST00000405948	6.45088	7.16785	6.9913	6.83224	6.5574	6.57854	7.3327	7.22863	6.00096	6.67126	6.63089	6.66461	6.92717	7.02076	7.06217	6.61373
A_23_P156667	PPP1R10	ENST00000376511	10.1409	12.7415	12.6834	12.9954	10.4297	13.0188	12.771	12.505	9.81995	12.5223	12.3601	12.4391	10.5617	12.7533	12.5314	12.461
A_23_P15669	C17orf85	ENST00000158149	10.2634	9.85035	10.1328	10.1541	9.98781	9.88838	10.7015	10.1679	9.19832	9.47949	9.64272	9.51406	10.4956	9.58718	10.1408	9.69465
A_23_P156697	ABHD16A	ENST00000461736	8.82071	8.75539	9.21723	9.16234	8.43468	8.47369	9.76323	9.67543	8.48876	8.48033	8.85461	9.11011	8.86441	9.05098	9.69975	9.19916
A_23_P156708	TNXB	ENST00000549232	9.46431	8.73358	7.55492	6.86665	9.39127	8.39558	8.41797	7.72384	8.85237	8.59004	7.52964	7.73362	9.70768	8.21907	8.29108	7.75329
A_23_P156732	PHF1	ENST00000480565	10.5544	10.291	10.2077	10.631	10.7351	9.96115	9.84747	10.4213	10.697	10.0132	9.90653	10.1576	10.7486	10.3041	9.70792	10.2998
A_23_P156739	C6orf125	ENST00000374231	14.2136	13.51	14.5963	14.3502	13.6004	13.1832	15.0954	15	13.3237	13.1501	14.1692	13.8922	14.2127	13.3222	14.772	14.4739
A_23_P156748	ANKS1A	ENST00000360359	11.2783	11.985	11.7427	11.6943	11.4041	11.5992	11.7851	11.8234	11.1697	11.8221	11.6521	11.5635	11.3871	11.9838	11.9742	11.5083
A_23_P156788	STX11	ENST00000367568	7.94798	8.19343	7.88128	7.804	8.36446	8.5587	8.26024	8.00963	8.34317	8.14663	7.74196	8.31534	7.76329	8.88311	7.83809	8.00218
A_23_P156807	CFLAR	ENST00000412930	13.2744	11.8542	11.4883	11.8716	12.4504	12.5417	11.7263	12.1738	12.5843	11.9996	11.8495	12.0901	12.5725	11.927	12.1112	11.946
A_23_P156809	METTL21A	ENST00000412930	13.6057	12.4224	11.9675	12.3831	13.1269	13.5001	12.2663	12.6105	12.474	12.105	12.002	12.2538	13.175	12.2274	13.0156	12.528
A_23_P156824	HTR1B	ENST00000369947	8.79587	8.31563	8.35822	8.31109	8.57847	8.67721	8.01443	8.19096	8.76003	8.74718	8.78181	8.87952	8.33293	8.23487	8.30931	8.39545
A_23_P156842	EEF1E1	ENST00000429723	13.1326	13.0135	13.4993	13.2804	12.5292	12.3973	13.9254	13.4056	12.3555	12.9041	13.2352	13.0474	13.2809	12.8424	13.4017	13.1935
A_23_P156852	ECI2	ENST00000464583	14.1231	12.8205	13.0342	13.3964	13.3949	13.7746	14.3949	14.4652	13.3489	12.9268	13.0843	13.9728	14.2329	13.5882	14.2343	14.1105
A_23_P156907	SOBP	ENST00000230065	9.42081	9.78102	10.1476	9.84805	9.59388	10.1288	10.198	9.93964	9.20868	9.47949	9.85907	9.52829	9.58557	9.9843	10.0367	9.72341
A_23_P156993	CNOT4	ENST00000356162	8.55954	8.1888	8.31986	8.31109	8.32901	8.86122	8.56014	8.26918	7.72555	7.9488	7.95826	7.96377	8.55834	8.34912	8.50759	7.92979
A_23_P157022	ZNF786	ENST00000451334	8.57842	11.2048	10.9487	11.0604	8.51562	10.9842	11.3773	10.9432	7.89432	10.7434	10.4922	9.32167	8.80538	11.1973	11.2715	10.4161
A_23_P157038	CNPY4	ENST00000462193	7.87908	8.27122	8.59308	8.82569	7.71518	7.45349	8.81432	8.81191	7.39937	7.84065	7.83947	4.16582	8.36103	8.15772	8.11689	8.26918
A_23_P15705	PSMB6	ENST00000270586	14.7003	14.7193	15.1587	15.105	14.3668	14.6897	15.6543	15.5577	13.9996	14.3959	14.879	15.3118	14.8904	14.7366	15.3249	15.1587
A_23_P157051	AP4M1	ENST00000479916	9.16214	9.02405	9.36717	9.55401	8.83633	8.93077	9.39569	9.56863	8.78257	8.80139	9.24795	9.97282	9.31099	9.24127	9.47525	9.21882
A_23_P157072	EIF3B	ENST00000475415	13.8308	14.2793	14.4361	14.449	13.924	14.34	14.3316	14.1163	13.6893	14.0454	14.2754	14.2888	13.8837	14.4272	14.4182	13.9607
A_23_P15714	NSF	ENST00000398238	11.7343	12.3756	12.742	13.0276	11.6162	12.2924	13.3971	13.2228	11.2905	12.0103	12.4804	12.3996	11.8094	12.5378	13.4121	12.9151
A_23_P157147	ZDHHC4	ENST00000396709	14.4961	13.9762	14.0641	14.2789	14.2421	14.1965	14.874	14.917	14.1454	13.9977	14.01	14.3851	14.5355	14.4135	14.8806	14.7851
A_23_P157170	DNAJC30	ENST00000395176	10.4091	11.5985	11.5197	11.5252	10.8774	10.9374	11.0681	11.4486	10.7096	11.1364	11.1542	11.075	10.5099	11.4796	11.2316	11.1713
A_23_P157215	BZW2	ENST00000436868	14.3706	13.7368	14.0865	13.7951	13.8061	13.97	14.7588	14.3805	13.6621	13.9394	14.1076	14.3392	14.4639	13.6019	14.0641	14.0219
A_23_P157268	CLDN12	ENST00000535571	7.4932	8.04035	8.01574	7.68088	7.32948	7.32118	8.63349	8.53051	6.81913	7.78675	7.71142	7.9891	8.04693	7.72224	8.05746	7.80521
A_23_P157283	C7orf23	ENST00000481425	11.0497	9.86377	10.1306	10.1132	10.9734	10.5272	10.8914	10.5303	11.0282	10.1739	10.2445	10.2801	11.0012	11.0769	10.4166	10.3042
A_23_P157299	AEBP1	ENST00000413907	13.3084	12.6689	13.8357	13.8308	13.4528	11.6457	12.0271	12.1696	13.3125	12.6023	13.6346	13.326	13.4041	11.6621	12.1409	12.0739
A_23_P157316	C7orf34	ENST00000409607	8.98427	8.0091	7.93182	8.0545	8.22353	8.51031	8.26655	8.35375	8.62335	8.36992	8.46204	9.09345	8.4099	7.99918	8.20684	8.33516
A_23_P157338	VWC2	ENST00000340652	6.3162	7.68636	6.70816	5.69989	6.92976	6.55116	5.82922	5.76102	6.5318	7.56875	6.4212	4.20546	6.71096	7.21958	5.91764	5.53368
A_23_P15734	KRT9	ENST00000246662	7.44018	8.0632	7.85065	8.08719	7.85455	7.7845	7.20865	7.28088	7.87111	7.74638	7.79388	7.96377	7.28926	7.66052	7.1887	7.59254
A_23_P157352	MRPS33	ENST00000544013	12.471	12.7705	13.0934	12.8648	12.425	12.9349	13.4465	13.1222	12.1406	12.5275	12.7656	12.7101	12.5962	12.8037	13.3489	13.0944
A_23_P157361	WDR60	ENST00000467220	9.86734	10.407	10.4308	10.1017	9.94674	10.4216	10.6763	10.5202	9.82329	10.2144	10.1972	10.0724	10.1048	10.7898	10.755	10.0283
A_23_P157404	AP1S1	ENST00000337619	8.66588	9.66386	9.50683	9.76461	8.77091	9.06115	9.1145	9.16944	9.16682	9.37927	9.42966	9.8132	9.02725	9.15801	9.13181	9.27789
A_23_P157416	ZNF394	ENST00000337673	12.123	11.1683	10.9924	11.1946	11.747	11.1527	11.2354	11.3179	11.6127	10.848	10.8277	11.259	12.0883	10.9739	11.1955	11.0244
A_23_P157449	POLR2K	ENST00000353107	12.2596	11.7784	11.6295	11.4756	11.647	11.0107	12.1464	11.8398	11.398	11.7235	11.5321	11.4689	12.3842	11.6595	11.5048	11.4496
A_23_P157465	UBXN8	ENST00000523607	10.5996	11.2529	11.1469	10.4373	9.93504	10.9109	11.5221	10.6847	10.1392	11.5416	11.245	11.2836	10.7156	10.8867	11.1258	10.8856
A_23_P157495	PPP3CC	ENST00000240139	11.2166	10.6558	10.6642	10.1817	10.4833	10.9548	11.4074	10.8735	10.6577	10.6569	10.4513	10.7281	11.328	10.7448	10.9521	11.0372
A_23_P157513	MOS	ENST00000311923	10.6233	10.5502	10.2456	10.3427	10.7224	10.5916	9.70438	9.68378	11.0045	10.7588	10.7158	10.54	10.3165	10.4542	9.92209	10.0868
A_23_P157527	LRRCC1	ENST00000414626	10.1232	9.05688	9.84269	9.44407	9.4295	9.02694	10.9945	10.3462	8.94062	8.7912	9.30943	9.3869	10.3219	8.82569	10.18	9.97019
A_23_P157580	SDCBP	ENST00000413219	12.5457	11.6324	11.7387	11.8482	12.1345	12.2053	12.4972	12.0935	11.6118	11.5979	11.4874	11.9321	12.9019	11.885	11.7778	11.8265
A_23_P157593	CHRNA6	ENST00000276410	6.69147	8.17202	6.24874	6.76813	6.37632	7.18777	6.99907	6.86355	6.61234	8.05102	6.51612	6.07103	6.52202	7.78307	6.79659	6.53739
A_23_P157600	DDHD2	ENST00000520176	10.4274	10.6051	10.4188	10.4594	10.5843	11.0914	10.7992	10.5149	10.2979	10.575	10.4237	10.0544	10.3453	10.8223	10.7979	10.6728
A_23_P157607	INTS10	ENST00000517546	12.9092	12.4818	12.7252	12.4307	12.2365	12.4986	13.7751	13.0347	11.9809	12.2176	12.5031	12.4628	13.059	12.467	13.4489	12.458
A_23_P157620	FAM160B2	ENST00000496599	9.96936	9.438	9.50816	9.52603	9.65773	9.46712	10.0959	10.0013	9.85892	9.32568	9.5471	9.21946	9.90883	9.80981	10.1744	9.56744
A_23_P157628	DEFB4A	ENST00000302247	10.6131	12.4878	11.8026	11.4957	13.4685	11.4568	9.59831	9.79225	13.7443	13.0288	12.5026	11.6945	10.2508	12.1247	9.98074	10.8167
A_23_P157679	UTP23	ENST00000521974	12.5598	12.485	12.4488	12.5763	12.6793	12.4875	12.2825	11.8738	12.4695	12.3534	12.367	12.3283	12.6778	12.3534	12.1521	12.0101
A_23_P157715	PPP1R16A	ENST00000526183	13.1118	12.9276	13.0084	12.8039	12.5057	12.9569	13.4335	12.9895	12.4331	13.1424	13.1395	12.1136	13.1299	12.9262	13.4459	13.0421
A_23_P157726	DENND4C	ENST00000380437	10.3302	10.075	10.189	10.372	9.89848	10.2275	11.0312	10.7521	9.60368	9.79598	9.87125	10.1097	10.6514	10.2302	10.7132	10.2357
A_23_P157758	KIAA2026	ENST00000540714	7.80572	8.42067	7.91249	7.88147	7.98377	8.01896	7.95317	8.17381	8.1328	8.31471	7.83049	8.08387	8.0436	8.62267	8.24412	8.00902
A_23_P157784	HINT2	ENST00000474848	12.8855	12.434	12.606	12.864	12.6689	11.91	12.5853	12.9759	12.5079	11.9969	12.283	12.1506	12.8264	12.472	12.4485	12.7498
A_23_P157793	CA9	ENST00000544074	10.5793	9.56372	8.17037	9.78061	10.5862	9.30116	7.60926	8.14933	10.8195	9.36751	8.63633	10.5653	10.6121	9.63415	7.58575	8.5718
A_23_P157795	CTNNAL1	ENST00000374594	13.7187	12.3942	12.9551	12.8536	13.1006	13.0508	13.6045	13.9348	13.0725	12.4534	12.9142	13.5651	13.9356	12.7173	13.2194	13.8526
A_23_P157963	CNTLN	ENST00000425824	7.95153	7.61261	8.16268	7.77856	7.53731	7.73118	8.5652	8.40166	7.14382	7.3959	7.63535	7.66985	8.23652	7.25336	8.39002	8.14599
A_23_P157970	INVS	ENST00000262456	9.51748	9.60272	10.4467	10.7425	9.8738	9.95066	10.2992	10.4733	10.2869	9.82329	10.7845	10.2349	9.66502	9.858	10.3112	10.4627
A_23_P15798	KRTAP4-12	ENST00000455597	8.78165	8.74797	8.73406	8.33844	8.89016	8.71047	7.87226	8.08104	9.13189	9.18645	9.08463	8.73544	8.22391	8.6327	8.09842	8.33516
A_23_P158007	ZDHHC12	ENST00000406904	9.44416	9.60981	9.66586	9.76048	9.06359	8.76574	9.63489	10.0436	9.03762	9.23589	9.48996	10.077	9.7695	9.52823	9.86797	9.8795
A_23_P158024	DCTN3	ENST00000378911	13.3062	13.1296	12.7042	12.9465	12.774	12.5176	13.2273	13.3169	12.7433	12.9016	12.4743	13.1622	13.5111	13.2547	12.8779	12.9227
A_23_P158053	C9orf16	ENST00000372994	11.5	11.9038	11.5022	11.6597	11.5368	11.4001	11.4625	11.755	11.525	11.4483	11.2069	11.3563	11.4292	11.9026	11.5395	11.7274
A_23_P15829	TOP3A	ENST00000321105	9.87339	10.5658	10.9689	11.2574	10.1546	10.3032	10.6176	10.8409	10.0265	10.273	10.8148	11.0682	9.88044	10.5572	10.7851	10.8181
A_23_P158318	ROR2	ENST00000550066	10.7172	12.2717	12.6296	12.6641	11.0451	12.5507	12.7579	12.1574	11.0485	12.0272	12.5099	12.1732	10.8491	12.7012	13.0393	12.4994
A_23_P15844	BRIP1	ENST00000259008	9.2963	8.95804	9.2258	9.66658	8.8469	9.91323	9.66547	10.039	8.51747	8.84131	9.25044	9.78996	9.34418	9.24721	9.59186	9.87433
A_23_P1585	ESRRA	ENST00000406310	12.4917	13.3926	13.143	13.0798	12.3689	12.9838	13.1444	12.9793	12.273	13.4849	13.2265	13.2115	12.3511	13.0673	13.303	13.0402
A_23_P158533	DEAF1	ENST00000525904	10.6996	10.1194	10.4538	9.96287	10.4699	10.5099	10.6645	10.7979	10.8453	10.2144	10.7399	11.0523	10.9061	10.4542	11.1562	10.7857
A_23_P158570	ACADSB	ENST00000541070	8.98703	7.65304	8.18864	8.54875	8.66137	8.08719	8.93151	8.8349	8.46376	7.42032	8.03021	8.35292	8.97319	7.73161	8.61843	8.6286
A_23_P158596	AGTRAP	ENST00000513739	7.76204	6.93659	7.6291	7.58892	7.20499	6.65457	7.71024	7.86348	7.3908	6.75921	7.50106	8.0711	7.94789	6.93935	7.71904	7.59697
A_23_P15864	MBD2	ENST00000256429	13.6627	13.7287	13.9728	13.9104	13.291	13.7575	14.5048	14.4313	13.1709	13.7998	13.9245	14.133	13.6927	13.9508	14.1659	14.1474
A_23_P158662	GPS1	ENST00000355130	11.6754	11.9018	12.4317	12.2513	11.6206	11.5982	11.9901	12.0695	11.8036	11.6118	12.2064	12.3076	11.7193	12.0277	12.4283	12.0964
A_23_P158725	SLC16A3	ENST00000392341	11.8575	12.6992	12.2746	12.2208	11.658	12.825	12.528	12.3193	11.1707	12.3499	11.8234	12.2799	11.6291	12.3203	12.6267	12.3538
A_23_P158775	UMOD	ENST00000396134	12.7629	11.8558	11.5304	11.5034	12.2821	12.4868	11.353	11.7964	12.3082	12.279	12.0951	12.3845	12.0578	11.6902	11.6497	11.9227
A_23_P158829	ARRB2	ENST00000269260	12.4305	12.6146	12.7815	13.0455	12.5772	12.1758	11.8169	12.1138	12.6103	12.2553	12.527	11.7038	12.418	12.3435	12.1269	12.1396
A_23_P158880	STARD5	ENST00000325346	7.91314	7.85241	7.8289	7.84164	8.40546	7.97089	7.71368	7.95826	8.87199	8.21763	8.22345	8.46037	7.71045	8.39531	7.94514	8.8236
A_23_P158925	GPR125	ENST00000499527	11.243	11.2222	12.1443	11.5748	11.2961	11.5696	12.3621	12.1345	11.1971	11.3795	12.1115	11.9774	11.4349	11.3709	12.2116	12.3922
A_23_P158938	AP3M1	ENST00000372745	10.2973	10.4407	10.6152	10.7577	10.131	10.873	10.9889	10.9885	10.0451	10.559	10.6533	10.6681	10.2213	10.8858	10.8088	10.7254
A_23_P159039	SCRIB	ENST00000377533	13.2313	13.4858	13.9298	13.7615	13.3858	13.4863	14.0232	13.9907	13.5788	13.8221	14.1531	14.1586	13.0896	13.6537	14.3836	14.1448
A_23_P159101	SNRNP35	ENST00000412157	9.56566	9.95294	9.94106	9.71679	9.62133	9.72288	9.99309	9.88619	9.24328	9.47081	9.14222	9.6972	9.82202	9.74764	9.9246	9.69864
A_23_P159110	SLC35E3	ENST00000398004	9.45712	9.93767	9.12197	9.1018	9.15311	10.0641	10.2392	10.2552	8.92039	9.76256	8.74813	9.3595	9.86773	10.3582	9.83103	9.86203
A_23_P159125	SLC16A5	ENST00000450736	8.4389	6.98455	7.07961	7.3716	7.9539	7.14541	8.65652	8.68199	7.96891	7.08626	7.18437	8.28271	8.57889	7.08725	8.36815	8.90156
A_23_P159191	GAST	ENST00000329402	9.01836	8.32318	8.23794	8.42684	8.60679	8.69853	8.03538	8.16677	8.58899	8.10204	8.07311	8.82797	8.71289	7.86271	8.24211	8.36787
A_23_P159227	ADAM15	ENST00000447332	7.11906	6.54683	6.71783	6.06162	6.48501	6.19928	7.59091	7.81835	7.28001	6.54755	6.6075	7.1163	7.55276	6.86045	7.69422	7.63103
A_23_P159255	PTPRM	ENST00000400053	8.71267	8.28827	7.62374	7.41108	8.79592	7.90996	7.7726	7.82324	8.71407	8.17779	7.48491	7.42006	8.99717	8.36685	7.47532	7.61801
A_23_P159305	TAF15	ENST00000311979	11.1967	12.6608	13.5724	14.1313	12.7448	12.3189	11.6532	11.882	12.9557	12.6353	13.6624	13.0864	11.7349	11.7106	11.9462	13.0889
A_23_P159316	BFSP2	ENST00000302334	8.5412	8.31563	7.88128	7.69357	8.66137	7.95826	7.83029	8.03331	8.45743	8.22947	7.87601	8.18803	8.29998	8.14081	7.77589	7.82384
A_23_P159335	CD8B	ENST00000390655	15.5079	15.7457	15.2824	15.2931	15.3846	15.1488	15.2141	15.3499	15.5494	15.9841	15.4632	15.4215	15.4624	15.5893	15.1779	15.4025
A_23_P159382	SEC24D	ENST00000505134	10.0722	10.1682	10.6119	10.5066	10.3749	10.3014	11.1888	11.1482	10.0686	10.1226	10.3599	5.32908	10.4286	10.6379	10.9349	10.823
A_23_P159390	TOPBP1	ENST00000260810	10.6213	11.3848	11.8614	12.2615	11.3101	11.6324	11.3339	11.3842	10.9972	11.3427	11.7634	11.8897	10.9344	11.6071	11.4225	11.6216
A_23_P1594	VEGFB	ENST00000426086	13.3071	12.5401	13.0253	13.3763	13.4489	12.7352	12.6278	12.9099	13.1107	12.5306	12.8261	13.1118	13.2641	12.3868	12.5319	12.988
A_23_P159406	SPRR1B	ENST00000307098	6.64086	6.53739	6.8263	6.8866	6.5403	6.3909	6.72765	6.82072	7.0766	6.98312	7.34079	7.85931	6.47364	6.38821	6.35059	7.29156
A_23_P15944	ELAC1	ENST00000269466	9.24573	10.1103	10.2424	9.90794	8.60679	10.3545	11.3155	10.9475	8.36951	10.0979	10.0724	10.2134	9.55461	10.22	10.6458	10.6004
A_23_P159476	SSNA1	ENST00000459860	11.6873	11.4219	11.9371	11.719	11.1556	10.9135	11.6754	11.6558	11.2623	11.1697	11.713	11.7433	11.6395	11.2693	11.5474	11.4084
A_23_P159539	ASMTL	ENST00000381333	13.2371	11.9901	11.577	12.115	12.4734	11.6792	11.978	12.3141	12.4692	11.7566	11.5439	12.303	12.9963	11.7715	12.0051	11.7102
A_23_P159650	COX7B	ENST00000373335	14.9962	15.2536	15.6879	15.6998	15.2781	14.9675	15.2047	15.5636	15.0698	15.2277	15.6001	15.3466	14.8276	15.4839	15.2014	15.7942
A_23_P159663	UXT	ENST00000335890	15.656	15.4565	15.516	15.3266	15.3189	15.0896	15.7942	15.6321	15.132	15.1849	15.1432	15.25	15.7323	15.4498	15.3772	15.1862
A_23_P159671	PHKA2	ENST00000469485	11.3112	11.5611	11.4743	11.7155	11.662	11.6697	11.737	11.7439	11.3811	11.2477	11.3072	11.3848	11.5129	11.8475	12.0144	11.3931
A_23_P159688	TBC1D25	ENST00000376771	8.08968	7.20315	7.13262	7.77856	6.83461	6.99748	8.2047	8.14065	7.02076	8.11559	7.89185	8.34455	8.18369	7.33577	7.94001	7.38232
A_23_P159741	BCOR	ENST00000342274	10.9846	9.86997	10.3295	10.2307	11.0302	11.0705	11.0009	10.6374	10.7104	9.75965	10.0995	10.4052	11.412	10.5927	10.6475	10.5088
A_23_P159775	GABRE	ENST00000486255	8.01826	7.72203	7.85961	7.94606	8.19489	7.81024	7.11938	6.85287	8.31364	8.29482	8.00499	7.47278	7.78757	7.73161	6.99907	7.50305
A_23_P159833	NDUFA1	ENST00000371437	15.8935	15.7684	15.9338	15.9723	15.5548	15.5735	16.3239	15.84	15.1661	15.6121	15.5428	15.0867	16.0706	15.6543	16.0054	15.9465
A_23_P159839	C1GALT1C1	ENST00000371313	9.95085	10.8865	10.1318	9.92863	9.50583	10.5012	10.9162	10.3747	9.17128	10.5928	9.70538	10.1618	10.2032	10.7039	10.4024	10.2041
A_23_P159851	SLC7A3	ENST00000298085	10.5859	10.6255	10.0504	10.3738	10.5488	9.74837	9.69157	10.1288	10.7022	10.4453	9.93941	9.60799	10.6969	10.7725	9.8762	10.1288
A_23_P159907	MAGED4B	ENST00000481193	9.02655	8.6117	8.37237	8.29682	8.31152	9.02936	9.2931	9.21465	8.52054	8.40406	8.17607	8.91185	9.19671	9.46163	9.28221	8.94968
A_23_P159920	IKBKG	ENST00000369606	10.2979	10.9956	11.0738	11.0682	10.4538	10.7874	10.6829	10.9194	10.9264	10.9254	11.1026	11.146	10.295	11.241	10.9883	10.9766
A_23_P159937	SLC6A8	ENST00000253122	7.56757	6.83303	5.98183	6.42068	6.63815	6.55116	7.30317	7.64574	6.24339	6.72807	5.65407	6.50896	7.50305	6.93419	6.89154	7.20804
A_23_P159952	BEX1	ENST00000372728	14.9139	14.7967	15.2536	14.9423	14.9442	14.7486	14.8713	14.9009	14.7233	14.9067	15.1817	13.5354	14.9929	14.8301	14.7978	15.2221
A_23_P160025	IFI16	ENST00000448393	14.0005	12.9921	13.7071	13.3809	13.2564	12.242	13.7077	13.1568	12.7754	12.8342	13.1882	13.3955	14.3146	12.1874	12.9309	12.6951
A_23_P16006	ZNF600	ENST00000338230	12.4182	10.6514	10.3145	10.6246	10.8056	11.6384	12.0541	11.8285	10.6513	10.664	10.5596	11.0988	12.3112	10.7993	11.8929	11.2039
A_23_P160154	GALE	ENST00000418277	8.1888	7.77589	8.89153	8.6457	7.21534	7.35462	9.00907	9.34245	7.75057	7.55348	8.89324	9.29436	8.29367	7.89489	9.21005	8.94968
A_23_P160167	TSPAN1	ENST00000475163	8.16983	8.09957	8.24991	8.08171	8.23771	7.81024	7.86619	7.8377	8.37237	8.12192	8.21922	8.16512	7.82622	7.82722	7.64461	8.10515
A_23_P160177	ATP1A4	ENST00000469023	9.70991	9.89517	10.198	10.2771	9.5885	9.30879	9.66547	9.8047	9.68852	9.7695	10.1893	10.4261	9.749	9.60538	9.8436	9.80546
A_23_P1602	CDC42EP2	ENST00000544348	8.22345	7.80803	7.51357	7.58892	7.96088	7.05405	7.75256	7.43537	7.48012	7.31737	7.0075	7.52585	8.4924	7.30046	7.55516	6.74667
A_23_P160200	ZNF643	ENST00000361584	9.33234	9.81635	9.0014	8.89632	9.02504	10.6698	9.80445	9.36689	8.46651	9.58257	8.70955	9.04622	9.7155	9.97609	9.38595	8.93842
A_23_P160226	HEATR8	ENST00000421030	8.33425	8.67291	9.27586	9.28196	8.92178	8.37305	7.84065	8.29352	9.73182	9.30623	9.3911	9.38197	8.05636	8.64581	8.39491	8.74345
A_23_P160240	ACP6	ENST00000392988	8.47818	8.06	8.33907	8.08719	8.16402	7.73775	9.07446	8.98258	8.19881	7.88233	8.40665	8.82022	8.69701	8.27974	8.99765	8.53787
A_23_P160318	COL16A1	ENST00000488128	8.94858	7.3538	8.28242	8.04463	8.32901	7.41227	9.47097	9.32079	8.09199	7.33158	8.13641	8.78058	8.84631	7.34855	9.08774	9.14747
A_23_P160354	AKT3	ENST00000366540	10.1899	9.85035	9.64967	10.0104	9.6107	10.0448	10.0819	10.1202	9.31376	9.40517	9.35606	9.80863	10.1917	9.27112	9.91622	10.0242
A_23_P160438	MYOG	ENST00000241651	7.54915	7.37921	7.66597	7.58892	7.40337	7.31213	7.26279	7.56614	8.14201	7.92358	7.98199	8.12466	7.0332	7.51948	7.03544	7.62236
A_23_P160460	UAP1	ENST00000367926	10.3161	10.094	10.5696	10.3681	10.1498	9.75894	11.2008	11.2623	10.1561	10.0392	10.3514	10.8345	10.8388	10.4879	10.9856	10.7522
A_23_P160466	SLC19A2	ENST00000236137	10.4237	10.4097	10.7116	10.3096	9.8201	10.9021	11.7359	11.0272	9.37173	10.6467	10.5303	9.98087	10.5589	10.7441	11.1208	10.89
A_23_P160481	DCAF6	ENST00000432587	9.41827	10.0417	9.90296	9.8129	9.83066	10.003	9.88738	9.85238	9.22369	9.84494	9.48343	9.98599	9.80445	10.1233	9.62698	9.59122
A_23_P160503	GLRX2	ENST00000472197	10.1232	10.8169	12.1475	11.8875	9.9699	10.279	12.1985	12.2176	9.90305	10.539	11.8546	11.9072	10.3269	10.8121	12.0382	12.1276
A_23_P160537	C1orf135	ENST00000374298	10.2878	10.7601	11.5287	11.4972	10.8965	10.9374	11.1895	11.7653	10.7665	10.7959	11.5173	11.3949	10.3693	10.8964	11.4261	11.9838
A_23_P160546	FAM63A	ENST00000361936	9.67399	9.42488	9.51874	9.92469	10.175	9.49769	10.3395	10.551	9.9604	9.42051	9.61712	10.4421	9.70768	9.63984	10.5081	10.7764
A_23_P16058	ZNF296	ENST00000545481	7.40364	7.42032	7.22547	7.19364	7.48491	7.65337	6.72061	7.09453	7.86677	7.74028	7.36369	7.46157	7.20162	7.36669	6.98063	7.43211
A_23_P160582	HYI	ENST00000496142	11.6893	11.06	10.6017	11.0525	11.5337	10.9493	11.2703	11.6771	11.3395	10.7237	10.2095	10.6436	11.6111	11.2238	11.2634	11.5009
A_23_P160618	SH2D2A	ENST00000392306	12.329	12.2049	12.5306	12.791	12.254	12.5348	12.6458	12.9033	12.55	12.329	12.7109	10.6297	12.1536	12.3992	12.901	12.7373
A_23_P16063	GRIK5	ENST00000301218	6.65726	7.19579	7.23133	7.12892	6.86045	6.86626	6.59776	6.86355	6.99236	6.69147	6.74372	7.02388	6.62496	6.96916	6.79659	6.61373
A_23_P160631	CCT3	ENST00000368261	14.8521	15.6757	16.0166	15.9078	14.7655	15.5988	16.2586	16.0136	14.5623	15.4632	15.8422	15.7385	14.9378	15.8025	16.2727	15.9533
A_23_P160720	BATF3	ENST00000478275	9.81044	9.22335	10.9677	10.9449	9.66841	8.71246	10.6294	10.829	9.50338	8.99116	10.6235	10.577	10.0401	9.27702	10.2899	10.4061
A_23_P160729	AP4B1	ENST00000462591	9.65449	10.448	10.0799	9.70592	9.73669	10.4916	10.8523	10.3488	9.35162	10.3269	9.74756	9.88156	10.0959	10.5892	10.3982	10.0259
A_23_P160742	GLMN	ENST00000463560	10.2077	10.081	10.256	9.9723	9.42596	10.3771	11.2601	10.82	9.17128	10.0915	10.3081	10.3947	10.3447	10.4879	11.2528	10.6283
A_23_P16078	PAFAH1B3	ENST00000538771	13.5379	13.2133	13.2628	13.4955	12.9151	13.0637	14.0261	14.1809	12.8453	12.9647	12.9299	13.1205	13.4437	13.5303	13.9508	13.5523
A_23_P160787	PEX14	ENST00000356607	12.9711	12.7912	13.1807	13.0203	12.7825	12.5774	13.1823	13.1682	12.7734	12.8409	13.1734	13.5751	13.0194	12.4512	13.3353	13.5219
A_23_P160809	COG2	ENST00000535166	11.3187	11.4252	11.7033	11.3236	11.2274	11.4042	12.3205	11.8791	10.8896	11.3456	11.4618	11.6865	11.5845	11.571	12.0617	11.5449
A_23_P160828	C1orf159	ENST00000487177	9.39127	9.14349	9.39542	9.39211	9.00465	8.99394	9.34363	9.52138	9.10565	8.96017	9.404	6.83105	9.36265	9.26242	9.36073	9.2963
A_23_P160849	FCER1G	ENST00000289902	11.8997	13.5046	13.1156	12.4492	13.9775	12.9099	10.7677	11.4035	14.5843	14.0016	13.711	13.2212	11.3002	13.5246	11.2074	12.1795
A_23_P160862	HNRNPU	ENST00000475997	14.3826	14.6969	15.017	15.1876	14.3187	14.9626	14.9772	14.9767	13.8868	14.423	14.7366	14.9211	14.5203	14.6832	15.1228	14.6279
A_23_P160869	LRIG2	ENST00000466161	8.93952	9.59516	9.17058	9.29407	9.03994	9.56596	9.26462	9.17066	8.37516	9.27269	8.76346	8.76833	9.2507	9.45403	9.43478	8.91246
A_23_P160881	SMPDL3B	ENST00000373888	7.19733	6.92049	6.97544	7.27011	7.1016	7.34037	7.02353	6.98846	7.31213	6.7319	7.10505	6.89154	6.8755	6.92828	7.08626	7.12375
A_23_P160934	ANP32E	ENST00000369119	12.5671	11.911	12.1406	12.8818	12.1219	12.6371	11.7693	11.9248	11.9339	11.6574	12.0726	12.6089	12.4103	11.484	11.7984	12.1825
A_23_P16096	PPAN	ENST00000466025	9.46431	10.0511	10.502	10.1017	8.99703	9.8795	10.277	10.0337	9.43074	10.2135	10.6105	10.4543	9.46406	9.89902	10.5164	9.63959
A_23_P160992	FMO4	ENST00000367749	8.58454	9.19517	8.84939	8.79496	8.6676	8.58653	9.40164	9.38477	9.04737	9.23035	8.82131	7.33619	8.40166	9.48289	9.59609	9.34071
A_23_P161004	NR5A2	ENST00000235480	9.06839	7.64247	7.58505	7.84791	7.9356	8.7008	8.65501	8.41023	8.44564	8.12353	8.19435	9.32347	8.8414	7.3387	8.81532	8.13761
A_23_P161022	SNAPIN	ENST00000478558	11.8019	11.9698	12.2398	12.3432	11.5958	11.3009	12.5638	12.4321	11.1396	11.638	11.8017	11.9021	12.0329	11.9554	12.3737	12.092
A_23_P161076	CD2	ENST00000369478	12.7222	12.4137	12.3916	11.7758	12.3481	12.5072	12.4028	11.152	12.1361	12.4974	12.2402	12.0207	12.8344	12.2143	12.1738	11.2216
A_23_P161091	ZMYM1	ENST00000373329	8.92772	9.10659	9.30331	9.52432	8.63508	9.36665	10.148	10.1419	8.46089	9.28196	9.21514	9.83271	9.10565	9.55215	9.86951	9.95367
A_23_P161098	ELK4	ENST00000289703	11.6252	10.5128	10.2836	10.4134	10.2899	11.0564	11.4361	10.9867	10.0472	10.3883	10.2241	10.2903	11.5928	10.2838	11.0434	10.216
A_23_P16110	OR7E24	ENST00000456448	10.4744	10.6567	11.235	11.414	10.7529	10.2258	10.8861	10.9812	11.1838	10.9185	11.4707	11.0916	10.3012	10.7462	10.8771	11.253
A_23_P161125	MOV10	ENST00000471160	10.4832	9.10053	9.03165	9.73235	10.036	9.13442	10.1413	10.7712	10.2777	8.92266	8.92596	10.07	10.632	9.56197	10.1991	10.5014
A_23_P161152	PDSS1	ENST00000470978	11.4486	11.4306	12.1964	11.8687	11.0901	10.7448	12.4715	11.9427	10.8125	11.3117	11.9648	11.9197	11.9071	11.0847	11.7248	11.5369
A_23_P161156	ZNF438	ENST00000375311	11.0493	10.1737	10.199	10.0214	10.9094	10.2878	10.6729	10.6374	10.6917	10.1983	10.0615	10.5677	11.2343	9.85367	10.5331	10.6237
A_23_P16116	RAB4B	ENST00000357052	9.58493	9.53183	9.86219	10.0312	10.1008	9.05256	10.0543	9.9736	10.2562	9.14325	9.51455	9.64815	9.79915	9.57432	10.1027	9.88995
A_23_P161171	ASAH2	ENST00000474434	7.03458	7.47962	8.06876	7.79753	6.69364	7.35848	8.7376	8.31109	6.77535	7.02803	7.62396	7.75434	7.10341	7.42701	8.25729	8.12256
A_23_P161183	ZDHHC6	ENST00000471035	9.59283	10.36	10.4462	10.4608	9.75062	10.2038	10.3726	10.4597	9.4258	10.0015	10.0468	10.3764	10.0268	10.1987	10.3516	10.3621
A_23_P161190	VIM	ENST00000544301	16.7769	17.0552	16.846	16.5018	16.8947	17.6012	17.7627	17.1782	16.5154	17.2464	16.7319	16.8343	17.0242	17.6315	17.6483	17.1466
A_23_P161237	GBF1	ENST00000369983	11.368	12.3351	12.2859	12.603	11.4515	11.7745	11.8318	12.0481	11.4195	11.8899	11.9137	11.9774	11.4905	12.2221	12.0181	12.0136
A_23_P161324	NUDT13	ENST00000544879	6.81833	6.00798	6.1601	6.46779	6.44209	6.10221	7.37866	7.23493	6.62039	5.78575	6.07371	6.96844	6.901	6.20724	7.09996	6.97096
A_23_P161338	PPA1	ENST00000373232	15.4202	15.3144	15.7437	15.3131	15.2898	15.0567	15.7804	15.6438	14.9922	14.7926	15.7069	15.5312	15.5859	15.4947	15.5778	15.4479
A_23_P161352	PTPLA	ENST00000471481	10.1962	9.83073	10.198	10.0725	10.1623	8.96252	10.182	10.0819	9.73515	9.34889	9.71005	8.01487	10.3012	9.93583	9.88466	9.6925
A_23_P16139	CHERP	ENST00000546361	9.52365	10.6126	10.9135	10.9126	10.4103	10.8683	10.2476	9.91545	10.1859	10.6811	10.8263	10.6028	10.068	10.7156	10.2746	10.3841
A_23_P161399	MXI1	ENST00000485566	12.1242	10.6043	10.503	10.8952	12.0437	11.0532	10.5767	10.8481	12.0181	10.628	10.6763	10.8618	12.2657	11.4714	10.2983	10.5034
A_23_P16143	GTF2F1	ENST00000429701	12.8264	12.9021	13.1253	13.2763	13.0733	13.1395	12.7775	12.9005	13.1855	12.9259	13.2237	13.3207	12.7893	13.4358	13.2356	13.0617
A_23_P161446	GDI2	ENST00000479928	12.1125	12.6554	12.7025	12.9234	12.6493	12.9931	12.5726	13.1775	12.2833	12.4168	12.5372	13.0177	12.3695	13.0047	13.2721	12.9587
A_23_P161458	OLAH	ENST00000378217	5.34137	5.42455	5.24122	5.53563	5.25899	5.57871	7.83573	7.63103	5.94717	5.33468	4.74208	5.19766	5.38517	5.46389	7.52536	6.72977
A_23_P161481	KIAA1274	ENST00000263563	10.3345	11.2878	10.3738	10.4187	10.5295	10.6414	10.6569	10.5901	9.93371	10.8579	9.98914	10.0074	10.3097	11.2401	10.7173	10.2337
A_23_P161488	TIAL1	ENST00000369087	12.199	12.0212	12.1396	12.1685	12.0732	12.3787	12.4358	12.4944	11.9202	11.9796	12.0056	12.2709	12.3391	12.3254	12.5794	12.307
A_23_P1615	FIBP	ENST00000426652	10.2629	10.8526	11.5435	11.7377	10.74	10.5632	10.9649	11.4373	10.5823	10.5597	11.2496	11.8208	10.3911	10.9137	11.4614	11.6189
A_23_P161507	MTL5	ENST00000255087	10.0491	9.16627	8.97427	8.34351	10.0199	8.13448	9.17741	9.36505	9.93606	9.39542	9.02707	9.40789	9.95417	8.32788	9.11921	9.6055
A_23_P161522	TMEM134	ENST00000537601	12.8877	11.4708	11.6561	11.7213	12.097	10.9256	11.7871	12.2574	12.1638	11.2573	11.4274	12.025	12.6841	11.4633	11.9157	12.0069
A_23_P161563	RAB38	ENST00000243662	6.01567	6.70233	6.70816	6.21211	6.77411	6.29138	6.48752	6.20846	8.19304	6.81753	7.18808	6.3909	5.97825	6.19159	6.54755	5.97825
A_23_P16157	KHSRP	ENST00000398148	15.902	16.316	16.4964	16.6789	16.1221	16.5299	15.857	16.0774	16.45	16.6656	16.7037	15.404	15.8679	16.4692	16.0398	16.3112
A_23_P161615	POLA2	ENST00000541089	10.8808	10.1737	11.3603	11.3251	10.4112	10.5693	11.3618	11.4972	10.5513	10.0392	11.2422	11.5774	10.7863	10.6163	11.5339	11.3403
A_23_P161624	FOSL1	ENST00000312562	6.85773	6.52717	6.96844	7.02596	7.07125	6.95487	6.49654	6.25524	7.25514	6.91396	7.31836	7.27186	6.91489	6.68885	6.8071	6.81753
A_23_P161634	MUS81	ENST00000524647	11.9648	12.2696	12.1327	12.3616	11.5728	12.1032	12.3868	12.523	11.7677	12.1099	12.013	12.6239	11.9169	12.7162	12.6353	12.2007
A_23_P161644	RBM14		8.09677	7.14637	6.63407	6.86665	7.5697	7.03595	7.28522	7.71786	7.45491	7.1614	7.10505	7.37269	8.15882	7.39054	7.72459	7.45696
A_23_P16166	PNPLA6	ENST00000414982	7.94221	8.58195	9.23866	9.00903	8.37373	8.86992	8.86044	8.81437	8.75043	8.29237	9.05819	9.16611	8.29367	8.49902	9.15065	8.84988
A_23_P161686	ARHGAP32	ENST00000526162	8.64845	8.1854	8.61014	8.48323	8.81076	7.79469	8.96613	9.07053	8.5285	8.21574	8.38901	8.47705	8.99717	8.48273	8.67743	8.7131
A_23_P161719	CWF19L2	ENST00000409771	9.3396	10.0877	10.4093	10.1415	9.28167	9.97663	10.6394	10.4706	9.04443	10.1771	10.2998	9.70398	9.49762	10.4144	10.4562	10.0637
A_23_P161769	FXYD2	ENST00000532984	15.7437	15.9533	16.1113	16.411	15.7058	15.8268	17.0552	16.9966	15.5701	15.7942	15.9581	16.1454	15.6666	16.267	16.758	16.6369
A_23_P161918	CCDC86	ENST00000339492	15.6709	15.9493	15.8935	15.5818	15.6521	15.71	15.8025	15.7138	15.7457	16.2727	16.1039	16.0792	15.5764	15.9038	16.2315	16.0054
A_23_P161968	SLC22A10	ENST00000332793	7.2403	11.9393	12.0822	9.64173	12.5117	8.96978	6.46243	6.45346	13.717	13.2628	13.1162	11.1281	6.80971	11.028	6.70233	8.65557
A_23_P162037	ARNTL	ENST00000389708	10.8834	9.53402	10.814	11.0328	11.1465	9.59397	11.16	11.3038	10.7035	9.53366	10.8532	11.2175	10.7964	10.0527	11.0904	11.1133
A_23_P162087	TMEM9B	ENST00000534025	13.6454	13.3169	13.0032	12.7252	13.4006	13.2701	13.382	13.2194	13.099	13.139	12.6739	12.7552	13.8239	13.0112	13.326	13.3572
A_23_P162106	MRPL48	ENST00000543058	13.6946	13.9949	14.3258	14.0666	13.7925	14.1998	14.1288	13.9386	13.8285	14.2421	14.3969	13.1501	13.6828	14.2774	14.1306	14.1485
A_23_P162120	NUMA1	ENST00000536544	10.2312	9.71598	9.51677	9.475	10.1288	10.3579	9.84414	10.1324	10.594	9.95979	9.92803	10.4945	10.5815	10.3357	10.6203	10.0339
A_23_P162127	CCDC90B	ENST00000260054	12.9694	12.9813	12.8937	12.8197	12.6405	12.746	13.5543	13.3117	12.4252	12.8364	12.7069	12.8501	13.1782	13.0785	13.1994	13.1782
A_23_P16214	FBXW9	ENST00000544494	8.8958	8.97216	8.85237	8.60059	8.40765	8.47045	8.64164	8.78196	8.39679	8.62015	8.5066	8.90462	8.8551	8.69929	8.61141	8.40838
A_23_P162142	TSKU	ENST00000439807	8.58301	8.57759	8.99151	8.65557	8.5599	8.28386	8.77075	8.66937	8.66538	8.41685	8.67781	8.78692	8.63253	8.48675	8.63002	8.6286
A_23_P162171	MCAM	ENST00000527913	8.39431	8.37516	8.85704	9.24551	9.33458	8.79577	8.74991	9.20162	9.46058	8.09257	8.85792	9.17343	8.54023	8.70837	9.35048	9.30566
A_23_P162199	PIP4K2C	ENST00000354947	10.2958	10.5476	10.5446	10.393	10.8178	10.6003	9.55958	10.0152	11.5292	11.0543	11.166	10.6088	9.74309	10.6015	10.1097	10.6042
A_23_P162228	NACA	ENST00000549259	17.0118	16.8252	16.8106	16.4998	16.7896	16.9155	17.2051	16.6814	16.5947	16.8142	16.6449	16.837	17.2258	16.8754	16.6748	16.5315
A_23_P16225	BEST2	ENST00000549706	10.4758	9.47854	9.55982	9.77048	9.69707	9.88769	9.22433	9.08051	9.89223	9.63755	9.57032	9.21032	9.85216	9.30188	9.47081	9.32586
A_23_P162279	CCDC91	ENST00000381259	11.5272	11.061	11.3383	10.9349	10.9519	11.12	11.7611	11.5845	10.947	11.4673	11.4801	11.7514	11.6124	11.0823	11.4626	11.4246
A_23_P162288	MYO1A	ENST00000544473	8.71375	8.32613	8.39665	8.54591	8.92818	8.22827	8.66482	8.45576	8.59693	8.02693	8.00499	8.07654	8.77842	7.96693	8.44932	8.50772
A_23_P162336	CNOT2	ENST00000551434	14.0273	13.7718	13.8188	13.9966	13.8425	13.9174	13.9298	13.9161	13.6638	13.7855	13.6893	13.8876	14.0404	13.8372	13.9733	13.8958
A_23_P162378	CCDC41	ENST00000397809	9.53414	9.85734	10.0015	9.38703	9.01954	9.91436	10.198	10.0877	8.62204	9.79915	9.61496	9.41755	9.65415	9.58718	10.2046	9.8166
A_23_P16242	ZNF20	ENST00000430024	7.98377	8.5321	8.18509	8.3721	7.96792	8.44247	8.31888	8.74461	7.82185	8.19812	8.17857	8.84062	8.44208	8.80457	8.19481	8.45351
A_23_P162449	SRGAP1	ENST00000355086	5.38085	6.4191	6.17265	6.01915	5.66477	6.90213	7.3327	7.46311	5.94717	6.59169	6.6386	6.1689	5.31102	6.86587	7.46872	7.37839
A_23_P16252	KLK1	ENST00000448701	12.9701	12.1517	12.278	12.9638	13.2182	12.2711	12.0124	12.4959	12.9602	11.8589	12.003	12.0501	12.825	12.0911	11.9828	12.3076
A_23_P162525	UTP20	ENST00000261637	9.9493	11.1272	11.3067	11.0896	10.4795	11.7094	11.0262	10.6149	10.635	11.329	11.5085	10.9956	9.99209	11.1497	11.3027	10.8933
A_23_P162596	ACTR6	ENST00000188312	12.1166	10.9451	11.714	11.1016	11.2288	10.295	12.6299	11.7453	10.4128	10.7368	11.1324	11.3672	12.4379	10.5629	11.3436	11.241
A_23_P162702	C12orf51	ENST00000377560	10.2797	10.784	10.3982	10.7178	11.0284	10.7287	10.9109	11.1826	11.061	11.2089	10.9134	10.0911	10.4707	11.3834	11.1344	10.9146
A_23_P162719	DIAPH3	ENST00000498416	9.84414	9.16847	8.96609	9.48226	9.17912	9.97743	9.82964	10.2871	9.03891	9.06881	8.85144	9.78148	10.0464	9.35462	9.55761	9.87257
A_23_P162734	RNF6	ENST00000381570	12.7297	12.2596	12.0768	11.9442	12.3376	11.8671	12.7145	12.4416	11.9975	12.267	11.8972	12.0873	13.0079	12.2988	12.5443	12.1118
A_23_P162746	CRYL1	ENST00000298248	12.8482	11.0448	11.4255	11.3098	12.5984	11.0643	12.0608	12.3542	12.9333	11.3706	11.7163	12.1915	12.5803	11.3486	12.163	12.4917
A_23_P16275	TSKS	ENST00000246801	8.00709	7.03389	7.95807	8.23906	7.96792	6.27284	8.00902	7.6536	7.66985	6.22392	7.40736	7.26308	8.00499	6.82788	7.75851	7.24179
A_23_P162766	DOCK9	ENST00000428223	6.60194	6.6781	7.54626	7.41108	7.58786	6.66305	7.69835	8.24531	6.98063	6.36105	7.11679	7.43759	7.13711	6.66194	8.11932	8.20669
A_23_P162782	ARGLU1	ENST00000375926	12.0899	11.8558	11.8972	11.6311	12.6493	13.0172	11.7077	11.8995	11.9617	11.5728	11.3174	8.87353	12.3851	11.7416	11.8608	11.8534
A_23_P162807	MRPS31	ENST00000461675	12.1952	12.8829	13.0291	12.8356	12.1753	12.7119	13.155	12.9856	11.8972	12.7478	12.7391	13.1402	12.3542	12.7866	13.0723	13.0612
A_23_P162846	LAMP1	ENST00000472564	14.7233	14.3127	13.7709	13.7824	14.1554	14.8691	14.7193	14.4983	13.7872	14.3683	13.6454	14.0533	14.7935	14.3874	14.425	14.2675
A_23_P162879	APOPT1	ENST00000489117	12.2357	11.9396	11.9919	11.9802	11.5089	11.6898	12.5981	12.2617	11.2294	11.5173	11.6204	11.1057	12.4687	11.6257	12.1116	11.7449
A_23_P162945	SRP54	ENST00000216774	10.8899	11.1217	11.0382	10.9615	10.7267	11.0653	11.7647	11.662	10.4259	10.9221	10.7561	7.18189	11.2542	11.221	11.6434	11.3505
A_23_P162970	IPO4	ENST00000399536	10.7389	11.4103	12.1339	11.6462	10.3545	11.0621	11.4032	11.2184	10.683	11.3815	12.0648	11.6587	10.718	11.2846	11.5957	10.9053
A_23_P162982	DHRS4	ENST00000313250	10.5167	10.8226	11.1971	11.4361	11.1257	10.2899	10.4715	11.0986	10.8445	10.3451	10.7438	11.1958	10.8155	10.6054	10.6993	11.1097
A_23_P163027	PARP2	ENST00000250416	12.2916	12.1315	12.2078	12.163	12.3147	12.5742	12.4498	12.5285	12.3294	12.2703	12.3339	12.6064	12.3485	12.6087	12.3662	12.529
A_23_P163059	C14orf135	ENST00000404681	10.512	10.8623	10.649	10.5608	10.1225	10.9173	11.3056	11.1176	10.1054	11.0511	10.5399	8.22021	10.751	11.1083	10.9943	10.8075
A_23_P163087	NID2	ENST00000216286	7.92339	7.25011	7.54626	7.10209	7.60765	7.51604	8.77194	8.37183	7.62921	7.49157	7.36656	7.31582	8.30483	7.66996	8.34705	7.8891
A_23_P163099	POLE2	ENST00000556584	10.444	9.74559	10.9501	10.7875	9.75266	9.59639	11.5043	11.4843	9.55665	9.61105	10.7959	10.6545	10.6912	10.1006	11.3519	11.044
A_23_P163113	PRPF39	ENST00000554785	9.23132	10.82	10.5549	10.195	10.3068	10.5246	9.80692	10.6754	9.76536	10.816	10.1042	8.01487	9.69639	10.5919	10.911	10.3272
A_23_P163117	C14orf169	ENST00000531973	12.3311	12.9991	13.1625	12.9434	12.6868	13.0221	12.7698	12.6132	12.2439	12.7133	12.6889	12.7855	12.423	12.5264	12.987	12.8277
A_23_P163143	ACYP1	ENST00000357971	13.5932	13.2267	13.4914	13.7415	13.3746	13.0108	14.0005	13.8564	13.014	12.9508	13.0455	13.1027	13.7964	13.4239	13.6262	13.7678
A_23_P163148	C14orf133	ENST00000557658	10.9921	11.5296	11.6202	11.6881	11.5016	11.1442	11.2633	11.2699	11.4354	11.4731	11.5622	10.7297	10.924	11.8282	11.4782	11.322
A_23_P163161	SDR39U1	ENST00000556707	11.9828	12.253	11.9479	12.0165	12.1223	11.7525	12.0148	12.0427	12.1152	12.0064	11.8296	12.0051	12.0665	12.479	12.1032	11.7895
A_23_P163173	LTB4R2	ENST00000530080	9.56465	9.39656	9.47271	9.48422	9.55817	9.25649	8.92596	9.02953	9.55305	9.33217	9.37551	9.42035	9.18978	9.21344	8.7221	9.13886
A_23_P163258	PARP6	ENST00000544520	11.4193	11.764	11.2689	11.251	11.5169	11.5659	11.4066	11.385	11.4999	11.457	11.1013	10.7291	11.5399	12.1597	11.6454	11.1902
A_23_P163278	PARP16	ENST00000444347	10.7519	10.4759	10.5925	10.622	10.7023	10.4601	11.0794	10.9532	10.3486	10.1084	10.1777	10.4966	11.1638	10.7976	11.0023	10.4783
A_23_P163353	PIAS1	ENST00000545237	11.001	10.6007	10.8548	11.0948	10.9261	11.3418	10.5819	10.8247	11.248	10.9101	11.0932	10.9822	10.8003	10.8824	10.8178	10.8771
A_23_P163361	RLBP1	ENST00000268125	8.41816	7.2907	7.23133	7.50305	7.79976	7.79794	7.98928	7.98226	8.07085	7.89876	7.67317	8.36364	8.19766	7.30046	8.14869	7.84772
A_23_P163380	MTHFS	ENST00000479961	12.8679	13.314	13.7541	13.5724	12.6343	12.9536	13.9408	13.8868	12.5507	13.2445	13.6236	13.1544	12.8663	13.2869	13.8247	13.598
A_23_P163408	SCAPER	ENST00000538941	9.13494	8.0929	9.03165	8.68402	9.14397	8.03417	9.56946	9.66018	9.05035	8.67831	9.19732	8.99346	9.06153	8.47159	9.39833	9.258
A_23_P163455	MAP1A	ENST00000399453	9.39455	10.8944	10.5381	10.6379	9.69891	11.5624	10.4299	10.8153	9.94541	10.9301	10.6292	10.8179	9.71177	11.719	10.7708	10.8657
A_23_P163458	EHD4	ENST00000220325	10.4467	10.74	11.023	11.1365	10.8927	10.4916	11.1446	11.0367	10.6423	10.6289	11.0179	10.7641	10.7646	10.8751	10.9501	11.1388
A_23_P163467	C15orf52	ENST00000397535	7.22863	5.09324	5.69206	5.72738	7.52952	5.68944	5.93617	6.9688	7.20529	5.36781	5.47001	6.45808	7.47202	5.68813	5.89963	7.07292
A_23_P163481	BUB1B	ENST00000412359	11.5719	12.2766	12.3202	12.8422	11.4736	11.9192	12.1494	12.6433	11.2543	11.9685	12.0726	12.7177	11.6065	12.2506	12.1279	12.4893
A_23_P16354	ZNF382	ENST00000292928	7.96133	8.10711	7.79763	7.84164	7.29759	8.14694	8.65814	8.65635	7.20529	7.92469	7.53342	8.11494	8.2702	8.23906	8.42382	8.16983
A_23_P163546	TAF1C	ENST00000378541	12.8507	12.9138	12.8855	12.7526	12.785	13.1899	13.2912	13.2858	13.0288	13.1926	13.2087	13.2464	12.9155	13.4003	13.7942	13.5339
A_23_P163567	SMPD3	ENST00000219334	15.7089	15.8516	15.8252	15.3312	15.6101	15.0739	15.6912	15.4461	15.4582	16.0425	15.9389	15.956	15.956	15.0993	15.6853	15.7408
A_23_P163580	CENPT	ENST00000436104	6.88507	6.81793	7.42058	7.44795	7.7029	9.04272	7.70073	7.98751	7.41531	6.8069	7.13037	7.87236	6.99837	7.38272	7.77177	8.22096
A_23_P163639	ANKRD11	ENST00000378330	11.4216	11.4396	11.1221	11.1859	11.1914	11.1763	11.556	11.7919	11.0648	11.3354	11.0664	10.979	11.5998	11.5301	11.5863	11.093
A_23_P163647	ECI1	ENST00000301729	14.9392	14.2645	14.019	14.205	14.5406	14.2136	14.5195	14.7699	14.2675	14.0707	13.8472	14.4344	14.9256	14.2793	14.5184	14.805
A_23_P163711	FAM57B	ENST00000380495	10.8899	12.0212	11.4369	11.6266	12.0131	11.3167	9.44949	10.2579	12.487	12.058	11.7906	11.6639	10.6706	11.8909	10.5727	11.0328
A_23_P1638	RBM4B	ENST00000525754	8.50772	10.993	10.3859	10.5671	9.1844	10.9528	9.9418	9.82062	8.90307	10.9194	10.2766	10.1277	8.68227	11.4989	9.78081	10.1402
A_23_P163820	ZNF629	ENST00000262525	8.18756	9.2825	9.71786	9.59388	8.8939	8.99717	9.26124	9.44161	8.84189	8.9494	9.47772	9.82706	8.47806	9.10859	9.71791	9.58093
A_23_P163942	SUPT4H1	ENST00000225504	14.9202	15.1488	15.5416	15.1975	14.4921	14.9651	15.4517	15.3633	14.7535	15.2691	15.3961	15.6369	15.0055	14.9804	15.3044	15.4118
A_23_P163955	PEMT	ENST00000472446	11.6893	11.9468	12.1865	11.7835	11.0104	11.0948	12.4441	12.1521	11.0493	11.5027	11.7784	11.5529	11.6813	11.8875	12.4362	11.8246
A_23_P163992	GRB7	ENST00000394204	7.37568	7.36669	7.46387	7.13839	7.38245	7.14541	6.81753	7.14509	7.38056	7.48868	7.67317	8.00902	6.88812	7.14859	7.05337	7.30388
A_23_P164000	SENP3	ENST00000321337	11.3757	12.1626	12.4416	12.4922	11.4193	11.5777	11.9159	12.0855	11.467	11.8242	12.3007	12.3116	11.313	12.0857	11.9919	12.0393
A_23_P164022	MYO1C	ENST00000361007	15.9965	15.5494	15.3344	15.7323	15.6034	15.5653	15.8631	15.9038	15.5818	15.4025	15.3566	15.3144	15.8907	15.7428	16.0081	15.4885
A_23_P164035	PSMC5	ENST00000375812	11.4642	11.375	11.6535	11.5252	11.2079	11.6597	12.515	12.4385	11.1122	11.2801	11.737	12.1161	12.0124	11.6584	12.7974	12.1887
A_23_P164047	MMD	ENST00000262065	11.3397	10.6346	11.1444	11.0998	10.9382	10.5621	11.2955	11.4712	10.7752	10.5438	10.9596	11.2146	11.3745	10.7883	11.1037	11.1109
A_23_P164057	MFAP4	ENST00000395592	9.2329	8.72044	7.16471	7.20315	8.65401	6.71912	5.23525	5.73671	8.65182	8.5432	6.9792	7.41214	9.25914	6.75295	5.31102	5.62604
A_23_P164068	DNAH9	ENST00000413703	7.42032	7.14637	7.26132	7.39	7.38245	6.85384	8.3878	7.91893	7.27186	6.59169	6.9364	7.0301	7.57208	7.0263	8.17857	7.35683
A_23_P164089	RFFL	ENST00000394597	10.221	10.3648	10.0403	10.1541	10.5949	10.9033	10.0424	10.2642	10.1544	10.2297	9.75075	10.1366	10.3702	10.586	10.1441	10.3081
A_23_P1641	RCE1	ENST00000533277	8.95268	9.32898	9.26992	9.13345	9.16336	8.93575	8.67075	8.93667	9.24855	9.21927	9.18455	9.47148	9.09543	9.19747	8.76128	8.83579
A_23_P164141	PSME3	ENST00000541124	11.3429	13.0196	13.1929	13.1832	11.9883	12.565	12.0069	12.3728	12.367	12.8795	13.1675	13.0965	11.1974	13.35	12.6005	12.5135
A_23_P164148	MLX	ENST00000246912	10.839	12.5811	12.574	12.6626	11.5938	12.0522	11.8175	11.9841	11.4662	12.2981	12.345	12.1521	11.0103	12.6051	12.2349	11.9762
A_23_P16415	LRP3	ENST00000431491	13.9987	14.4401	14.2625	14.1351	14.4749	13.9289	12.9087	13.1835	15.0642	14.7635	14.5023	13.6433	13.5632	14.2408	13.1477	13.7415
A_23_P164179	TOB1	ENST00000268957	11.1907	9.95169	9.35881	9.72363	11.461	10.435	9.3981	9.76877	11.3742	9.82129	9.34744	9.46855	11.3175	10.7326	9.59738	9.70365
A_23_P164196	DLX4	ENST00000411890	7.00891	8.11437	8.31137	8.19512	7.38245	7.43042	6.75587	7.06318	7.28001	7.74638	7.93247	7.1294	7.16062	7.58716	6.88793	6.93696
A_23_P164228	ATP5G1	ENST00000504591	13.2636	13.3896	13.9707	13.7393	12.5662	12.8262	14.43	14.3843	12.4165	12.9691	13.5913	13.498	13.3067	13.2199	14.2865	14.0813
A_23_P164237	UTP6	ENST00000484661	10.4964	11.3599	11.5337	11.2583	10.2929	11.4067	12.3735	11.5987	9.63279	11.086	11.2485	11.1324	10.9837	11.2321	11.5637	11.2046
A_23_P164258	PIPOX	ENST00000323372	9.27061	8.44849	8.3878	8.58594	8.91503	8.92355	8.44771	8.66043	9.20628	8.99633	8.91689	9.12472	8.65345	8.52783	8.44932	8.8753
A_23_P164284	CLDN7	ENST00000397317	7.38461	6.64063	7.19978	7.20315	7.40337	7.11549	7.03956	7.07961	7.49094	7.14796	7.3697	7.56042	7.35394	6.72977	7.11223	7.2217
A_23_P164313	MINK1	ENST00000542906	6.80185	7.50292	7.45285	7.47545	7.25248	7.34993	7.71368	7.17753	7.73606	7.45927	7.75434	7.97555	7.09288	7.40364	7.02648	7.36478
A_23_P164341	VAMP2	ENST00000316509	12.5991	13.2614	12.8366	13.2973	13.1167	13.2093	11.1855	11.7949	13.6832	13.2406	13.0771	12.304	12.0855	13.143	12.0855	12.6829
A_23_P164387	SMARCE1	ENST00000348513	14.4675	13.6454	13.4227	13.3315	13.6751	13.8989	14.658	14.3026	13.5407	13.9148	13.6302	11.0306	14.5623	13.8691	14.3135	13.8129
A_23_P164468	ADNP2	ENST00000262198	9.89047	9.16399	9.4338	9.78297	10.2788	8.98013	9.22244	9.36689	9.6275	8.91086	9.02305	8.52054	10.2834	8.62267	8.95123	9.17289
A_23_P164528	WDR7	ENST00000357574	11.5063	12.2057	12.057	11.802	11.2051	12.0951	12.392	12.0669	11.2844	12.3888	12.1083	12.014	11.393	12.1768	12.4463	12.1207
A_23_P164536	PIK3C3	ENST00000398870	11.8284	11.5882	11.7784	11.6747	11.4275	11.7873	12.0088	11.6507	11.4327	11.8665	11.7154	12.2848	11.6852	11.6384	11.642	11.8422
A_23_P164559	CHAMP1	ENST00000361283	11.04	11.4905	11.872	12.0314	11.4945	11.0792	11.8383	11.7175	11.1076	11.3629	11.69	11.4609	11.5916	11.5218	11.7718	11.2639
A_23_P164623	ZBTB45	ENST00000354590	10.88	12.3152	12.1187	11.9465	10.9982	11.6914	11.9327	11.5867	10.7504	11.8403	11.6442	11.7143	11.0194	11.6998	11.9321	11.42
A_23_P164638	ZNF419	ENST00000442920	7.40364	7.50292	7.14541	7.28868	7.48063	7.419	8.50449	8.29223	6.74372	7.51283	7.17004	7.58082	7.85513	7.87169	8.07261	7.68066
A_23_P164674	ZNF225	ENST00000544184	7.06823	7.79733	7.46387	7.39	6.79902	8.28906	8.28849	8.03624	6.62815	7.3209	7.12618	7.46897	7.46285	7.94551	8.05941	7.65807
A_23_P164691	ICAM3	ENST00000160262	12.8648	12.4015	11.9173	12.2098	12.446	12.2185	12.5596	12.9073	12.5936	12.1684	11.7185	12.3218	12.6051	12.5727	12.677	12.6983
A_23_P164737	MED26	ENST00000263390	12.9058	11.9084	11.786	11.6747	12.7191	12.0084	11.8457	11.6265	12.4569	11.7261	11.5194	11.8462	12.9998	11.6682	11.7829	11.8064
A_23_P164797	ZNF580	ENST00000543039	12.431	12.9965	12.8881	13.427	13.224	13.2311	12.188	12.5524	13.2469	12.5843	12.7042	12.5796	12.4019	13.2406	12.4134	12.5987
A_23_P164814	C19orf57	ENST00000454313	11.6446	12.2937	12.7845	12.7056	11.8627	12.062	12.505	12.8697	11.7929	12.2278	12.7222	12.8708	11.8383	12.3616	12.6872	12.9232
A_23_P164826	RNASEH2A	ENST00000221486	14.0641	13.3541	14.0315	14.2105	13.7969	13.9835	14.0964	14.7497	14.0076	13.8517	14.3668	14.8806	13.6446	13.8136	14.2917	14.8025
A_23_P164912	LIN7B	ENST00000469137	10.2539	9.54281	9.54112	9.36272	9.95957	9.3571	9.52835	10.0196	10.6775	10.1205	9.86319	10.5789	10.0192	9.60654	9.53226	10.2316
A_23_P164927	SYNGR4	ENST00000344846	11.5947	12.9735	12.5278	12.9303	13.0617	13.1179	10.1656	11.0038	14.0524	13.5303	13.3735	13.0959	11.0711	12.9659	10.9018	12.4013
A_23_P164946	FKRP	ENST00000391909	8.809	9.31708	9.28101	9.2118	8.96098	9.87543	9.18452	9.43904	8.8551	9.29579	9.16073	6.41197	8.81081	9.37146	9.59122	9.15342
A_23_P164958	CCDC8	ENST00000540252	7.15872	7.31865	7.30246	6.70881	7.36149	6.97472	6.24874	6.31818	7.24922	7.00224	7.41795	6.69103	6.60379	6.48878	6.75629	6.41804
A_23_P164999	CDC34	ENST00000215574	12.1619	12.2433	12.013	12.1115	11.6902	11.933	12.1443	12.1729	11.7571	11.97	11.8983	12.1079	12.0656	12.2872	12.2808	11.8262
A_23_P165007	RASGRP4	ENST00000454404	9.95932	10.5916	10.39	10.313	11.4752	10.8456	9.16336	9.45284	11.692	11.1679	11.3174	10.5289	9.54444	10.3835	9.49112	10.5668
A_23_P165061	AES	ENST00000221561	15.2259	14.9139	14.1689	14.1954	15.1346	15.1249	14.4973	14.6257	15.0106	14.9786	14.0367	14.3357	15.3833	15.2569	14.5176	14.5096
A_23_P165078	FAM108A1	ENST00000250974	9.98038	10.1544	10.223	10.3726	10.0376	10.003	9.64128	10.2315	10.5923	10.1538	10.2717	10.7154	9.83676	10.3403	9.95276	10.2532
A_23_P165090	NDUFS7	ENST00000534853	13.1247	13.0831	13.5166	13.6798	12.8645	12.6386	13.3135	13.4964	12.7855	12.6505	13.1253	13.197	12.8732	13.1855	13.224	13.2352
A_23_P165130	MPV17L2	ENST00000533807	12.1874	12.5706	12.8373	12.9604	11.7038	12.2703	13.3288	13.1847	11.6639	12.3267	12.6983	12.6953	12.1515	12.7647	13.3752	12.87
A_23_P165148	ILVBL	ENST00000269733	11.8116	11.4353	11.2814	11.6796	11.2401	11.0256	11.682	12.232	11.2104	11.009	11.0549	11.4829	11.5328	11.2328	11.5698	11.5562
A_23_P165180	RFXANK	ENST00000456252	14.1261	13.9996	14.1593	14.401	13.8129	13.8408	14.545	14.4116	13.3735	13.5202	13.7894	13.4371	14.0728	13.9644	14.4921	13.8905
A_23_P165186	LIN37	ENST00000301159	10.9664	11.3769	11.4948	11.5979	11.179	11.9039	11.4698	11.7175	11.6701	11.7258	11.7374	11.8393	10.6805	11.9823	11.6071	11.6736
A_23_P16523	GDF15	ENST00000252809	7.6436	6.9688	7.22547	7.02596	7.84772	6.8472	7.01937	6.82072	7.5196	6.76999	6.99837	6.73993	7.62236	6.92105	7.09502	7.0068
A_23_P165239	ZNF208	ENST00000428290	8.59722	7.32456	7.19179	7.41108	7.0117	7.20621	8.78222	8.29223	6.18386	6.97203	6.67722	7.34467	9.02205	6.95032	7.94935	7.29559
A_23_P165247	DAZAP1	ENST00000336761	13.0574	12.65	13.0713	12.8801	12.9638	12.9579	13.1378	12.9146	12.5964	12.6947	13.1658	13.4317	13.1219	12.4837	12.9965	13.0089
A_23_P165333	BIN1	ENST00000462958	10.8327	10.9455	10.7921	10.7957	11.369	11.086	10.5776	10.548	11.2337	11.0081	11.0654	11.0716	10.726	10.731	10.7329	10.9301
A_23_P165355	FARSB	ENST00000536361	10.9846	11.2484	11.6661	11.424	10.7053	11.527	12.0165	11.8188	10.9221	11.2899	11.7501	11.9003	11.0696	11.498	12.0938	11.5266
A_23_P165360	ASB1	ENST00000438264	11.1707	10.6964	10.7143	10.721	10.5823	10.3314	11.0575	11.0941	10.7943	10.4789	10.6863	11.0191	11.1664	10.9344	11.0417	10.7598
A_23_P16538	ELL	ENST00000262809	9.2507	9.39733	9.67338	9.75553	9.64866	9.12689	9.32069	9.37561	9.56035	9.32947	9.3068	9.72531	9.6944	9.36935	9.43576	9.33353
A_23_P165380	CRYGA	ENST00000304502	9.16022	10.4374	10.4666	10.0392	10.5207	10.535	8.37387	8.63463	11.0952	10.861	10.9883	10.6364	8.82241	9.89137	9.25055	10.1807
A_23_P165402	SF3B14	ENST00000233468	14.6279	14.1714	14.5406	14.1538	14.2294	13.8954	15.2974	14.8253	13.7327	13.9671	14.2105	14.1586	14.8852	14.24	14.6676	14.454
A_23_P165414	KLHL23	ENST00000272797	9.27207	10.4617	11.0272	11.111	9.68882	10.2846	10.5757	10.6736	9.48289	10.3302	10.7965	10.8235	9.60735	10.6105	10.8583	10.7705
A_23_P165442	NRBP1	ENST00000421823	11.1811	11.0202	10.609	10.6919	10.5522	10.7342	10.9115	10.898	10.6027	10.5873	10.2299	10.6723	11.4244	10.9028	10.9955	10.4313
A_23_P165494	GORASP2	ENST00000486498	12.9478	12.2208	12.5026	12.3379	12.6127	12.2468	12.9931	12.6623	12.5372	12.4348	12.5012	12.8449	13.0112	12.3096	12.7721	12.5781
A_23_P165521	STRN	ENST00000538092	8.61176	7.37921	7.42058	7.22863	7.42216	8.39002	8.26024	8.21695	7.71797	7.68242	7.61858	7.9891	8.42965	7.76329	8.05941	7.75965
A_23_P165574	IWS1	ENST00000455721	9.44203	10.7874	11.0562	11.1501	10.1257	11.0523	10.7766	11.2206	10.1631	10.9677	11.241	8.54905	9.71703	11.3123	11.5503	11.2985
A_23_P165608	SEMA4F	ENST00000446927	8.41387	8.4605	8.57079	8.99076	8.63338	8.45813	9.1415	9.27193	8.55127	8.33544	8.43415	9.00162	8.43611	8.65356	9.23836	9.34806
A_23_P16562	SUGP2	ENST00000452918	11.0215	10.2474	10.4188	10.6748	10.5353	10.329	10.8456	10.7171	10.1922	9.95444	10.0376	9.67095	11.1435	10.4329	10.8341	10.1085
A_23_P165657	SLC20A1	ENST00000409095	13.8662	13.2708	13.7402	13.7206	13.4764	13.4827	13.9811	14.0813	12.9978	13.2139	13.3216	13.7886	14.3304	13.0449	13.7165	14.0647
A_23_P165668	SLC35F5	ENST00000498768	7.85834	6.16733	6.29483	6.61027	7.07125	6.12306	7.16549	7.41795	6.70298	6.36652	6.10254	6.73993	8.02693	6.78601	6.91732	6.93696
A_23_P165676	MZT2A	ENST00000491265	7.95153	7.16156	7.07961	7.19364	7.64428	8.12256	7.48416	7.57952	7.9079	7.13262	7.3491	7.76121	8.19034	7.47354	8.0005	7.2123
A_23_P165691	PSMD14	ENST00000477232	14.6175	14.4721	14.9085	15.02	14.0905	14.5888	15.5394	15.4947	14.1076	14.5096	14.9922	15.2245	14.7298	14.7003	15.2931	15.4065
A_23_P165698	C2orf49	ENST00000258457	10.189	10.1071	10.4897	10.3761	9.59002	10.0363	10.8238	10.5785	9.52927	10.068	10.3483	9.93426	10.4449	10.2089	10.5016	10.2735
A_23_P165707	LYG1	ENST00000409448	8.68599	9.87187	9.34088	8.79663	8.65048	9.68636	9.82099	9.4845	8.43468	10.1771	9.48996	9.7026	8.36282	10.0578	9.74343	9.36094
A_23_P165722	EIF4E2	ENST00000258416	14.4272	14.2897	14.4921	14.4878	13.9046	14.6208	15.0788	14.868	13.7588	14.3171	14.3795	14.7551	14.4373	14.4749	14.879	14.7091
A_23_P16573	DDX49	ENST00000438170	11.6988	11.9489	12.2988	12.1283	11.2288	11.6437	12.3012	12.1825	11.2733	11.6767	12.1514	6.03367	11.6904	11.8269	12.5571	11.9929
A_23_P165788	PHOSPHO2	ENST00000359744	9.40546	10.397	9.97196	9.81189	9.20498	10.95	10.6346	10.3097	8.99668	10.6217	9.89261	10.5085	9.71866	10.876	10.2267	10.3233
A_23_P165840	ODC1	ENST00000405333	14.8025	14.9626	15.5719	15.1587	14.3529	14.247	15.4672	15.1432	14.1485	14.74	15.3231	15.3548	14.9737	14.6546	15.1639	14.717
A_23_P165879	RAB10	ENST00000264710	12.1358	13.4092	13.346	13.2638	12.4224	13.3437	13.2487	13.2869	12.2263	13.5412	13.291	13.2061	12.2701	13.4102	13.3541	13.2425
A_23_P165891	TAF1B	ENST00000434858	10.4946	10.8526	10.6751	10.5976	10.61	10.9358	10.7544	10.5564	9.88619	9.92011	10.2787	10.4272	10.738	10.4609	10.5146	10.2603
A_23_P165937	DSN1	ENST00000480153	11.1729	10.8961	11.1981	11.5096	10.9526	11.1482	11.8631	12.1373	10.6407	10.5493	10.9388	11.3167	11.5756	11.0578	11.7089	11.7183
A_23_P165952	ACTR5	ENST00000243903	8.17287	8.48285	8.68731	8.23906	8.06464	8.77842	8.9161	8.46752	8.05568	8.48033	8.33013	8.38658	8.42723	8.73401	8.83416	8.20402
A_23_P165984	ZSWIM3	ENST00000454862	5.79309	9.59831	9.23731	9.35269	6.20846	8.55619	9.45426	9.0463	5.49422	9.20422	9.15156	9.29069	6.51094	9.25705	9.09047	8.73008
A_23_P165989	NEURL2	ENST00000372518	8.3467	7.3538	6.75504	6.96447	8.03486	7.03595	6.69103	7.20254	8.13793	7.30046	6.78805	6.82172	8.09529	7.23403	6.68359	6.71826
A_23_P166	MOB3C	ENST00000371940	6.76212	7.02457	6.70816	6.48148	6.6586	7.0423	8.02555	7.83632	6.50624	6.78723	6.4117	6.92699	6.80971	7.21579	7.52903	7.40604
A_23_P166023	PFDN4	ENST00000487129	12.8391	11.6996	12.0699	11.7241	12.1457	11.6394	12.3471	12.1665	12.0555	11.831	11.985	12.2006	12.7718	11.4554	11.6507	12.0667
A_23_P166051	RBCK1	ENST00000400244	11.7433	10.8799	10.9371	10.9449	11.4021	10.5673	10.6623	10.898	11.8888	10.8088	11.0912	11.2416	11.6268	11.2138	11.1392	10.9079
A_23_P166087	RASSF2	ENST00000379376	10.6832	8.65445	9.92562	10.2953	10.5661	9.59921	11.5314	11.834	10.3932	8.83949	10.0384	10.9977	10.7928	9.54121	11.5971	11.8068
A_23_P166122	POLR3F	ENST00000377603	8.70324	9.58404	9.88924	9.46737	9.03676	8.91058	9.70062	9.67413	8.59693	9.4157	9.56774	8.95104	9.211	9.61456	9.94379	9.35734
A_23_P166135	XRN2	ENST00000430571	10.8511	9.91795	10.3434	10.2456	10.6399	10.2659	10.8575	11.032	10.4147	9.86365	10.4337	10.884	10.9227	10.3183	10.891	10.493
A_23_P166159	PDRG1	ENST00000202017	13.8071	13.3033	13.1658	13.2717	13.2771	12.8648	13.3987	13.1483	13.1199	12.913	12.7993	12.7577	13.8939	13.2416	13.2087	12.6829
A_23_P166196	C20orf4	ENST00000373932	11.4612	11.5704	11.4216	11.392	11.4258	11.3337	11.3512	11.2893	11.2413	11.5134	11.3252	11.2903	11.3679	11.6337	11.3245	11.0276
A_23_P166248	RCAN1	ENST00000443408	10.3923	10.597	10.684	10.5407	10.2388	10.4546	11.2035	10.712	10.0049	10.5597	10.3984	10.7242	10.5422	10.8087	10.7747	10.7403
A_23_P166280	ICOSLG	ENST00000407780	9.87257	9.80863	9.79869	9.68452	10.1219	10.0542	8.72167	8.97525	10.73	10.3982	10.3124	9.9901	9.34778	9.7026	9.25587	9.74779
A_23_P166297	ABCG1	ENST00000340588	9.72411	7.17426	9.8282	9.11694	10.0096	7.18437	9.64798	9.46855	9.76276	6.98312	9.38494	8.78257	9.8457	7.3127	9.80898	9.00465
A_23_P166306	CBS	ENST00000398168	13.9093	14.0463	13.1977	13.4455	14.0611	14.5909	13.4359	14.1155	14.076	14.2854	13.2555	14.0738	13.9835	14.8128	13.6617	14.2636
A_23_P166333	UFD1L	ENST00000399525	13.3929	13.8626	13.9829	14.0707	13.3344	13.7215	14.295	14.2543	12.8471	13.6883	13.7637	13.7951	13.4092	13.9071	14.1743	14.0557
A_23_P166400	RASL10A	ENST00000401450	7.06823	7.8036	7.12714	7.16408	6.9688	7.87601	7.52071	7.89195	7.05099	7.94606	7.27914	7.83049	7.06823	7.87169	7.47532	8.06892
A_23_P166408	OSM	ENST00000215781	7.90065	7.45092	7.49944	7.54288	7.83967	7.32118	7.36642	7.56614	7.74239	7.49545	7.72374	7.96377	7.71797	6.92828	7.43224	7.50305
A_23_P166421	TBC1D10A	ENST00000433426	10.8659	11.6673	11.3856	11.5239	11.1914	11.0661	11.0228	11.2462	10.8461	11.2291	11.1511	11.4334	10.9855	11.0608	10.7151	10.9729
A_23_P166431	C22orf24	ENST00000248984	6.39412	7.49782	7.27142	7.20315	7.23612	7.0423	5.86059	6.08306	7.68	7.40337	7.08559	7.43759	6.27692	7.06587	6.10549	6.47946
A_23_P166459	LGALS1	ENST00000425542	9.99874	9.96875	8.9049	9.60596	9.64866	9.54908	9.5937	9.75704	9.7438	9.59831	8.61228	9.43074	9.84693	10.1919	9.27601	9.14914
A_23_P166491	SGSM3	ENST00000470518	10.3799	9.53851	9.59738	9.65684	9.79727	9.80551	10.1392	10.5202	10.0836	9.37401	9.68107	10.6088	10.5892	10.0571	10.6473	10.3652
A_23_P166526	RIBC2	ENST00000538017	7.79368	9.08043	9.39066	9.60402	7.64078	8.69679	9.72256	9.98475	7.49445	9.09872	9.27269	10.0652	7.92191	9.0171	9.51437	10.0935
A_23_P166536	BRD1	ENST00000457780	11.4474	12.0684	11.549	11.448	11.3599	11.9883	11.8193	11.3672	10.8926	11.6996	11.1547	11.3984	11.7165	11.7669	11.5212	11.531
A_23_P166633	ITGB5	ENST00000460797	7.10505	7.75434	6.45191	6.65121	6.89874	8.01626	7.91539	7.57574	6.80508	7.89876	6.5301	6.44727	7.10341	8.88086	7.69726	7.24179
A_23_P166663	APPL1	ENST00000288266	12.4492	12.7467	12.7968	13.2158	12.9528	13.3169	12.7514	12.7263	12.543	12.7624	12.7338	11.4627	12.6343	13.0556	13.1695	13.1862
A_23_P166677	MFSD1	ENST00000471500	12.3175	12.3925	11.7842	11.6212	11.9836	12.4448	12.4226	11.9099	11.6849	12.4032	11.6402	11.0727	12.4126	12.431	12.0509	11.6239
A_23_P166686	AMOTL2	ENST00000422605	6.20663	5.93985	7.42058	6.42068	5.52097	6.00868	8.29151	7.68811	5.98965	6.30855	7.30417	7.29329	6.02712	6.17203	7.65963	7.53779
A_23_P166698	SS18L2	ENST00000011691	13.4043	13.2364	13.4858	13.3416	13.1068	12.9325	13.5479	13.4623	12.8847	13.1234	13.2228	13.6927	13.6302	13.1675	13.2145	13.4987
A_23_P166775	IL17RC	ENST00000461995	7.82185	7.99962	7.80299	7.76059	7.67007	7.46387	7.11451	7.10341	7.91557	7.26601	7.36369	7.87236	7.50887	7.2622	7.34467	7.32456
A_23_P166807	PCBP4	ENST00000498822	12.7111	12.2439	11.041	11.4107	12.5632	12.8275	12.4059	12.7558	12.7079	12.467	11.2702	12.0405	12.5107	12.7403	12.4986	12.8435
A_23_P166826	DCP1A		14.1757	13.3232	13.4665	13.363	14.01	14.4096	14.024	13.8626	13.8989	13.8799	13.6927	13.7998	14.3365	13.5727	14.0813	14.205
A_23_P16683	TRMT1	ENST00000437766	11.9015	12.5849	13.2175	12.723	11.8834	12.1425	12.7661	12.4841	11.8282	12.2477	12.8735	12.4656	11.8156	12.3012	12.8332	12.2387
A_23_P166899	DNAJB11	ENST00000495390	13.1173	13.374	13.4849	13.2431	12.9956	13.5866	13.963	13.8308	12.6662	13.1912	13.2632	13.1832	13.2736	13.3237	13.7993	13.6722
A_23_P166910	DNAJC13	ENST00000509279	9.78399	10.5808	10.8536	10.8313	10.8344	10.889	9.84918	10.8022	10.3778	10.5081	10.5586	10.0401	9.63262	10.6538	11.097	10.7782
A_23_P166993	EPHB1	ENST00000398015	5.68507	6.3445	5.92434	5.53563	5.69467	7.28522	7.0075	7.20254	5.61596	6.62861	6.10254	5.68507	5.67098	6.58842	6.64379	6.91527
A_23_P167005	GPR160	ENST00000355897	7.30673	6.12306	6.02608	6.30113	6.49254	5.82366	6.13978	6.33392	6.47338	6.64717	6.31564	7.01798	7.33214	6.46932	5.73078	5.95809
A_23_P167017	POPDC2	ENST00000264231	7.95153	8.37516	8.20508	8.03615	7.45593	7.67427	9.0144	8.97687	7.20529	8.12192	7.95826	8.44403	8.05636	7.77177	8.92466	8.43851
A_23_P167040	PDIA5	ENST00000316218	9.6267	10.8413	11.2592	10.8877	10.2154	10.0717	10.7015	10.3792	10.0132	10.7303	11.0995	9.87509	9.96841	10.7074	10.7915	10.5391
A_23_P167081	REST	ENST00000358605	11.1918	10.0864	9.85996	10.1358	10.5234	11.3103	10.399	10.3534	10.1922	9.8155	9.75365	9.9679	10.9973	10.0213	10.507	10.2143
A_23_P167129	HHIP	ENST00000503090	7.79996	7.62636	7.17223	6.79902	7.32541	8.36978	8.0929	7.37812	7.06537	7.51911	7.20651	6.09465	7.88615	8.2843	7.69422	6.91527
A_23_P167168	IGJ	ENST00000254801	7.34855	6.99978	7.11419	7.12892	7.41267	7.02544	7.03269	6.57571	7.17473	7.09568	7.1924	7.24729	6.94265	6.6386	6.85618	6.97096
A_23_P167194	CENPC1	ENST00000506882	12.5712	11.2311	11.3887	11.5528	12.528	12.5584	11.6693	11.549	12.0529	11.1907	11.278	10.9972	12.7363	11.4752	11.8589	11.7217
A_23_P167201	SEPSECS	ENST00000514585	8.4389	7.64247	8.2769	8.0915	7.46438	7.73775	9.40779	8.82355	6.99236	7.64821	8.24739	8.16512	8.63508	8.0589	8.96049	8.15804
A_23_P167227	HADH	ENST00000505878	14.7444	13.553	14.0512	14.1568	14.0958	13.7287	14.8662	14.8614	14.1942	13.758	14.1825	14.7731	14.8085	13.7803	14.5762	14.5534
A_23_P167269	C4orf43	ENST00000358572	10.3359	11.2836	11.6411	11.1276	10.625	11.6808	11.9084	11.1216	9.98452	11.3715	11.3401	11.2391	10.6336	10.9412	11.3163	11.3251
A_23_P167276	PAQR3	ENST00000515853	12.2795	12.1619	11.6661	11.2474	11.3956	11.7647	12.7726	12.3697	10.9696	12.167	11.3161	11.6537	12.5449	11.704	11.8248	11.7067
A_23_P167308	RNF4	ENST00000511600	13.6674	13.4569	13.5558	13.5641	13.5918	13.2025	14.018	13.9046	13.2547	13.3409	13.3409	13.6374	14.0433	13.4277	13.8136	13.7044
A_23_P167328	CD38	ENST00000540195	13.756	10.8899	11.7672	11.5656	13.3693	11.1557	13.2171	13.0837	13.2744	10.8996	11.894	12.1998	13.903	11.315	13.0571	12.759
A_23_P167358	C4orf29	ENST00000473040	9.05302	9.40799	9.59615	9.57059	8.6676	8.92355	10.2049	9.96765	8.44894	9.37401	9.44953	8.63746	9.46201	9.48547	9.74099	9.4122
A_23_P167401	PCDHB11	ENST00000536699	10.6279	10.121	9.59169	9.76869	10.4432	10.5916	10.269	10.2072	10.4109	9.94587	9.47392	8.26171	10.7869	10.5937	10.2244	10.0641
A_23_P16743	MGAT5	ENST00000281923	7.7666	6.93659	7.27142	7.65874	6.62245	7.6308	8.44396	8.5757	7.31921	6.45757	7.02769	7.90733	7.52732	6.99307	8.49914	8.01085
A_23_P167444	NSA2	ENST00000513356	14.6011	14.0342	14.1485	14.0992	13.8979	13.6764	14.9211	14.4361	13.5866	13.7894	13.7718	14.1055	14.8313	13.9348	14.3658	13.9616
A_23_P167509	CYFIP2	ENST00000347377	11.0082	11.5426	11.119	11.2018	11.2294	10.6543	11.1906	11.0814	11.0658	11.1837	10.7406	10.8923	11.155	11.307	10.9661	10.5755
A_23_P167559	RNF145	ENST00000518284	10.7519	10.9412	11.5877	11.3993	10.0583	10.7299	12.1778	12.1155	9.56649	10.789	11.1226	11.3882	11.3742	10.5429	11.4653	11.8163
A_23_P167595	UBE2B	ENST00000265339	9.5325	9.07589	9.04613	9.12512	8.91964	8.22827	9.52079	9.28932	8.57688	8.84836	8.78865	9.26659	9.8134	8.72028	8.90095	8.81191
A_23_P1676	TMEM218	ENST00000531851	11.5205	11.1021	11.2035	10.9468	10.911	10.6954	12.0555	11.9532	10.6294	10.8372	10.8162	11.158	11.8007	11.2021	11.6095	11.5551
A_23_P16762	PRPF40A	ENST00000440252	14.6925	13.8711	14.312	14.2431	14.1818	14.8614	14.879	14.5335	13.7036	13.8334	14.0342	11.6996	14.8555	13.7611	14.4983	14.4236
A_23_P167692	MAPK9	ENST00000393362	9.36874	9.31376	9.07851	8.87353	9.15635	9.67818	9.29587	9.52267	9.39321	9.28983	9.22967	9.62179	9.24855	9.54698	9.57763	9.53609
A_23_P167789	FAM53C	ENST00000239906	11.6481	10.5606	10.9007	11.2245	12.2309	9.83553	10.037	10.7776	12.1163	10.2839	10.6443	10.9416	11.6442	10.4383	10.3037	10.6053
A_23_P167805	B3GAT2	ENST00000230053	5.87909	7.27957	7.35504	7.28868	6.59776	6.96501	6.13978	6.40427	6.57192	7.01937	7.13422	6.59403	6.06566	6.85618	6.55668	6.97096
A_23_P167828	RWDD1	ENST00000392526	13.1332	12.6685	12.6601	12.3393	12.6778	12.5746	13.1935	12.9426	12.3523	12.4886	12.3466	12.5117	13.4205	12.5638	12.8501	12.8149
A_23_P167841	KCNQ5	ENST00000402622	6.76212	6.72296	7.02267	6.66283	6.38929	6.47845	7.3491	6.94886	6.5318	6.60611	7.04827	6.05891	6.56122	6.53521	7.20223	6.67656
A_23_P167856	TMEM63B	ENST00000323267	9.44695	10.8109	10.2409	10.7749	10.4155	10.3222	8.80679	9.2235	11.6491	11.2326	11.0759	10.6587	9.11958	10.5422	9.07781	9.93417
A_23_P167920	DLL1	ENST00000366756	6.20663	5.09324	4.99769	5.41823	5.91054	5.92285	6.95142	7.15351	5.70595	5.30191	4.795	5.19766	6.10418	6.17203	6.76792	6.86045
A_23_P16798	PFN4	ENST00000465360	6.30798	5.87526	6.53521	6.42068	6.17203	6.37524	7.10209	7.49944	6.45757	5.82882	6.12112	6.38201	6.51094	6.16136	6.88793	6.99484
A_23_P167983	HIST1H2AC	ENST00000314088	9.41352	9.26992	8.00358	7.34703	9.28369	8.64452	8.95641	8.02728	8.84993	9.00894	9.29371	7.8808	9.64883	9.24721	8.46376	7.1822
A_23_P167997	HIST1H2BG	ENST00000244601	15.8631	14.662	14.3035	15.2781	14.3913	14.8007	14.0065	15.0476	14.2301	14.3392	14.2136	15.1839	15.5016	14.1757	14.2336	14.4171
A_23_P168019	ZKSCAN3	ENST00000377255	6.7542	8.53684	8.19312	8.26259	7.0117	8.49328	8.5652	8.65087	6.85812	8.23233	8.10777	8.68287	6.9706	8.71418	8.33844	8.33893
A_23_P168062	DHX16	ENST00000376442	11.1786	12.3666	12.6151	12.7358	11.8506	12.3021	12.2416	12.3697	11.6584	12.2854	12.5932	12.4636	11.3312	12.7308	12.4489	12.2615
A_23_P168080	SKIV2L	ENST00000464293	10.1146	9.26546	10.1358	9.86633	9.37547	9.21931	10.6778	10.392	9.35228	9.08948	9.92046	10.3322	10.3952	9.37649	10.8347	10.0352
A_23_P16817	CLK1	ENST00000496205	13.2218	11.9692	11.7096	11.6031	12.4156	11.8206	12.5297	12.2361	12.125	12.0877	11.4389	8.89528	13.4165	11.8563	11.5081	11.7247
A_23_P168211	VOPP1	ENST00000545390	13.098	13.4132	13.1134	13.2022	13.0798	13.2341	13.0047	12.7934	12.8827	13.2228	12.9838	12.9864	13.169	13.5989	13.0021	12.6685
A_23_P168229	TXNDC5	ENST00000439343	11.9755	12.0635	12.6229	12.5811	11.7553	11.2532	12.5774	12.5246	11.4871	11.5718	11.9489	12.2353	12.1759	11.6037	12.2688	12.2448
A_23_P168240	PRPF4B	ENST00000466185	10.3386	9.62764	9.62741	9.47854	10.0424	10.3386	10.4074	9.97676	9.81635	9.64055	9.53366	9.60098	10.4782	9.81573	10.2498	9.61335
A_23_P168276	TBPL1	ENST00000237264	12.5189	12.204	12.2611	12.1028	12.0474	12.4429	12.8501	12.5378	11.9898	12.4938	12.4068	12.636	12.6639	12.2766	12.291	12.3668
A_23_P168306	WASF1	ENST00000392589	11.4557	10.7614	11.77	11.8858	11.489	10.7227	11.4465	11.7884	11.7599	11.2045	12.1281	12.4977	11.4654	10.8478	11.5104	11.9391
A_23_P168403	KCNH2	ENST00000392968	9.74811	7.93983	9.37751	9.20116	9.53165	7.19733	9.84134	10.125	9.01954	7.79093	9.00627	6.3717	9.91604	7.21579	9.62698	9.85975
A_23_P168490	HERPUD2	ENST00000311350	8.41387	8.79658	8.8551	9.08135	9.1755	9.37173	7.85133	8.22096	8.49777	8.35698	8.34912	8.68287	8.05068	8.71889	8.54483	8.54465
A_23_P168541	C7orf26	ENST00000359073	12.7514	13.0843	12.8591	12.8748	12.9366	12.7191	12.8366	12.8406	12.7124	12.8325	12.5695	12.1441	12.8373	13.3288	12.7486	12.5396
A_23_P168551	SLC29A4	ENST00000439491	9.97084	13.435	13.6106	11.4819	14.7743	12.5948	8.71138	8.85685	14.6058	14.1391	13.8334	11.471	9.63469	12.9372	9.15824	10.2806
A_23_P168556	STX1A	ENST00000222812	10.2008	10.5249	10.104	9.76344	10.4598	10.6283	10.4844	10.5968	10.5367	10.8986	10.5165	10.2337	10.1805	10.8724	10.8351	10.697
A_23_P168567	GTF2I	ENST00000460938	15.6832	15.2397	15.3983	15.1947	15.3029	15.6504	16.2352	16.066	15.2632	15.7058	15.5548	13.32	15.7497	15.5478	16.1221	15.9597
A_23_P168576	POMZP3	ENST00000275569	9.63032	9.173	8.97427	9.48987	9.19008	9.47281	9.2626	9.37679	9.35334	9.04391	9.14556	9.03096	9.61881	9.14281	9.11808	9.1415
A_23_P168592	CCDC126	ENST00000410069	9.47813	8.70508	8.77488	8.29259	8.8939	9.33059	9.96052	9.29371	8.38037	8.56252	8.56503	8.2951	9.68288	8.81081	9.3286	8.91246
A_23_P168610	TSPAN13	ENST00000262067	8.78876	8.34143	8.09183	9.19594	7.97322	8.62792	8.17397	8.8511	8.14376	7.66342	8.36699	9.06637	8.65557	8.01574	9.23694	8.51611
A_23_P168629	RBM28	ENST00000481788	11.765	12.5363	12.889	13.0581	11.7295	12.4244	13.0087	12.6448	11.4504	12.0994	12.5314	12.4743	11.9444	12.6252	12.8358	12.3381
A_23_P168771	CCDC146	ENST00000285871	8.1094	7.59883	7.67449	7.09089	8.02667	7.76878	8.79389	8.17825	7.92692	7.44924	7.57562	7.32625	8.5035	7.32456	8.42224	7.64078
A_23_P168788	PLOD3	ENST00000223127	12.5246	14.6657	14.406	13.7125	15.2765	13.8097	11.5234	12.1379	15.4725	14.822	14.6479	13.8322	12.1646	14.1543	11.9352	12.819
A_23_P168812	FAM200A	ENST00000408938	7.53049	8.70772	8.56841	8.40546	6.9688	8.45152	9.33709	8.94186	6.63543	8.62621	8.41895	8.77842	7.76329	8.85938	8.82921	8.51143
A_23_P168828	KLF10	ENST00000285407	11.4228	10.1795	9.79545	10.3241	10.8404	9.70076	9.86797	9.57145	10.8351	9.97425	9.63387	10.788	11.6356	9.887	9.62698	9.3502
A_23_P168847	FBXO16	ENST00000522609	8.24798	7.65885	8.96049	8.91264	8.09694	7.94935	8.96613	9.02153	7.92979	7.81024	8.92225	9.28203	8.29367	8.08238	8.88678	8.98703
A_23_P168864	ZNF16	ENST00000394909	7.75057	8.0632	8.17037	7.87601	8.03486	7.80642	8.37584	8.12757	7.55815	8.06691	8.16386	8.17857	7.95317	8.1952	8.5925	8.10989
A_23_P168868	PTDSS1	ENST00000455950	15.4632	15.1155	14.8771	15.101	15.4082	15.2478	15.017	15.1471	15.5847	15.3372	15.1639	15.3414	15.5577	15.4479	15.132	15.0468
A_23_P168898	RPS20	ENST00000521262	18.498	18.3074	18.2967	18.0909	18.3492	18.3027	18.3533	18.2798	18.3562	18.397	18.2855	18.1732	18.4859	18.2885	18.3013	18.3837
A_23_P168951	ZHX2	ENST00000314393	9.7825	10.2748	10.5089	10.4666	10.232	10.3503	10.5039	10.6489	10.2123	10.1316	10.2651	10.3563	9.90623	10.5025	10.3891	10.4444
A_23_P168965	C8orf44	ENST00000390159	9.50037	9.17573	8.66221	8.72604	9.24242	9.67592	9.68274	9.28593	9.10201	9.28311	8.40466	9.04126	9.51861	9.67062	9.23425	9.20204
A_23_P168993	ADRB3	ENST00000345060	8.4969	7.75434	7.94423	7.62282	8.01251	8.09817	7.54722	7.7892	8.13545	8.35939	8.21695	8.0685	7.58411	8.64266	7.81885	7.66097
A_23_P169050	MRPS28	ENST00000522938	12.7433	13.6328	14.1017	13.9898	12.6699	13.4795	14.0951	14.0707	12.4966	13.504	14.0476	14.0913	12.7544	13.5939	13.924	14.0951
A_23_P16908	DHX57	ENST00000457308	7.99141	9.02405	8.98026	8.82916	8.12111	8.7008	8.99902	8.96613	7.98555	8.97687	8.80699	8.86277	8.24642	9.00671	8.94122	8.85188
A_23_P169112	CPSF1	ENST00000526271	10.3672	10.2355	10.447	9.90388	10.4331	10.8615	10.7992	10.8332	10.6557	10.2127	10.4608	10.7665	10.8504	10.6054	11.1246	10.6869
A_23_P169117	RRAGA	ENST00000380527	13.2206	13.714	13.3089	13.5923	13.2934	13.8345	13.5092	13.6514	13.1847	13.7872	13.3788	13.7773	13.3648	14.1137	13.6851	13.6617
A_23_P169154	ERMP1	ENST00000339450	7.32034	7.53147	7.74428	7.62944	7.63705	7.38056	8.44564	8.01155	7.35806	6.97203	7.26952	7.49969	7.43524	7.60765	8.02035	7.99052
A_23_P169178	TESK1	ENST00000535770	13.0543	13.1814	13.3062	13.6324	13.056	12.893	13.347	13.8752	13.0951	13.0441	13.1714	13.7452	13.082	13.3475	13.6933	13.6242
A_23_P169197	HSDL2	ENST00000398803	9.70138	9.3839	9.68019	9.77576	9.15057	9.47946	10.5571	10.6775	8.90057	9.14182	9.68477	10.0335	9.66841	9.66727	10.3167	10.3359
A_23_P169257	TNFSF8	ENST00000223795	6.1385	6.02262	5.83239	6.11463	6.06835	6.70579	5.65048	5.92582	6.84642	6.79375	7.12618	6.61717	5.97825	6.45191	6.32213	6.39251
A_23_P169278	AGTPBP1	ENST00000376109	10.9624	9.50304	9.46211	9.45984	10.6363	9.23458	10.1633	10.02	10.5165	9.53165	9.45619	9.93159	10.952	9.84139	9.88338	9.86517
A_23_P169409	C9orf23	ENST00000297613	12.8982	13.427	13.4553	13.3584	12.9483	13.2754	13.5618	13.5303	12.8064	13.2321	13.2543	13.6528	12.9945	13.3704	13.621	13.8792
A_23_P169428	TRUB2	ENST00000546104	11.0804	11.8565	12.1526	12.0804	10.7761	11.5295	11.9418	11.6025	10.6886	11.475	11.8076	11.7772	10.939	11.518	11.9123	11.4045
A_23_P16944	SDC1	ENST00000381150	7.61732	8.00446	7.82324	8.13513	7.51911	8.88626	7.82463	7.7892	6.90251	7.59348	7.66519	7.80016	7.51813	7.68176	7.6066	7.78798
A_23_P169494	ORM1	ENST00000477456	7.34467	6.71397	6.22241	5.97825	7.28782	6.85384	6.45551	6.65121	7.7388	6.40214	6.33112	6.52765	7.30474	6.69256	7.18468	6.26231
A_23_P169576	EXOC6	ENST00000260762	12.2153	12.6448	12.546	12.062	11.6908	12.9856	13.1884	12.8501	11.8383	12.9813	12.6428	12.7145	12.2175	12.7267	13.0421	12.8169
A_23_P169629	SHMT2	ENST00000554467	15.4905	15.0589	15.0414	15.3072	15.3997	15.2221	14.8479	15.2237	15.1828	14.8915	14.8114	11.5096	15.5599	15.189	14.7432	14.9151
A_23_P16976	ANXA4	ENST00000477632	11.3682	10.4927	11.6137	11.4032	11.3101	10.5213	12.4163	11.9367	11.1721	11.0353	11.8054	10.9643	11.4321	10.9534	12.0811	11.9794
A_23_P169838	SUN1	ENST00000413171	11.8782	11.4348	11.278	10.9622	11.4301	11.4067	11.8574	11.4957	11.3112	11.4691	11.0488	11.2941	12.0789	11.5009	11.5507	11.3368
A_23_P169887	GTF3C2	ENST00000264720	12.6868	13.5792	13.6962	13.9046	12.8761	13.4153	13.8472	13.7533	12.9458	13.7803	13.801	13.6019	12.6462	13.9634	13.9835	13.5553
A_23_P16992	PKP4	ENST00000426248	7.7894	8.0632	8.60286	8.69167	8.32901	7.87236	7.56066	8.22947	8.00709	7.86677	8.14949	8.62169	7.99459	7.82115	7.68198	8.40239
A_23_P169934	RILPL1	ENST00000376874	8.8387	8.08586	7.98546	7.804	8.92178	7.96549	8.57959	8.94044	8.82832	8.09257	7.84242	8.19327	8.76708	8.16716	8.58911	8.44416
A_23_P170058	PSMB2	ENST00000373237	14.3258	13.8334	14.4675	14.6546	13.8188	13.7267	15.2988	14.8353	13.7484	13.8115	14.3649	14.2981	14.5888	13.9356	14.7366	14.4639
A_23_P170186	OPLAH	ENST00000426825	10.6311	10.0033	9.74764	9.62792	10.4666	10.3359	10.9662	11.0066	10.3842	10.0818	9.49784	9.63324	10.4829	10.3942	11.0781	10.7005
A_23_P17021	SCRN3	ENST00000548868	9.89356	10.2038	10.0202	9.79144	9.34279	10.0485	10.8728	10.4994	9.31482	10.1534	9.75553	10.118	9.96447	10.4167	10.5402	10.3566
A_23_P170290	TMEM57	ENST00000374343	10.7275	10.5029	10.278	10.5795	10.2748	11.0152	10.4941	10.8146	10.0978	10.3963	10.1802	10.8345	10.6461	10.9292	10.4231	10.5099
A_23_P170337	ALDH4A1	ENST00000375341	10.6015	10.3728	10.4188	10.4496	10.0251	10.1227	10.9173	11.0207	9.99085	9.736	10.0031	10.1684	10.6665	10.3932	11.01	10.714
A_23_P170352	MRPL12	ENST00000333676	12.6203	12.392	13.2492	12.8437	11.7402	12.1748	13.2301	12.9641	11.5714	11.9492	12.7453	12.8835	12.4644	12.1586	13.125	12.6884
A_23_P170453	CST5	ENST00000304710	8.27013	9.13522	8.81507	9.10798	8.44208	8.26479	8.5355	8.95568	8.78257	8.58301	8.46651	9.07107	8.1742	8.86968	8.79089	9.00091
A_23_P170467	USP3	ENST00000540797	12.0005	10.6975	11.3259	11.3993	11.6003	10.0788	11.5825	11.3936	11.4145	10.6739	11.0899	11.5029	12.1138	10.9225	11.2328	10.9645
A_23_P170491	TRAIP	ENST00000491060	12.3271	12.4028	12.3283	12.5513	12.2689	12.434	12.5265	12.7173	11.7357	11.978	11.9715	12.167	12.5031	12.0212	12.5843	12.9372
A_23_P170498	NTAN1	ENST00000287706	11.3725	10.8217	10.9689	11.0669	10.9925	10.6163	11.292	11.5894	10.6699	10.6778	10.6443	11.1673	11.5464	10.8594	11.1232	11.1115
A_23_P170518	DYM	ENST00000269445	13.7765	12.5564	13.1014	12.9819	13.6912	12.9201	13.5438	13.5252	13.3216	12.5706	13.0021	13.3489	13.8381	12.5213	13.6025	13.6351
A_23_P170587	SMYD2	ENST00000471645	12.2859	12.2304	12.0669	11.6375	11.9345	12.4177	12.4662	12.2596	11.7033	12.467	12.0595	12.3693	12.2592	12.423	11.9554	12.1155
A_23_P170608	TSPYL2	ENST00000553557	8.60737	7.30417	8.02156	7.87063	7.99336	7.44005	7.90508	8.02728	8.3217	7.20697	7.85123	8.29338	8.74823	7.32934	7.90827	7.86561
A_23_P170626	CHCHD7	ENST00000355315	14.4999	13.1362	12.8732	12.565	14.0533	13.7119	13.605	13.1418	14.1926	13.5022	13.1407	13.5488	14.5195	13.4465	13.5379	13.3987
A_23_P17074	CCDC115	ENST00000465315	13.2112	13.0501	12.7926	12.6992	12.8498	12.7171	13.3362	12.8399	12.6657	12.8964	12.6412	10.1827	13.3338	13.1225	12.8364	12.7964
A_23_P170774	E2F6	ENST00000455198	12.3954	12.3604	12.6195	12.2808	11.8259	11.8313	13.0162	12.7528	11.9276	12.6481	12.5718	12.9404	12.461	12.3106	12.76	12.8254
A_23_P170820	PUM1	ENST00000440538	13.0774	13.1107	13.0066	13.0285	13.241	13.9275	13.1383	13.004	13.1787	13.5264	13.2826	13.1949	13.2004	13.3847	13.1775	13.1994
A_23_P170839	2002-09-01	ENST00000391973	12.4512	12.7616	12.9899	13.1269	12.3346	12.6731	12.9754	13.2514	12.0474	11.5998	12.7226	12.7836	12.5012	12.5982	12.891	12.978
A_23_P170857	IL1RAP	ENST00000447382	7.48466	7.38569	7.72757	7.25395	6.83461	7.62762	9.03715	8.6982	6.5318	7.356	7.26952	7.63603	7.48956	7.65718	8.60262	8.02096
A_23_P170901	PACRG	ENST00000545186	8.21922	7.91697	7.98928	8.19512	8.05492	7.98564	7.9297	8.07571	8.60864	8.18926	8.33635	8.74035	8.78355	7.82115	8.0005	8.19904
A_23_P170978	ZNF692	ENST00000451251	11.1959	11.4465	12.0437	11.8646	11.1465	11.0933	12.0776	11.9627	10.8939	11.1055	11.6597	11.7429	11.2269	11.2977	12.3597	11.731
A_23_P17103	TSGA10	ENST00000355053	6.77123	6.13722	6.33	5.89661	6.58959	6.44985	8.07671	7.03458	6.4117	6.33392	5.87449	6.24874	6.79538	6.17203	7.01798	6.86045
A_23_P171054	ELK1	ENST00000376983	7.36669	8.51556	8.72327	8.52532	8.35292	8.01896	6.99907	7.56614	8.58524	8.22013	8.43141	8.47553	7.25749	8.43546	7.54939	7.95099
A_23_P171074	ITM2A	ENST00000469541	14.7851	14.0016	13.6468	13.6001	14.1845	13.8651	14.1873	14.3035	14.1116	13.9919	13.6136	13.2858	14.8078	14.1101	13.9275	13.9142
A_23_P171077	EBP	ENST00000276096	15.2974	14.936	14.3884	14.8806	14.7967	15.2245	14.6778	15.2974	14.37	14.6593	14.1498	15.132	15.1993	15.2444	14.6762	14.9929
A_23_P171095	USP27X		7.35683	6.90251	7.02267	7.27011	6.81992	6.99748	7.89886	7.98484	6.4117	6.66505	7.18808	6.13209	7.43524	6.6386	7.81885	7.44782
A_23_P171223	CXorf56	ENST00000476164	9.80253	9.35785	9.44788	9.45622	8.791	9.34522	10.104	9.87514	8.52054	8.80003	9.05396	9.28976	9.87423	9.28932	9.70365	9.22448
A_23_P171237	ACRC	ENST00000373695	9.04139	9.92316	9.61513	9.43139	8.62883	9.86536	9.71662	9.7712	8.51747	10.0458	9.65622	10.1332	9.00425	9.67493	9.73049	9.91305
A_23_P171249	IGBP1	ENST00000342206	14.7978	14.1448	13.6758	13.8666	14.7951	14.0738	13.5831	13.6079	14.406	13.9245	13.4553	13.8357	14.6509	14.2301	13.5071	13.3763
A_23_P171255	IGBP1	ENST00000342206	12.3659	11.3332	11.0238	11.1567	11.8591	10.9117	11.1956	11.0398	11.876	11.0417	10.8067	11.3626	12.4295	11.4212	11.0534	10.6352
A_23_P171258	ABCB7	ENST00000490858	12.8037	11.4265	11.793	11.9341	12.475	12.0742	12.5372	12.2828	12.194	11.4561	11.7295	10.5075	13.0383	11.4708	12.0867	11.8975
A_23_P171270	H2AFB2	ENST00000354461	6.62587	6.24577	6.45191	6.4048	6.04532	6.83224	6.58842	6.68797	6.50624	6.75921	6.45859	7.11125	6.19436	6.31564	6.8071	6.87742
A_23_P171296	MPP1	ENST00000491955	13.1134	11.777	12.1797	12.2361	12.7169	12.3763	12.9303	12.9829	13.0026	12.1895	12.5479	13.3679	13.2466	11.9163	12.6015	13.2874
A_23_P171336	NXF3	ENST00000497850	10.4832	9.6746	9.64967	9.70062	10.4432	9.99988	10.4681	10.8017	10.6857	10.042	9.96454	10.1622	10.3577	9.93149	10.65	10.9489
A_23_P17134	MAL	ENST00000309988	17.8778	17.1186	17.833	17.7234	17.9414	16.6948	17.7815	17.6174	17.7655	17.0011	17.6977	16.8275	17.9434	16.726	17.6661	17.6126
A_23_P171359	WDR44	ENST00000371825	8.00253	9.74301	9.54571	9.34875	9.1844	9.09237	8.7465	9.7502	8.26508	9.03345	8.69086	8.89779	8.53483	9.37411	9.78889	9.4238
A_23_P171366	USP11	ENST00000467378	13.8868	14.9909	14.6447	14.6079	15.5234	14.772	13.4695	14.0076	15.7138	15.1249	15.0454	14.0512	13.7182	14.8521	14.199	14.3203
A_23_P171385	PHF6	ENST00000370800	11.1584	9.60272	10.028	10.5098	9.55368	11.1355	11.2686	11.2422	10.1951	10.1042	10.6819	11.3512	11.0781	9.7637	11.1584	11.0014
A_23_P171388	TMSB4Y	ENST00000284856	6.7542	6.89382	6.86471	6.83224	8.71761	7.3951	6.59776	6.6919	6.62815	6.71869	6.33112	6.94081	6.82232	7.15809	6.63089	6.59122
A_23_P17144	GPN1	ENST00000424214	13.4863	13.1727	13.2352	13.1107	13.0537	13.2995	13.7377	13.3769	12.8487	13.1775	13.0556	13.3025	13.6781	13.2125	13.4277	13.2228
A_23_P17204	ANAPC1	ENST00000462785	13.5174	12.7932	13.2087	12.9491	12.8336	13.0421	14.1505	13.4914	12.576	13.0124	13.2749	12.5824	13.8188	12.7029	13.6328	13.18
A_23_P17275	DNAJC27	ENST00000380809	9.93941	9.2293	7.62374	7.62944	9.72586	9.38959	7.93247	7.86513	9.47278	9.2507	7.35848	7.68822	10.1991	9.31404	7.87601	7.48793
A_23_P17287	IAH1	ENST00000482918	13.6356	13.1418	13.088	13.1322	13.4478	13.3759	13.6668	13.6781	13.3117	13.2508	13.1326	13.4939	13.5741	13.5418	13.2986	13.6419
A_23_P173	CASQ1	ENST00000368079	6.94704	7.47962	7.37744	6.90703	8.52305	6.65457	6.52619	6.78069	8.13545	8.58113	7.4654	7.14079	5.97825	7.3865	6.5301	6.72977
A_23_P17307	C20orf20	ENST00000370487	11.1692	11.0889	11.4847	11.7264	11.1643	10.8287	11.1852	11.2953	11.1446	10.8856	11.3715	11.6865	10.998	11.0174	11.1648	11.4555
A_23_P17330	UCKL1	ENST00000369908	9.88044	9.69568	9.98886	9.71282	9.34709	9.69753	10.0427	10.0278	9.78222	9.72272	10.1183	10.6513	9.86377	9.92053	10.274	10.1969
A_23_P17345	MAFB	ENST00000373313	7.60046	6.80185	6.96844	7.17285	7.03595	7.29458	7.18204	6.93714	7.21655	7.02803	7.0075	6.87127	7.33214	6.77123	7.02648	6.78397
A_23_P17382	ZNF335	ENST00000426788	10.1402	10.2065	10.1661	10.0852	9.90185	10.4849	9.87634	9.71378	9.92464	10.1987	9.97698	10.1636	10.0874	10.7164	9.97906	9.45323
A_23_P17393	CSE1L	ENST00000476393	13.5873	13.3777	13.9754	14.0342	12.987	13.6951	14.5176	14.3856	12.6637	13.3942	13.7975	14.0416	13.686	13.4507	14.0992	13.8989
A_23_P17430	RBM38	ENST00000356208	11.7608	10.4976	10.3957	10.4979	11.3732	10.5368	10.1168	10.4643	11.8413	10.4345	10.4529	11.3044	11.8355	10.8459	10.3311	10.3258
A_23_P17456	SIRPB1	ENST00000262929	7.69357	7.25011	7.22547	7.26132	7.19317	6.71912	7.01606	7.04401	7.36396	6.86916	7.25779	7.49495	7.39322	6.86587	6.95941	7.06217
A_23_P17471	FAM113A	ENST00000439542	9.05302	8.81437	8.95614	8.72604	9.17207	8.75221	8.38092	8.62524	9.46718	8.78835	8.9744	9.23507	10.6717	8.83835	8.68982	8.92262
A_23_P17490	C20orf30	ENST00000379286	12.4804	11.8985	12.1648	11.8365	11.8907	11.2664	13.1418	12.8396	11.871	11.885	11.9829	12.253	12.7872	12.065	12.8877	12.2757
A_23_P17663	MX1	ENST00000455164	5.82206	5.93985	5.98183	5.47509	6.08936	7.44005	6.06499	6.54755	5.52097	6.14298	5.67804	5.90265	6.02712	7.93449	6.23024	6.51144
A_23_P17695	SLC37A1	ENST00000352133	6.43377	7.90216	7.56185	7.40364	6.93604	7.59488	8.71836	8.56491	7.09288	7.50689	7.07794	7.05964	6.92717	8.1013	8.39096	8.33516
A_23_P17706	IL17RA	ENST00000319363	10.9824	10.4407	10.0747	10.6119	10.2936	10.6615	11.0112	10.8218	10.343	10.3347	10.1476	10.26	11.0592	10.867	10.9734	10.2801
A_23_P1775	DPAGT1	ENST00000442480	8.88925	8.84131	9.9998	10.1344	8.89996	8.21528	9.736	10.0819	9.17885	9.07589	9.94587	10.2032	9.08409	9.29422	10.0206	9.99795
A_23_P17769	DDT	ENST00000398344	14.7535	14.3815	14.3187	14.6279	14.3851	14.0512	14.247	14.4559	14.1749	13.9728	13.9368	13.207	14.6112	14.3668	14.0296	14.3884
A_23_P17811	SEC14L2	ENST00000478762	7.25691	7.24224	7.68789	7.69357	7.13454	6.57854	13.2853	7.61629	7.03062	6.82112	7.42741	7.85931	7.40364	6.89458	7.44666	7.60741
A_23_P1782	CD82	ENST00000227155	11.4665	12.2429	12.7915	12.7069	12.1905	12.4847	12.5408	12.2766	11.9319	11.8904	12.5468	11.7895	11.3712	12.6955	13.3949	12.2635
A_23_P17855	TRIOBP	ENST00000344404	9.20395	9.89156	9.40908	9.63347	9.70584	9.49307	9.18203	9.67543	9.68452	9.65023	9.09954	9.30812	9.25749	10.041	9.34616	9.83202
A_23_P17870	TMEM184B	ENST00000361684	12.8544	13.2596	13.0926	12.9996	12.9587	13.9125	13.7321	13.6309	12.9099	13.4698	13.2053	13.3896	13.1081	13.5317	13.8488	13.9002
A_23_P17880	DNAL4	ENST00000486019	8.27232	8.83934	8.62284	8.6755	8.26097	8.46651	8.21703	8.3933	8.65401	8.68227	8.49434	8.62169	8.37196	8.78319	8.52422	8.46204
A_23_P18142	RPL32	ENST00000396953	18.1916	17.9401	17.9816	17.8747	18.0728	18.1022	18.1543	18.0708	18.1001	18.1459	18.0609	18.1358	18.1453	18.0515	18.0572	18.0408
A_23_P1819	OR8B8	ENST00000328064	7.69357	8.0632	8.77488	8.78865	7.74102	7.22381	8.2508	8.58089	8.09826	7.96792	8.61228	8.83337	7.60046	8.1224	8.13897	8.75513
A_23_P18196	RFC4	ENST00000296273	14.0261	13.4379	14.0946	14.0611	13.3169	13.8517	15.1088	14.7506	12.9816	13.2377	13.7851	13.9707	14.3135	13.8662	14.6533	14.3019
A_23_P18205	RAD54L2	ENST00000296477	10.6149	11.4317	11.4537	11.5123	11.1315	11.8687	11.184	11.2663	10.8526	11.0592	11.1314	11.0316	10.6728	11.5287	11.7031	11.2571
A_23_P18213	DNAH1	ENST00000488988	7.35683	7.31865	6.9913	6.48148	6.79902	7.36724	7.641	7.641	7.30403	7.55348	6.85734	7.40284	7.22923	7.59732	8.0077	7.31808
A_23_P18246	XCR1	ENST00000542109	8.96978	9.2507	9.05073	9.14325	9.14739	9.04032	8.50908	8.95822	9.86009	9.72363	9.79631	9.69891	8.3921	9.34785	8.66187	9.2963
A_23_P18267	NPRL2	ENST00000479512	11.4966	11.5216	11.8264	11.8179	11.2741	10.9824	11.9061	11.9812	11.3673	11.251	11.7217	11.712	11.3511	11.5067	11.8621	11.6981
A_23_P18276	RBM5	ENST00000536082	14.4822	14.5203	14.2205	14.2957	14.2593	14.8771	14.97	14.94	14.0974	14.5683	14.2877	7.71818	14.583	15.1876	15.1249	14.8037
A_23_P18292	RPL14	ENST00000396203	18.0418	17.8544	17.859	17.6497	17.8159	17.7132	18.1091	17.8084	17.5917	17.8578	17.676	17.7609	18.1884	17.6892	17.8242	17.7768
A_23_P18317	SLC41A3	ENST00000315891	13.2362	12.9248	11.9507	11.686	12.7533	13.208	12.7633	12.4482	13.1167	13.3148	12.3275	12.6977	13.3237	13.09	12.5883	12.6026
A_23_P18325	PDCD10	ENST00000470131	12.9299	12.4184	12.576	12.2958	12.1832	12.0553	13.6514	12.8881	11.9551	12.3903	12.4049	12.5991	13.1923	12.4622	12.8465	12.5443
A_23_P1833	B3GAT1	ENST00000312527	12.2235	11.6356	11.6368	11.8539	11.9267	11.0661	12.0243	12.3328	11.5342	11.3472	11.4206	11.1726	12.4049	11.449	11.8524	11.6184
A_23_P18384	ARMC8	ENST00000471453	10.5108	8.28386	9.08484	9.01375	9.92492	8.16158	9.33569	9.04314	9.76621	8.1692	8.80094	9.46035	10.7291	7.9032	8.93391	8.7131
A_23_P18413	TIMMDC1	ENST00000498399	13.8617	13.8599	14.0923	14.1771	13.5381	13.6328	14.7679	14.5848	13.4115	13.7176	14.0065	13.881	13.957	14.0751	14.4715	14.3905
A_23_P18422	MRPL3	ENST00000264995	13.1167	13.3987	13.7957	13.4306	12.5765	13.0149	13.8719	13.5258	12.5956	13.4781	13.717	10.7184	13.0373	13.3548	13.6997	13.4591
A_23_P18465	RFC1	ENST00000381897	12.4664	11.8323	12.6662	12.9441	12.212	11.7377	12.6087	12.9546	11.9944	11.6184	12.4423	12.8264	12.6391	12.0198	12.5124	12.7114
A_23_P18490	MAEA	ENST00000382947	9.96936	10.3236	10.4208	10.3056	9.46995	10.0864	11.0952	10.9536	9.62093	10.2885	10.4866	10.9554	10.5046	10.6198	11.0266	10.6142
A_23_P18579	PTTG2	ENST00000504686	14.2762	13.4685	12.855	13.5797	13.6972	13.4692	12.788	13.2927	13.4421	13.3995	12.75	13.0433	14.3464	13.3684	12.3536	12.9155
A_23_P18598	PI4K2B	ENST00000537420	10.949	10.3405	10.649	10.4594	10.7923	9.94074	11.2064	11.1026	10.3386	9.89647	10.2201	10.8024	11.4689	10.174	10.7861	10.6861
A_23_P18604	LAP3	ENST00000226299	12.4743	12.1696	12.267	11.7658	11.7996	11.7768	13.6106	12.8373	11.132	11.8873	11.6986	11.5811	12.8937	11.7484	12.7453	12.0269
A_23_P18641	SNX25	ENST00000513433	9.28954	8.92262	9.16847	9.37252	8.96415	9.30879	10.1051	10.1843	8.44007	8.93529	9.09436	9.48755	9.49022	9.24409	9.72666	9.67272
A_23_P18672	GBA3	ENST00000511446	6.77123	6.6781	6.78764	6.67369	6.87358	7.06048	6.38821	6.56146	7.25514	6.98312	6.95614	7.22003	6.49203	6.58842	6.23922	6.88316
A_23_P18684	CLGN	ENST00000545667	10.1543	8.86441	9.81738	9.97609	9.77053	9.15148	10.9279	11.1353	9.6701	8.53666	9.43296	10.0745	10.5838	9.33489	10.377	10.8777
A_23_P18692	ADH5	ENST00000296412	11.5331	11.0264	10.801	10.7554	10.8622	10.4278	12.0382	11.2738	10.9521	10.9264	10.7229	11.083	11.741	10.9986	11.2047	11.083
A_23_P18739	TMEM184C	ENST00000296582	6.65726	8.23427	7.91707	7.87063	6.37632	7.6308	7.93505	7.82682	6.33	8.07554	7.75434	7.92988	6.484	8.19988	7.97197	7.87159
A_23_P18798	PCDHB9		7.97564	8.5392	8.23584	7.94111	8.61372	9.1099	9.00465	8.72391	8.17857	8.97999	8.09974	8.36364	8.28827	8.96003	9.30666	8.98703
A_23_P18806	YIPF5	ENST00000503333	9.49794	9.14349	8.85938	9.00285	8.7979	9.62219	10.0448	9.82129	8.48386	9.22591	8.98334	9.37906	9.75318	9.64874	9.67788	9.39994
A_23_P18824	PAPD7	ENST00000230859	11.277	10.8109	10.8497	11.0069	10.8477	10.3664	11.3204	11.3916	10.553	10.7833	10.7355	11.2272	11.5938	10.6492	11.0031	11.0448
A_23_P18887	MCCC2	ENST00000323375	9.79646	10.3346	10.6623	10.6159	9.8178	10.8152	11.0202	10.7403	9.41942	10.0172	10.4258	10.5098	9.87958	10.5766	10.9091	10.4913
A_23_P18939	RASA1	ENST00000515800	10.195	10.6903	10.1695	10.0214	9.86251	10.6574	11.0182	11.0005	9.78608	10.8564	10.2236	10.5246	10.4144	11.0367	10.8155	10.4953
A_23_P18993	MIER3	ENST00000452157	9.50967	8.62758	8.51587	8.55193	8.58207	9.02694	9.36972	9.2235	8.48876	8.46784	8.51599	9.03096	9.37064	8.56859	8.97229	8.78088
A_23_P19004	BRD9	ENST00000467963	10.8767	11.0329	10.8564	10.7019	10.4103	10.7486	11.0339	10.8449	10.6513	10.7696	10.8408	10.9962	11.1028	11.0962	11.2433	10.6673
A_23_P19084	HNRNPAB	ENST00000355836	12.1928	12.7855	12.9073	12.8585	12.0003	12.2762	12.6443	12.7291	12.1409	12.5232	12.8682	13.1062	12.4467	12.5915	13.0276	12.9099
A_23_P19115	GSPT2	ENST00000502175	11.5347	10.9373	10.9104	10.7656	11.1622	11.2532	11.458	11.2613	10.9954	10.7383	10.7805	11.0855	11.6268	11.167	11.2233	10.8246
A_23_P1912	ZP1	ENST00000544498	9.33234	8.59693	7.2666	7.25395	8.80164	7.84634	8.57422	6.82828	8.78078	8.50424	7.24863	7.54288	9.12621	8.06867	7.23463	6.62587
A_23_P19164	TTC1	ENST00000520274	10.8834	11.9177	11.9802	11.7691	11.0554	11.7704	12.0185	11.9881	10.927	11.728	11.8024	12.0555	11.0962	11.9121	12.2361	12.0561
A_23_P19182	REEP2	ENST00000378339	12.9543	11.6637	11.0316	11.4411	12.4394	11.8845	12.5345	12.7634	12.278	11.5012	10.9634	11.4696	12.9602	11.6878	12.5353	12.5408
A_23_P19210	RPF2	ENST00000425871	11.4407	12.0265	12.3178	11.9468	11.1309	11.4705	12.4849	11.9333	10.8643	11.8829	12.0238	11.8958	11.6437	11.8673	12.0859	12.0277
A_23_P19226	DSE	ENST00000537543	8.15424	9.26271	9.32789	9.44975	8.78304	9.21283	8.8551	8.94401	8.95314	9.57367	9.51066	9.67584	8.16292	9.39733	9.00693	9.60822
A_23_P19243	AKIRIN2-AS1		9.67584	7.36669	6.80286	7.10209	8.62883	8.69679	8.51031	8.11803	8.67578	7.5407	6.83185	7.10603	9.76266	8.25737	8.12982	7.83947
A_23_P1926	SDHAF2	ENST00000542794	12.1738	12.3186	12.3454	12.2427	11.8383	12.0838	12.6469	12.5218	11.8614	11.6908	12.0732	12.3616	12.5205	12.3954	12.4759	12.3166
A_23_P19291	TUBB2A	ENST00000333628	13.2425	13.0924	11.6389	12.2239	13.4356	13.679	12.5064	12.761	13.0738	12.9294	11.3943	12.0857	13.4692	13.6609	12.6696	12.9124
A_23_P193	DEM1	ENST00000358527	11.1258	11.8997	11.7089	11.7387	11.3297	12.1624	12.1459	12.3584	11.1508	11.8188	11.5714	11.5608	11.3462	12.3837	11.8958	12.1402
A_23_P19322	C6orf64	ENST00000229903	9.75062	9.71836	9.4683	8.96338	9.16572	9.87442	10.2337	9.81212	9.1158	9.84703	9.42488	9.53286	9.79626	9.3492	9.87699	9.76248
A_23_P19348	CUL7	ENST00000535468	7.87908	8.21088	8.30661	8.1781	8.04206	7.62236	7.87601	8.48971	8.37516	8.02693	8.28357	8.62672	8.702	8.08727	8.24754	8.3255
A_23_P19352	CNPY3	ENST00000394142	12.1037	11.7748	12.1252	12.0954	11.7676	11.8206	11.6762	11.7133	11.7501	11.5901	12.1041	12.0865	12.3166	11.7715	11.9698	11.676
A_23_P19455	MDC1	ENST00000376405	12.7119	12.5702	12.4633	12.785	12.5873	12.8575	12.8642	12.5299	12.428	12.3461	12.3002	12.2116	12.6662	12.8571	13.0526	12.5004
A_23_P19479	STK19	ENST00000466336	9.26271	9.74559	9.61686	9.36115	9.21283	9.06625	9.69851	9.59093	8.94301	9.28311	9.09954	9.35255	9.67857	9.33234	9.54239	9.2821
A_23_P1948	C11orf48	ENST00000532208	13.4218	13.9449	14.4472	14.3826	13.3273	13.7242	14.7337	14.3293	12.8768	13.6066	14.0296	13.9037	13.6275	13.9408	14.4973	14.0416
A_23_P19482	DDAH2	ENST00000375789	8.19911	8.92262	8.20806	8.38247	8.23007	8.68062	7.99477	8.06261	7.95317	8.38429	7.51628	8.20646	8.41394	8.88611	7.94001	7.97304
A_23_P19510	HLA-DQB2	ENST00000416131	7.55851	7.40231	7.39697	7.3313	7.3716	7.22381	7.17223	7.54566	7.92979	7.63716	7.88843	8.12918	7.26426	7.32934	7.1887	7.45696
A_23_P19517	ITPR3	ENST00000374316	11.1608	10.713	11.179	11.2785	11.2363	10.9757	11.0864	11.2515	11.4018	10.7984	11.2085	11.5474	11.3828	11.1713	11.2686	11.3618
A_23_P19543	SRPK1	ENST00000346162	14.0512	13.7546	14.1666	13.8221	13.6712	13.9634	14.5762	14.1692	13.5553	14.1042	14.3236	14.0224	14.1145	13.8123	14.3938	14.1639
A_23_P1956	TMEM223	ENST00000307366	11.933	12.641	12.4592	12.6512	11.6311	12.3344	12.4363	12.7027	11.3224	12.2164	12.0576	12.2418	11.7611	12.5184	12.4141	12.1311
A_23_P19576	SF3B5	ENST00000367569	15.784	15.2014	15.3584	15.2691	15.1933	15.2797	16.1571	15.7525	14.9708	15.0148	15.1265	15.4202	15.9054	15.4118	15.7236	15.4655
A_23_P19590	EZR	ENST00000367075	14.564	14.5553	14.0076	14.0376	14.5138	15.1559	14.0795	13.6865	14.1163	14.4517	13.8301	13.9811	14.7942	15.0219	14.22	13.7861
A_23_P19592	PGM3	ENST00000513973	9.44203	9.86701	9.90911	9.84445	9.3977	9.86997	10.268	10.1925	9.08126	9.88397	9.83939	10.0373	9.73669	9.91323	10.2656	10.1556
A_23_P19619	HIVEP1	ENST00000542327	7.91893	8.02918	7.91707	8.08171	8.26097	8.18895	8.40944	8.20034	7.94514	8.04897	8.04189	7.89176	7.97609	8.44429	8.26625	7.79763
A_23_P1962	RARRES3	ENST00000354445	10.5895	10.4893	10.0909	10.1484	10.6519	10.1594	9.86923	10.0587	11.8328	10.9273	11.0964	10.6595	10.4367	10.3897	10.354	10.2959
A_23_P19657	LRP11	ENST00000239367	7.45683	7.50292	8.33753	8.31471	7.89791	7.71164	8.29783	8.53902	7.54167	7.31327	8.14949	8.29338	7.86193	7.37704	8.09166	8.40239
A_23_P19673	SGK1	ENST00000367857	11.4198	9.72301	9.11222	8.94584	11.4066	9.23843	10.01	9.42717	11.0143	9.70409	8.98845	9.09954	11.7604	9.8038	9.8136	8.97691
A_23_P19691	HEBP2	ENST00000058691	12.8869	13.3752	12.9199	13.0634	13.1653	13.6394	12.5454	13.4465	12.8252	12.9971	12.5774	12.987	13.0585	13.4392	13.0617	13.3421
A_23_P19702	TAB2	ENST00000470466	13.7081	13.4424	13.2653	13.4043	13.4569	13.4707	13.404	13.2653	13.2874	13.6506	13.4698	13.6483	13.7957	13.1643	13.1709	13.143
A_23_P19712	GMNN	ENST00000356509	15.5234	15.2141	15.352	14.8587	14.8806	14.779	15.5218	15.4479	14.9055	15.5428	15.3944	15.5446	15.674	14.7209	15.0837	15.3372
A_23_P19754	CPA4	ENST00000538687	9.00903	10.0138	9.74112	9.75067	9.00364	9.81405	9.14532	9.35062	9.70557	10.1689	10.0628	10.3939	9.35998	10.0304	10.0104	10.0442
A_23_P1981	INS	ENST00000397262	6.98917	7.14637	7.34259	7.12892	7.22863	6.75587	6.64964	7.05337	7.65718	7.50292	7.4654	7.05964	6.57713	6.97508	6.47996	6.91003
A_23_P19852	IQCE	ENST00000404984	9.0735	10.5851	10.0062	9.45984	8.87146	11.0872	10.2838	9.90366	8.77194	10.9513	10.1581	10.1473	9.19132	10.7582	10.3589	10.1494
A_23_P19938	KDELR2	ENST00000454368	12.7218	12.2652	12.6861	12.6166	12.0848	12.4028	13.4306	13.271	11.4597	12.1898	12.303	12.6234	12.8344	12.297	13.0194	12.94
A_23_P1998	APBB1	ENST00000529890	10.5951	10.7639	10.0357	9.90388	10.8517	10.5865	10.0128	10.0367	11.2391	10.8185	10.6912	9.98528	10.6084	10.6294	10.2146	10.1531
A_23_P19987	IGF2BP3	ENST00000258729	12.3046	12.1805	12.3023	12.6007	12.4711	13.1769	11.9852	12.036	12.0043	12.0798	12.1021	12.0073	12.349	12.3897	12.2076	12.3782
A_23_P20002	ANKMY2	ENST00000447802	8.58007	8.04821	8.26259	8.23906	8.9799	8.35774	8.93782	9.04852	8.45525	7.93652	7.82622	8.32254	9.12439	8.56503	8.70821	8.31852
A_23_P200030	FPGT	ENST00000370898	7.34467	8.10711	8.46772	8.10466	6.81713	8.51031	9.32779	8.87962	6.70708	8.6631	8.40665	8.5718	7.48554	8.26354	8.55427	8.54706
A_23_P200056	NADK	ENST00000344463	10.0082	11.108	11.2026	10.92	10.484	10.3783	10.5995	10.6698	10.7132	11.0726	11.2356	11.346	10.0882	10.9079	11.025	11.0968
A_23_P200073	PITHD1	ENST00000246151	9.07781	9.42061	9.46125	9.08849	9.76564	8.71487	9.217	9.37282	9.38143	9.26641	9.35517	9.75965	9.65247	9.63724	9.76717	9.52603
A_23_P200096	SPSB1	ENST00000377399	8.6311	9.46316	9.49278	9.42143	8.19489	9.64669	9.18452	8.89077	8.16983	9.15437	9.18854	9.37006	9.09543	9.50614	8.98307	8.79993
A_23_P200126	MKNK1	ENST00000341183	9.39997	9.51868	9.88667	9.77499	9.54493	9.6445	10.2237	10.1136	9.47525	9.48204	9.70268	9.77267	9.45175	9.99078	10.3875	10.1136
A_23_P200143	DCAF8	ENST00000368073	8.61003	8.82921	8.79089	8.43435	8.6017	8.18462	8.64266	8.87511	8.7455	8.50424	8.57605	8.99346	9.01788	8.85139	8.61395	8.5432
A_23_P200199	TXNDC12	ENST00000472624	10.6271	10.6061	10.8235	10.975	10.2075	9.9493	11.203	11.3323	10.3248	10.3517	10.7098	11.2496	10.7664	10.7863	11.12	11.0215
A_23_P200203	ECHDC2	ENST00000358358	9.38021	8.90316	8.79709	8.69619	9.46074	8.97785	9.46272	8.78733	9.42202	9.08135	8.87006	8.64559	9.65247	8.79932	9.41778	9.19405
A_23_P200216	MAGOH	ENST00000495868	13.0402	13.2883	13.6526	13.2359	12.9678	12.9598	13.9888	13.3017	12.2474	12.9168	13.0792	13.4379	13.4651	12.8932	13.1103	13.4379
A_23_P20022	HILPDA	ENST00000466473	12.4471	12.5326	12.6443	12.7993	12.372	12.2577	12.5952	12.2625	11.9742	12.2062	12.2835	12.8306	12.5774	12.4059	12.2288	12.4441
A_23_P200222	LRP8	ENST00000306052	10.1383	11.5574	11.4275	11.3057	10.4598	11.9501	11.3174	11.2715	10.0324	11.6675	11.2298	11.5647	10.3585	11.573	11.1312	11.5829
A_23_P200239	YIPF1	ENST00000072644	11.2374	11.626	11.2491	11.4405	11.3868	11.5193	11.6464	11.6359	11.2838	11.5212	11.2293	11.3064	11.373	11.8192	11.5991	11.6477
A_23_P200252	NTPCR	ENST00000479125	11.7539	11.047	11.5846	11.5312	11.494	10.553	11.3286	11.3442	11.5562	10.7175	11.2693	8.85753	11.9108	10.804	11.2738	11.1224
A_23_P200260	PCNXL2	ENST00000462762	8.12272	8.04821	8.43923	7.96097	8.33425	7.94578	8.73093	8.40166	8.1138	7.82503	8.24546	7.79621	8.0675	7.79113	8.62564	8.05263
A_23_P200298	AGL	ENST00000294724	11.676	11.451	11.8522	11.6078	11.2418	11.4769	12.9978	12.3126	10.7652	11.4373	11.5896	11.4548	11.8918	11.6528	12.737	11.9137
A_23_P200310	DEPDC1	ENST00000370964	11.7969	11.1437	11.1565	11.8458	11.481	12.2887	11.7972	12.3283	11.2117	11.5692	11.4256	12.1404	11.6074	11.3234	11.7295	12.5878
A_23_P200325	RABGAP1L	ENST00000251507	11.626	9.53183	10.7738	10.8313	11.5968	9.54908	11.6862	11.9202	11.2104	9.23271	10.3889	4.94011	11.7271	9.44446	11.568	11.6878
A_23_P20035	GPR146	ENST00000397095	7.29156	6.4191	6.27342	6.56955	7.0117	6.06128	6.46243	6.51045	7.40364	6.29483	6.24696	6.61027	7.0332	6.10549	5.90716	6.56385
A_23_P200386	KHDRBS1	ENST00000355201	15.5394	14.4973	14.5048	14.6097	14.6088	14.7091	15.6034	15.1661	14.0905	14.406	14.0674	14.7337	15.7647	14.5523	15.0239	14.423
A_23_P200396	TMEM234	ENST00000484490	7.829	8.77049	8.56193	8.71407	7.55731	8.1995	8.59577	8.62621	7.43029	8.1749	8.03021	8.643	8.1287	8.55834	8.31251	8.05263
A_23_P200404	AK2	ENST00000354858	13.7655	13.4451	14.5553	14.3894	13.6229	13.1099	14.019	14.3567	13.3942	13.1832	14.2251	14.4281	13.8532	13.3433	14.0053	14.1888
A_23_P20045	PEX1	ENST00000469417	9.18537	8.90175	9.19378	8.95541	9.17706	8.91493	9.87759	9.61416	8.73639	8.71149	9.0014	9.30943	9.41491	8.90345	9.41478	9.27659
A_23_P200489	TMEM63A	ENST00000366835	7.14859	6.74372	6.31762	6.55572	6.78601	6.58888	7.06587	7.35462	6.49654	6.35169	6.33112	6.88507	7.38488	6.56098	6.93013	7.05133
A_23_P200493	LBR	ENST00000338179	15.3681	15.0739	14.6269	14.8152	14.7392	15.649	15.3983	15.2102	14.511	15.3356	14.5582	15.1661	15.4118	15.3833	15.0589	14.9392
A_23_P200507	CNIH4	ENST00000366860	13.5119	13.3773	13.3006	13.5632	13.0771	13.4724	13.3634	13.9949	13.208	13.5236	13.3712	14.117	13.4306	13.5258	13.3475	13.9878
A_23_P200535	TRAPPC3	ENST00000373162	12.0828	12.4889	12.6141	12.6386	11.9091	12.0935	13.1118	12.853	11.8204	12.17	12.3591	12.3733	12.3559	12.6776	13.1099	12.5862
A_23_P200551	USP48	ENST00000479177	12.8803	11.7243	11.9898	11.9114	12.292	12.5702	12.7291	12.6552	12.4204	12.21	12.284	13.0071	12.8364	11.8604	12.5651	12.9041
A_23_P200560	CDC42	ENST00000400259	14.8479	14.3736	13.8532	14.018	14.3084	14.5514	14.3502	14.3636	14.5126	14.6097	14.0824	14.6067	14.9067	14.4373	14.0153	14.3564
A_23_P200598	MUL1	ENST00000264198	10.9563	11.0433	10.7896	10.8009	11.0045	10.8998	10.5528	10.5668	11.2935	11.0367	10.7104	10.9378	11.1306	11.1255	10.8026	10.6741
A_23_P200637	FBXO44	ENST00000251546	8.7376	9.04852	9.56095	9.56804	8.57452	8.94904	9.99309	9.89659	8.93915	8.7074	9.26623	9.49987	8.93405	9.32329	10.0327	9.65815
A_23_P200670	WDR78	ENST00000371023	8.78692	8.68287	8.83707	8.4628	8.35292	8.85281	10.1025	9.51165	8.00709	8.46994	8.30811	8.01085	9.12774	8.77446	9.53942	9.54821
A_23_P200710	PIK3C2B	ENST00000391949	12.692	11.3784	10.7299	11.0246	12.4269	11.8891	11.9337	11.4594	12.0746	11.3745	10.6556	10.6801	12.8694	11.5823	11.6247	11.3397
A_23_P200741	DPT	ENST00000367817	9.35785	9.43589	9.47271	9.82609	9.53924	9.51788	8.76003	9.14747	10.4024	9.95444	10.1171	9.66386	8.93823	9.42891	8.8883	9.58982
A_23_P20075	NPC1L1	ENST00000289547	7.56757	7.52169	7.62374	7.41979	7.54698	7.62236	7.2403	7.48931	7.84389	7.88938	7.83454	7.66453	7.34245	7.4776	7.18064	7.49119
A_23_P200772	ZNF644	ENST00000337393	12.718	12.3351	12.1931	12.2831	12.7547	13.6066	12.0424	11.9969	12.579	12.753	12.3485	12.4662	12.5184	12.3849	12.3485	12.4659
A_23_P200792	NOTCH2	ENST00000256646	11.8026	11.7278	11.6281	11.5486	11.6528	12.7829	12.5372	12.053	11.399	12.0512	11.8081	11.705	11.7821	12.4141	12.4926	12.1668
A_23_P200801	PDE4DIP	ENST00000313431	7.96133	8.0632	7.93182	7.21928	7.72598	8.32901	8.6995	8.36213	7.66108	8.04446	7.75976	7.94359	8.17934	8.47856	8.5999	8.28509
A_23_P200829	SRGAP2	ENST00000295713	11.0051	11.2541	10.5468	10.8404	10.6135	11.5973	11.3554	11.4337	10.4505	11.5024	10.628	11.16	11.27	11.4588	11.1578	11.403
A_23_P200838	KMO	ENST00000366559	9.70991	9.71711	9.72333	9.68647	10.1508	9.44047	8.8767	9.15049	10.7355	10.3324	10.1968	10.1811	9.32631	9.58181	8.99677	9.27112
[truncated: 14,236 more rows]

## Sheet: 5B_lncrna_expressed
ProbeName	LNCipediaTranscriptID	LNCipediaGeneID	GeneSymbol	uninf_2h_a	uninf_6h_a	uninf_18h_a	uninf_30h_a	inf_2h_a	inf_6h_a	inf_18h_a	inf_30h_a	uninf_2h_b	uninf_6h_b	uninf_18h_b	uninf_30h_b	inf_2h_b	inf_6h_b	inf_18h_b	inf_30h_b
PVD_LNCIPEDIA_2013_1	lnc-A1BG-1:1	lnc-A1BG-1		10.2973	9.65135	9.52784	9.86944	10.1403	10.0542	9.60231	9.80798	10.4862	9.95789	9.86517	9.7536	10.1062	9.72826	9.88995	10.1197
PVD_LNCIPEDIA_2013_100	lnc-AC005323.1.1-2:1	lnc-AC005323.1.1-2		9.92946	10.425	10.3429	10.2825	11.1716	10.0935	8.94003	9.20031	12.3493	11.438	10.7669	10.5379	9.40729	10.4513	9.28889	9.9644
PVD_LNCIPEDIA_2013_10000	lnc-MRPL14-1:1	lnc-MRPL14-1		7.36669	6.32185	6.19682	5.77509	6.44209	6.90213	6.88812	6.79659	6.7268	6.44106	6.59962	6.24874	6.88812	6.56742	7.34467	6.29827
PVD_LNCIPEDIA_2013_10001	lnc-MRPL14-2:1	lnc-MRPL14-2		7.82503	6.46932	5.109	6.69799	7.81024	6.06128	4.93717	6.04805	7.62396	5.95591	5.32796	7.53062	8.06884	6.19159	5.09456	5.89358
PVD_LNCIPEDIA_2013_10007	lnc-MRPL19-4:1	lnc-MRPL19-4		6.8923	8.36199	8.6294	8.53835	7.81845	6.84289	6.36979	6.6386	8.08918	8.61055	8.25346	8.10875	6.43742	7.64619	6.8472	7.15367
PVD_LNCIPEDIA_2013_10018	lnc-MRPL39-13:1	lnc-MRPL39-13		10.318	14.0824	13.6781	12.5843	14.5074	12.6284	8.8931	9.00763	14.8301	14.3567	13.9449	12.0219	9.49369	13.4665	9.43087	10.4646
PVD_LNCIPEDIA_2013_10018	lnc-MRPL39-13:2	lnc-MRPL39-13		10.318	14.0824	13.6781	12.5843	14.5074	12.6284	8.8931	9.00763	14.8301	14.3567	13.9449	12.0219	9.49369	13.4665	9.43087	10.4646
PVD_LNCIPEDIA_2013_1003	lnc-ALX3-2:1	lnc-ALX3-2		8.28704	7.94697	7.50838	7.62944	7.60765	7.92154	7.63126	7.311	7.22351	7.02803	7.06318	7.35021	8.19766	7.05065	7.67493	7.0068
PVD_LNCIPEDIA_2013_10030	lnc-MRPL40-1:1	lnc-MRPL40-1		7.15872	7.49094	7.65046	7.9998	7.0075	7.79246	7.71754	7.73436	6.58748	6.92662	6.8803	6.89154	7.13711	7.77177	7.80863	7.90546
PVD_LNCIPEDIA_2013_10034	lnc-MRPL46.1-1:1	lnc-MRPL46.1-1		11.4677	11.42	11.6929	11.501	10.61	10.9504	12.5055	12.0158	10.5055	11.2012	11.5108	11.6648	11.7153	11.3938	12.1791	11.5402
PVD_LNCIPEDIA_2013_10036	lnc-MRPL48-1:1	lnc-MRPL48-1		6.69147	8.0091	7.39697	7.6868	7.11711	6.65457	6.66638	6.91265	7.71088	8.12192	7.72374	7.93274	6.57713	7.58716	7.01798	7.67317
PVD_LNCIPEDIA_2013_10039	lnc-MRPS14-1:1	lnc-MRPS14-1		10.277	8.86688	8.55379	8.70281	9.71222	9.61743	8.64266	8.35911	9.59435	8.81001	8.55918	9.11471	10.2221	9.53149	8.95396	8.24724
PVD_LNCIPEDIA_2013_10042	lnc-MRPS17-1:1	lnc-MRPS17-1		9.52098	7.99962	7.95481	7.58892	9.02893	8.96843	8.80154	8.55643	8.50026	8.3169	8.05195	8.00586	9.34931	8.20294	8.72753	8.31986
PVD_LNCIPEDIA_2013_10044	lnc-MRPS18A-2:5	lnc-MRPS18A-2		7.75057	7.9079	7.7843	7.50305	7.1822	7.36341	7.05659	7.5283	7.51505	7.78277	7.87034	8.00586	7.27317	7.1794	7.18468	7.26426
PVD_LNCIPEDIA_2013_10044	lnc-MRPS18A-2:4	lnc-MRPS18A-2		7.75057	7.9079	7.7843	7.50305	7.1822	7.36341	7.05659	7.5283	7.51505	7.78277	7.87034	8.00586	7.27317	7.1794	7.18468	7.26426
PVD_LNCIPEDIA_2013_10044	lnc-MRPS18A-2:1	lnc-MRPS18A-2		7.75057	7.9079	7.7843	7.50305	7.1822	7.36341	7.05659	7.5283	7.51505	7.78277	7.87034	8.00586	7.27317	7.1794	7.18468	7.26426
PVD_LNCIPEDIA_2013_10046	lnc-MRPS18A-3:1	lnc-MRPS18A-3		9.69111	9.34965	9.18978	9.30577	9.62895	9.49769	8.22872	8.344	10.1881	9.77733	9.8375	9.32596	8.7913	9.12657	8.65468	9.36717
PVD_LNCIPEDIA_2013_10049	lnc-MRPS22-1:6	lnc-MRPS22-1		7.46617	7.47342	7.2829	7.74218	7.3716	8.3152	7.8688	7.82035	7.20529	7.13262	6.8067	7.51997	7.91052	8.35182	7.65963	7.64078
PVD_LNCIPEDIA_2013_10052	lnc-MRPS25-1:4	lnc-MRPS25-1		12.2657	11.7042	11.444	12.1991	11.0663	12.354	12.1032	12.2439	11.5878	11.6693	11.6677	11.9797	12.2274	12.118	12.036	11.8039
PVD_LNCIPEDIA_2013_10052	lnc-MRPS25-1:2	lnc-MRPS25-1		12.2657	11.7042	11.444	12.1991	11.0663	12.354	12.1032	12.2439	11.5878	11.6693	11.6677	11.9797	12.2274	12.118	12.036	11.8039
PVD_LNCIPEDIA_2013_10052	lnc-MRPS25-1:3	lnc-MRPS25-1		12.2657	11.7042	11.444	12.1991	11.0663	12.354	12.1032	12.2439	11.5878	11.6693	11.6677	11.9797	12.2274	12.118	12.036	11.8039
PVD_LNCIPEDIA_2013_10053	lnc-MRPS25-1:2	lnc-MRPS25-1		8.09677	8.62974	8.69478	8.72604	8.75231	8.5061	7.48793	7.75392	10.3982	9.06772	9.06115	8.73544	7.58411	8.40612	7.70938	8.16614
PVD_LNCIPEDIA_2013_10053	lnc-MRPS25-1:1	lnc-MRPS25-1		8.09677	8.62974	8.69478	8.72604	8.75231	8.5061	7.48793	7.75392	10.3982	9.06772	9.06115	8.73544	7.58411	8.40612	7.70938	8.16614
PVD_LNCIPEDIA_2013_10054	lnc-MRPS25-1:4	lnc-MRPS25-1		10.658	10.0857	9.99556	10.0525	9.72	10.5926	10.6274	10.367	9.34557	9.53165	9.41372	9.90911	10.5456	9.78557	10.2871	10.0081
PVD_LNCIPEDIA_2013_10054	lnc-MRPS25-1:5	lnc-MRPS25-1		10.658	10.0857	9.99556	10.0525	9.72	10.5926	10.6274	10.367	9.34557	9.53165	9.41372	9.90911	10.5456	9.78557	10.2871	10.0081
PVD_LNCIPEDIA_2013_10067	lnc-MRPS5-1:1	lnc-MRPS5-1		6.52521	7.31865	7.50305	7.27011	6.63815	6.71075	7.1921	7.11776	6.8255	7.39161	7.42229	7.72267	6.21848	6.87127	7.06587	7.48328
PVD_LNCIPEDIA_2013_10068	lnc-MRPS5-2:1	lnc-MRPS5-2		10.2032	9.29644	9.24669	9.33489	9.66841	9.7695	8.99359	9.35524	10.1054	9.74125	9.82002	10.2834	9.43008	9.28723	9.37683	9.65583
PVD_LNCIPEDIA_2013_10074	lnc-MRPS7-1:1	lnc-MRPS7-1		5.76185	6.96068	7.31525	7.39	6.1601	7.05405	6.38821	6.68052	6.51686	6.47996	6.85734	7.27608	5.69945	6.74162	6.70233	6.78048
PVD_LNCIPEDIA_2013_10074	lnc-MRPS7-1:2	lnc-MRPS7-1		5.76185	6.96068	7.31525	7.39	6.1601	7.05405	6.38821	6.68052	6.51686	6.47996	6.85734	7.27608	5.69945	6.74162	6.70233	6.78048
PVD_LNCIPEDIA_2013_10078	lnc-MRPS9-3:2	lnc-MRPS9-3		7.09288	7.76339	7.78818	7.48391	8.791	6.79334	6.55404	6.74541	9.91529	9.69198	7.84811	7.09585	6.85072	7.27069	6.5301	7.23433
PVD_LNCIPEDIA_2013_10078	lnc-MRPS9-3:3	lnc-MRPS9-3		7.09288	7.76339	7.78818	7.48391	8.791	6.79334	6.55404	6.74541	9.91529	9.69198	7.84811	7.09585	6.85072	7.27069	6.5301	7.23433
PVD_LNCIPEDIA_2013_10078	lnc-MRPS9-3:1	lnc-MRPS9-3		7.09288	7.76339	7.78818	7.48391	8.791	6.79334	6.55404	6.74541	9.91529	9.69198	7.84811	7.09585	6.85072	7.27069	6.5301	7.23433
PVD_LNCIPEDIA_2013_10079	lnc-MRTO4-1:1	lnc-MRTO4-1		8.04241	8.0632	7.59651	7.12892	7.98573	8.16418	8.25301	7.95826	7.79733	8.38024	7.13422	7.8808	8.18633	8.23487	7.94001	7.98537
PVD_LNCIPEDIA_2013_10084	lnc-MSH3-1:1	lnc-MSH3-1		9.49625	9.66841	9.75062	9.84139	9.83506	9.86203	9.05098	9.3032	10.4806	10.1172	10.3271	10.3594	9.1097	9.61823	9.45869	9.68791
PVD_LNCIPEDIA_2013_10093	lnc-MSR1-2:1	lnc-MSR1-2		8.92596	8.6327	8.74576	8.97427	8.82946	8.6544	8.31336	8.57215	9.49775	9.27775	9.402	9.24208	8.41215	8.66948	8.42382	8.68709
PVD_LNCIPEDIA_2013_10095	lnc-MSRB3-1:1	lnc-MSRB3-1		6.7542	7.3538	6.14744	6.01915	6.56385	7.51135	6.70795	6.3968	6.38066	7.32822	5.94571	6.13209	6.95723	7.50093	6.27401	5.97825
PVD_LNCIPEDIA_2013_10096	lnc-MSRB3-2:3	lnc-MSRB3-2		9.36874	9.32898	9.67245	10.1172	8.99469	9.71177	10.2343	10.0533	9.26754	9.43888	9.53933	10.1944	9.60469	9.77987	9.9233	10.0074
PVD_LNCIPEDIA_2013_10096	lnc-MSRB3-2:5	lnc-MSRB3-2		9.36874	9.32898	9.67245	10.1172	8.99469	9.71177	10.2343	10.0533	9.26754	9.43888	9.53933	10.1944	9.60469	9.77987	9.9233	10.0074
PVD_LNCIPEDIA_2013_10096	lnc-MSRB3-2:4	lnc-MSRB3-2		9.36874	9.32898	9.67245	10.1172	8.99469	9.71177	10.2343	10.0533	9.26754	9.43888	9.53933	10.1944	9.60469	9.77987	9.9233	10.0074
PVD_LNCIPEDIA_2013_10096	lnc-MSRB3-2:2	lnc-MSRB3-2		9.36874	9.32898	9.67245	10.1172	8.99469	9.71177	10.2343	10.0533	9.26754	9.43888	9.53933	10.1944	9.60469	9.77987	9.9233	10.0074
PVD_LNCIPEDIA_2013_10096	lnc-MSRB3-2:1	lnc-MSRB3-2		9.36874	9.32898	9.67245	10.1172	8.99469	9.71177	10.2343	10.0533	9.26754	9.43888	9.53933	10.1944	9.60469	9.77987	9.9233	10.0074
PVD_LNCIPEDIA_2013_10099	lnc-MST1P9-2:1	lnc-MST1P9-2		11.514	12.5557	12.5179	11.5664	12.6438	11.7113	10.5468	10.7392	13.4766	12.8735	12.8861	12.1572	10.9074	11.7889	11.1115	11.3331
PVD_LNCIPEDIA_2013_10099	lnc-MST1P9-2:2	lnc-MST1P9-2		11.514	12.5557	12.5179	11.5664	12.6438	11.7113	10.5468	10.7392	13.4766	12.8735	12.8861	12.1572	10.9074	11.7889	11.1115	11.3331
PVD_LNCIPEDIA_2013_10099	lnc-MST1P9-2:3	lnc-MST1P9-2		11.514	12.5557	12.5179	11.5664	12.6438	11.7113	10.5468	10.7392	13.4766	12.8735	12.8861	12.1572	10.9074	11.7889	11.1115	11.3331
PVD_LNCIPEDIA_2013_101	lnc-AC005481.5.1-1:3	lnc-AC005481.5.1-1		9.1011	9.22629	9.15247	9.28745	9.27775	8.91493	8.43949	8.62826	9.34057	9.04126	9.10618	9.10184	8.9279	8.69929	8.80855	9.05285
PVD_LNCIPEDIA_2013_101	lnc-AC005481.5.1-1:2	lnc-AC005481.5.1-1		9.1011	9.22629	9.15247	9.28745	9.27775	8.91493	8.43949	8.62826	9.34057	9.04126	9.10618	9.10184	8.9279	8.69929	8.80855	9.05285
PVD_LNCIPEDIA_2013_101	lnc-AC005481.5.1-1:4	lnc-AC005481.5.1-1		9.1011	9.22629	9.15247	9.28745	9.27775	8.91493	8.43949	8.62826	9.34057	9.04126	9.10618	9.10184	8.9279	8.69929	8.80855	9.05285
PVD_LNCIPEDIA_2013_101	lnc-AC005481.5.1-1:1	lnc-AC005481.5.1-1		9.1011	9.22629	9.15247	9.28745	9.27775	8.91493	8.43949	8.62826	9.34057	9.04126	9.10618	9.10184	8.9279	8.69929	8.80855	9.05285
PVD_LNCIPEDIA_2013_10100	lnc-MST1P9-2:3	lnc-MST1P9-2		12.7841	12.819	12.6967	12.534	12.6397	12.9528	13.0232	12.7684	13.1949	13.3006	13.124	13.4153	12.7397	12.9766	12.9016	13.1531
PVD_LNCIPEDIA_2013_10100	lnc-MST1P9-2:4	lnc-MST1P9-2		12.7841	12.819	12.6967	12.534	12.6397	12.9528	13.0232	12.7684	13.1949	13.3006	13.124	13.4153	12.7397	12.9766	12.9016	13.1531
PVD_LNCIPEDIA_2013_10103	lnc-MSTO1-1:2	lnc-MSTO1-1		11.8181	10.1194	10.0346	10.5587	11.2573	11.132	10.6692	10.5777	11.3138	10.0703	10.1346	10.799	11.6852	11.5999	10.4679	10.2444
PVD_LNCIPEDIA_2013_10103	lnc-MSTO1-1:1	lnc-MSTO1-1		11.8181	10.1194	10.0346	10.5587	11.2573	11.132	10.6692	10.5777	11.3138	10.0703	10.1346	10.799	11.6852	11.5999	10.4679	10.2444
PVD_LNCIPEDIA_2013_10112	lnc-MT1A-1:2	lnc-MT1A-1		7.93532	8.27807	8.24991	8.13513	8.3431	8.09546	7.68516	7.90527	8.58524	8.27879	8.31109	8.02685	7.78757	8.18957	7.79408	8.19666
PVD_LNCIPEDIA_2013_10112	lnc-MT1A-1:3	lnc-MT1A-1		7.93532	8.27807	8.24991	8.13513	8.3431	8.09546	7.68516	7.90527	8.58524	8.27879	8.31109	8.02685	7.78757	8.18957	7.79408	8.19666
PVD_LNCIPEDIA_2013_10112	lnc-MT1A-1:1	lnc-MT1A-1		7.93532	8.27807	8.24991	8.13513	8.3431	8.09546	7.68516	7.90527	8.58524	8.27879	8.31109	8.02685	7.78757	8.18957	7.79408	8.19666
PVD_LNCIPEDIA_2013_10114	lnc-MT1B-1:1	lnc-MT1B-1		9.2372	10.9402	10.2162	10.0786	10.3292	10.7026	9.16407	10.0162	10.1226	10.5348	9.84722	9.96314	9.37984	10.9598	10.4656	10.5501
PVD_LNCIPEDIA_2013_10115	lnc-MT1G-1:1	lnc-MT1G-1		7.06823	7.57964	7.4433	7.71786	7.21048	6.86045	6.47592	6.70795	7.64349	7.64416	8.0252	7.69346	6.3839	7.32118	6.64379	7.14986
PVD_LNCIPEDIA_2013_10117	lnc-MT1X-1:1	lnc-MT1X-1		8.69977	10.5864	9.56363	9.67537	11.2206	10.1518	7.65829	8.24531	12.0552	11.3803	11.1804	10.8133	8.03417	10.2018	7.85513	9.17675
PVD_LNCIPEDIA_2013_10119	lnc-MTA3-2:2	lnc-MTA3-2		6.54972	7.20315	7.04452	6.92569	6.95651	7.75152	6.9688	7.04827	6.76916	6.95651	6.9792	7.10308	6.72659	7.36341	7.39964	6.89439
PVD_LNCIPEDIA_2013_10119	lnc-MTA3-2:1	lnc-MTA3-2		6.54972	7.20315	7.04452	6.92569	6.95651	7.75152	6.9688	7.04827	6.76916	6.95651	6.9792	7.10308	6.72659	7.36341	7.39964	6.89439
PVD_LNCIPEDIA_2013_1012	lnc-ALX4-5:1	lnc-ALX4-5		7.33995	7.2907	7.15272	7.39	7.39857	7.07794	6.85734	6.88545	7.52854	7.22863	7.34079	6.15536	7.47772	7.5697	7.24179	7.21686
PVD_LNCIPEDIA_2013_1012	lnc-ALX4-5:2	lnc-ALX4-5		7.33995	7.2907	7.15272	7.39	7.39857	7.07794	6.85734	6.88545	7.52854	7.22863	7.34079	6.15536	7.47772	7.5697	7.24179	7.21686
PVD_LNCIPEDIA_2013_10120	lnc-MTA3-3:1	lnc-MTA3-3		9.67399	9.22116	8.8676	8.78488	9.30534	9.06452	8.95568	8.58313	8.80638	8.40066	8.46204	8.48399	9.75067	8.52066	9.03826	8.45897
PVD_LNCIPEDIA_2013_10124	lnc-MTAP-1:12	lnc-MTAP-1		7.20682	7.53147	8.02555	7.36341	7.2467	6.80508	8.33872	8.02607	6.88431	7.57539	7.89489	7.55611	7.2403	7.05065	8.24412	7.73616
PVD_LNCIPEDIA_2013_10124	lnc-MTAP-2:1	lnc-MTAP-2		7.20682	7.53147	8.02555	7.36341	7.2467	6.80508	8.33872	8.02607	6.88431	7.57539	7.89489	7.55611	7.2403	7.05065	8.24412	7.73616
PVD_LNCIPEDIA_2013_10124	lnc-MTAP-1:6	lnc-MTAP-1		7.20682	7.53147	8.02555	7.36341	7.2467	6.80508	8.33872	8.02607	6.88431	7.57539	7.89489	7.55611	7.2403	7.05065	8.24412	7.73616
PVD_LNCIPEDIA_2013_10124	lnc-MTAP-1:5	lnc-MTAP-1		7.20682	7.53147	8.02555	7.36341	7.2467	6.80508	8.33872	8.02607	6.88431	7.57539	7.89489	7.55611	7.2403	7.05065	8.24412	7.73616
PVD_LNCIPEDIA_2013_10124	lnc-MTAP-1:2	lnc-MTAP-1		7.20682	7.53147	8.02555	7.36341	7.2467	6.80508	8.33872	8.02607	6.88431	7.57539	7.89489	7.55611	7.2403	7.05065	8.24412	7.73616
PVD_LNCIPEDIA_2013_10124	lnc-MTAP-1:8	lnc-MTAP-1		7.20682	7.53147	8.02555	7.36341	7.2467	6.80508	8.33872	8.02607	6.88431	7.57539	7.89489	7.55611	7.2403	7.05065	8.24412	7.73616
PVD_LNCIPEDIA_2013_10124	lnc-MTAP-1:14	lnc-MTAP-1		7.20682	7.53147	8.02555	7.36341	7.2467	6.80508	8.33872	8.02607	6.88431	7.57539	7.89489	7.55611	7.2403	7.05065	8.24412	7.73616
PVD_LNCIPEDIA_2013_10124	lnc-MTAP-1:17	lnc-MTAP-1		7.20682	7.53147	8.02555	7.36341	7.2467	6.80508	8.33872	8.02607	6.88431	7.57539	7.89489	7.55611	7.2403	7.05065	8.24412	7.73616
PVD_LNCIPEDIA_2013_10124	lnc-MTAP-1:13	lnc-MTAP-1		7.20682	7.53147	8.02555	7.36341	7.2467	6.80508	8.33872	8.02607	6.88431	7.57539	7.89489	7.55611	7.2403	7.05065	8.24412	7.73616
PVD_LNCIPEDIA_2013_10124	lnc-MTAP-1:10	lnc-MTAP-1		7.20682	7.53147	8.02555	7.36341	7.2467	6.80508	8.33872	8.02607	6.88431	7.57539	7.89489	7.55611	7.2403	7.05065	8.24412	7.73616
PVD_LNCIPEDIA_2013_10129	lnc-MTERF-2:1	lnc-MTERF-2		8.00253	7.9079	7.87409	7.69357	7.85065	7.96549	7.32189	7.42846	8.46969	7.89876	8.32353	8.24353	7.54167	7.79113	7.77177	7.7726
PVD_LNCIPEDIA_2013_10132	lnc-MTERF-5:1	lnc-MTERF-5		6.1385	7.65304	7.61433	7.47545	7.48063	6.94448	6.19005	5.42455	7.85931	7.7155	7.85689	5.64778	5.87449	7.1355	5.83555	6.70406
PVD_LNCIPEDIA_2013_10134	lnc-MTERFD2-1:1	lnc-MTERFD2-1		9.97407	12.5166	11.7954	11.5896	13.1194	11.5731	8.98814	9.21814	14.0738	12.702	12.5205	10.586	9.57482	11.77	9.50528	10.1951
PVD_LNCIPEDIA_2013_10135	lnc-MTERFD2-2:1	lnc-MTERFD2-2		7.7666	7.91118	7.45824	7.64326	7.50863	6.68513	5.85125	6.8472	7.0766	7.77445	7.21867	7.97555	7.77177	6.6386	5.97754	6.61373
PVD_LNCIPEDIA_2013_10136	lnc-MTERFD3-1:1	lnc-MTERFD3-1		9.10847	8.54772	8.96825	9.24328	8.3476	9.28283	9.87433	9.62898	8.33013	8.53666	9.02707	9.93159	9.07446	9.09526	9.46514	9.60654
PVD_LNCIPEDIA_2013_10137	lnc-MTERFD3-2:1	lnc-MTERFD3-2		7.29156	7.61261	7.7762	7.77856	7.28782	7.3716	8.51556	8.05957	7.29559	7.56875	7.6445	7.63603	7.4937	7.67758	8.11445	8.05263
PVD_LNCIPEDIA_2013_1014	lnc-ALX4-7:1	lnc-ALX4-7		9.69231	9.60272	9.4338	9.55677	9.79174	9.78235	8.96613	9.08363	10.0461	9.80243	9.73774	8.50226	9.57482	9.50469	9.4615	9.42465
PVD_LNCIPEDIA_2013_1015	lnc-ALX4-8:1	lnc-ALX4-8		8.05348	8.10711	8.17857	8.3757	8.2407	7.98377	7.77589	7.81486	8.46772	8.13641	8.1995	7.8808	8.02693	8.04309	7.74249	7.84281
PVD_LNCIPEDIA_2013_1015	lnc-ALX4-8:2	lnc-ALX4-8		8.05348	8.10711	8.17857	8.3757	8.2407	7.98377	7.77589	7.81486	8.46772	8.13641	8.1995	7.8808	8.02693	8.04309	7.74249	7.84281
PVD_LNCIPEDIA_2013_10156	lnc-MTNR1A-1:1	lnc-MTNR1A-1		9.83661	11.0264	11.087	10.6522	11.5378	9.99016	9.39964	9.72874	12.3416	11.4382	11.4183	10.4913	9.92515	10.7377	9.81598	9.88724
PVD_LNCIPEDIA_2013_10156	lnc-MTNR1A-1:3	lnc-MTNR1A-1		9.83661	11.0264	11.087	10.6522	11.5378	9.99016	9.39964	9.72874	12.3416	11.4382	11.4183	10.4913	9.92515	10.7377	9.81598	9.88724
PVD_LNCIPEDIA_2013_10156	lnc-MTNR1A-1:2	lnc-MTNR1A-1		9.83661	11.0264	11.087	10.6522	11.5378	9.99016	9.39964	9.72874	12.3416	11.4382	11.4183	10.4913	9.92515	10.7377	9.81598	9.88724
PVD_LNCIPEDIA_2013_1016	lnc-ALX4-8:3	lnc-ALX4-8		12.0882	12.6353	13.2547	13.3589	12.5113	12.1597	12.3233	12.4784	12.3659	12.2835	12.8507	13.1237	12.2956	12.4221	12.7827	12.7288
PVD_LNCIPEDIA_2013_1016	lnc-ALX4-8:2	lnc-ALX4-8		12.0882	12.6353	13.2547	13.3589	12.5113	12.1597	12.3233	12.4784	12.3659	12.2835	12.8507	13.1237	12.2956	12.4221	12.7827	12.7288
PVD_LNCIPEDIA_2013_10162	lnc-MTPAP-1:1	lnc-MTPAP-1		7.70322	8.56538	8.98271	8.31471	7.26191	8.17412	9.26791	8.7375	7.36396	9.24402	9.10725	9.05302	8.00218	7.96693	8.87175	8.79597
PVD_LNCIPEDIA_2013_1017	lnc-ALYREF-1:1	lnc-ALYREF-1		10.1124	10.271	10.7831	10.7239	10.0376	9.61456	10.7406	10.949	9.88731	10.4643	10.7866	10.6643	10.1862	10.0304	10.668	10.6783
PVD_LNCIPEDIA_2013_10173	lnc-MTRR-2:1	lnc-MTRR-2		7.72534	7.50962	7.2953	7.49044	7.33465	7.56209	7.17691	7.3341	8.0862	7.6683	8.01085	8.15804	7.57975	7.35903	7.74638	7.57751
PVD_LNCIPEDIA_2013_1018	lnc-AMDHD1-1:1	lnc-AMDHD1-1		6.90063	7.14637	7.50305	7.25395	7.15367	6.56337	6.57098	6.9242	7.33744	7.22863	7.49482	7.41214	6.52863	7.16251	6.68359	7.14986
PVD_LNCIPEDIA_2013_10180	lnc-MTUS2-1:1	lnc-MTUS2-1		5.57399	7.87438	7.79763	7.68088	6.14998	6.55116	5.76683	5.86059	5.98965	7.50006	7.22863	7.09156	5.5559	7.2803	5.89963	6.49254
PVD_LNCIPEDIA_2013_10181	lnc-MTUS2-2:1	lnc-MTUS2-2		9.15255	8.05212	7.8434	7.97842	9.03345	8.30547	8.12523	8.34767	8.89528	8.07554	7.66519	8.31803	9.1647	8.52066	9.16368	8.35678
PVD_LNCIPEDIA_2013_10182	lnc-MTX1-1:1	lnc-MTX1-1		7.58786	7.34176	7.52854	7.65304	7.07125	7.48818	6.90251	7.38245	7.88262	7.68242	7.81486	7.8808	7.13711	7.37704	7.74911	7.80027
PVD_LNCIPEDIA_2013_10182	lnc-MTX1-1:4	lnc-MTX1-1		7.58786	7.34176	7.52854	7.65304	7.07125	7.48818	6.90251	7.38245	7.88262	7.68242	7.81486	7.8808	7.13711	7.37704	7.74911	7.80027
PVD_LNCIPEDIA_2013_10182	lnc-MTX1-1:3	lnc-MTX1-1		7.58786	7.34176	7.52854	7.65304	7.07125	7.48818	6.90251	7.38245	7.88262	7.68242	7.81486	7.8808	7.13711	7.37704	7.74911	7.80027
PVD_LNCIPEDIA_2013_10182	lnc-MTX1-1:5	lnc-MTX1-1		7.58786	7.34176	7.52854	7.65304	7.07125	7.48818	6.90251	7.38245	7.88262	7.68242	7.81486	7.8808	7.13711	7.37704	7.74911	7.80027
PVD_LNCIPEDIA_2013_10183	lnc-MTX1-1:4	lnc-MTX1-1		8.00709	7.59883	7.41584	7.54288	7.32541	7.53378	7.41834	7.50813	8.1138	7.74028	7.80974	8.23771	7.6118	7.08327	7.46055	7.77856
PVD_LNCIPEDIA_2013_10183	lnc-MTX1-1:6	lnc-MTX1-1		8.00709	7.59883	7.41584	7.54288	7.32541	7.53378	7.41834	7.50813	8.1138	7.74028	7.80974	8.23771	7.6118	7.08327	7.46055	7.77856
PVD_LNCIPEDIA_2013_10184	lnc-MTX1-1:2	lnc-MTX1-1		8.27589	8.04035	8.06506	8.0706	8.12628	8.09546	7.94606	8.09809	8.42356	8.24546	8.47654	8.22677	8.01991	7.97967	7.94514	8.10818
PVD_LNCIPEDIA_2013_10184	lnc-MTX1-1:1	lnc-MTX1-1		8.27589	8.04035	8.06506	8.0706	8.12628	8.09546	7.94606	8.09809	8.42356	8.24546	8.47654	8.22677	8.01991	7.97967	7.94514	8.10818
PVD_LNCIPEDIA_2013_10184	lnc-MTX1-1:3	lnc-MTX1-1		8.27589	8.04035	8.06506	8.0706	8.12628	8.09546	7.94606	8.09809	8.42356	8.24546	8.47654	8.22677	8.01991	7.97967	7.94514	8.10818
PVD_LNCIPEDIA_2013_10188	lnc-MUC15-1:1	lnc-MUC15-1		12.554	12.8888	12.5391	12.7358	12.7126	13.0693	11.0324	11.6846	13.0112	12.6731	12.5891	12.8293	11.8967	12.3752	12.0663	12.37
PVD_LNCIPEDIA_2013_10189	lnc-MUC2-1:4	lnc-MUC2-1		8.50772	9.6773	9.5745	9.65684	9.88457	8.77472	8.08603	8.26141	10.7104	10.0743	9.84935	9.19671	8.40166	9.47036	8.22074	9.05345
PVD_LNCIPEDIA_2013_10189	lnc-MUC2-1:2	lnc-MUC2-1		8.50772	9.6773	9.5745	9.65684	9.88457	8.77472	8.08603	8.26141	10.7104	10.0743	9.84935	9.19671	8.40166	9.47036	8.22074	9.05345
PVD_LNCIPEDIA_2013_10189	lnc-MUC2-1:3	lnc-MUC2-1		8.50772	9.6773	9.5745	9.65684	9.88457	8.77472	8.08603	8.26141	10.7104	10.0743	9.84935	9.19671	8.40166	9.47036	8.22074	9.05345
PVD_LNCIPEDIA_2013_10189	lnc-MUC2-1:1	lnc-MUC2-1		8.50772	9.6773	9.5745	9.65684	9.88457	8.77472	8.08603	8.26141	10.7104	10.0743	9.84935	9.19671	8.40166	9.47036	8.22074	9.05345
PVD_LNCIPEDIA_2013_10198	lnc-MUC5B-1:1	lnc-MUC5B-1		7.14382	7.49094	7.09255	7.23747	7.62076	7.97681	6.62268	6.80971	7.62396	7.64416	7.65561	7.23103	7.44005	7.13165	7.55516	8.19189
PVD_LNCIPEDIA_2013_10199	lnc-MUC5B-2:1	lnc-MUC5B-2		8.32318	8.11437	8.15946	8.27879	8.4448	7.85396	7.91034	8.06464	8.41605	7.83671	8.0465	8.24353	8.59378	8.27603	7.90263	8.02312
PVD_LNCIPEDIA_2013_1020	lnc-AMELY-7:1	lnc-AMELY-7		7.33004	8.07094	8.10474	8.12046	7.58786	7.5697	7.15351	7.22863	7.86484	7.97089	7.97967	7.99962	7.37459	7.6118	7.1887	7.44782
PVD_LNCIPEDIA_2013_10200	lnc-MUSK-1:1	lnc-MUSK-1		6.49604	6.65949	6.67435	6.78069	6.37632	6.27284	6.64109	6.52227	6.63928	6.79375	6.66416	7.20254	6.43742	6.52251	6.51588	6.97598
PVD_LNCIPEDIA_2013_10203	lnc-MVP-1:2	lnc-MVP-1		8.39779	8.55337	7.98074	8.23143	9.2033	8.3152	7.45503	7.89744	9.12314	8.7531	8.00499	6.31422	8.45858	8.32901	7.58575	8.24724
PVD_LNCIPEDIA_2013_10203	lnc-MVP-1:1	lnc-MVP-1		8.39779	8.55337	7.98074	8.23143	9.2033	8.3152	7.45503	7.89744	9.12314	8.7531	8.00499	6.31422	8.45858	8.32901	7.58575	8.24724
PVD_LNCIPEDIA_2013_10206	lnc-MX1-3:1	lnc-MX1-3		11.5652	11.4691	10.684	10.7353	10.5941	9.9329	11.6782	11.8476	10.5823	11.2343	10.6396	10.4384	11.4796	11.1993	11.4645	11.4884
PVD_LNCIPEDIA_2013_10206	lnc-MX1-3:2	lnc-MX1-3		11.5652	11.4691	10.684	10.7353	10.5941	9.9329	11.6782	11.8476	10.5823	11.2343	10.6396	10.4384	11.4796	11.1993	11.4645	11.4884
PVD_LNCIPEDIA_2013_10206	lnc-MX1-3:5	lnc-MX1-3		11.5652	11.4691	10.684	10.7353	10.5941	9.9329	11.6782	11.8476	10.5823	11.2343	10.6396	10.4384	11.4796	11.1993	11.4645	11.4884
PVD_LNCIPEDIA_2013_10206	lnc-MX1-3:3	lnc-MX1-3		11.5652	11.4691	10.684	10.7353	10.5941	9.9329	11.6782	11.8476	10.5823	11.2343	10.6396	10.4384	11.4796	11.1993	11.4645	11.4884
PVD_LNCIPEDIA_2013_10206	lnc-MX1-3:4	lnc-MX1-3		11.5652	11.4691	10.684	10.7353	10.5941	9.9329	11.6782	11.8476	10.5823	11.2343	10.6396	10.4384	11.4796	11.1993	11.4645	11.4884
PVD_LNCIPEDIA_2013_10206	lnc-MX1-3:6	lnc-MX1-3		11.5652	11.4691	10.684	10.7353	10.5941	9.9329	11.6782	11.8476	10.5823	11.2343	10.6396	10.4384	11.4796	11.1993	11.4645	11.4884
PVD_LNCIPEDIA_2013_10207	lnc-MYADM-1:1	lnc-MYADM-1		10.0582	10.0547	9.75689	10.1306	10.072	10.275	9.41982	9.77491	10.783	10.5042	10.3211	10.3717	9.67683	10.1402	9.75553	10.0523
PVD_LNCIPEDIA_2013_1021	lnc-AMELY-8:1	lnc-AMELY-8		9.14592	7.0841	8.04906	8.0545	7.97681	7.87755	9.33963	8.69625	7.70333	7.19548	8.18377	8.13969	9.04613	7.2666	8.75847	7.84281
PVD_LNCIPEDIA_2013_10214	lnc-MYBBP1A-2:4	lnc-MYBBP1A-2		6.96013	7.99565	7.60579	7.68088	7.91874	7.73118	6.40427	6.54755	8.31881	8.13641	8.21922	7.82642	6.76957	7.5283	7.28088	7.54143
PVD_LNCIPEDIA_2013_10214	lnc-MYBBP1A-2:1	lnc-MYBBP1A-2		6.96013	7.99565	7.60579	7.68088	7.91874	7.73118	6.40427	6.54755	8.31881	8.13641	8.21922	7.82642	6.76957	7.5283	7.28088	7.54143
PVD_LNCIPEDIA_2013_10214	lnc-MYBBP1A-2:3	lnc-MYBBP1A-2		6.96013	7.99565	7.60579	7.68088	7.91874	7.73118	6.40427	6.54755	8.31881	8.13641	8.21922	7.82642	6.76957	7.5283	7.28088	7.54143
PVD_LNCIPEDIA_2013_10214	lnc-MYBBP1A-2:2	lnc-MYBBP1A-2		6.96013	7.99565	7.60579	7.68088	7.91874	7.73118	6.40427	6.54755	8.31881	8.13641	8.21922	7.82642	6.76957	7.5283	7.28088	7.54143
PVD_LNCIPEDIA_2013_10220	lnc-MYC-2:12	lnc-MYC-2		10.8104	9.69103	9.93435	9.84291	10.4677	9.04579	9.65993	9.33744	10.3982	9.42635	9.83533	7.38272	10.8676	9.42035	9.8457	9.10749
PVD_LNCIPEDIA_2013_10220	lnc-MYC-2:15	lnc-MYC-2		10.8104	9.69103	9.93435	9.84291	10.4677	9.04579	9.65993	9.33744	10.3982	9.42635	9.83533	7.38272	10.8676	9.42035	9.8457	9.10749
PVD_LNCIPEDIA_2013_10220	lnc-MYC-2:13	lnc-MYC-2		10.8104	9.69103	9.93435	9.84291	10.4677	9.04579	9.65993	9.33744	10.3982	9.42635	9.83533	7.38272	10.8676	9.42035	9.8457	9.10749
PVD_LNCIPEDIA_2013_10220	lnc-MYC-2:4	lnc-MYC-2		10.8104	9.69103	9.93435	9.84291	10.4677	9.04579	9.65993	9.33744	10.3982	9.42635	9.83533	7.38272	10.8676	9.42035	9.8457	9.10749
PVD_LNCIPEDIA_2013_10220	lnc-MYC-2:7	lnc-MYC-2		10.8104	9.69103	9.93435	9.84291	10.4677	9.04579	9.65993	9.33744	10.3982	9.42635	9.83533	7.38272	10.8676	9.42035	9.8457	9.10749
PVD_LNCIPEDIA_2013_10220	lnc-MYC-2:10	lnc-MYC-2		10.8104	9.69103	9.93435	9.84291	10.4677	9.04579	9.65993	9.33744	10.3982	9.42635	9.83533	7.38272	10.8676	9.42035	9.8457	9.10749
PVD_LNCIPEDIA_2013_10220	lnc-MYC-2:16	lnc-MYC-2		10.8104	9.69103	9.93435	9.84291	10.4677	9.04579	9.65993	9.33744	10.3982	9.42635	9.83533	7.38272	10.8676	9.42035	9.8457	9.10749
PVD_LNCIPEDIA_2013_10220	lnc-MYC-2:1	lnc-MYC-2		10.8104	9.69103	9.93435	9.84291	10.4677	9.04579	9.65993	9.33744	10.3982	9.42635	9.83533	7.38272	10.8676	9.42035	9.8457	9.10749
PVD_LNCIPEDIA_2013_10220	lnc-MYC-2:8	lnc-MYC-2		10.8104	9.69103	9.93435	9.84291	10.4677	9.04579	9.65993	9.33744	10.3982	9.42635	9.83533	7.38272	10.8676	9.42035	9.8457	9.10749
PVD_LNCIPEDIA_2013_10220	lnc-MYC-2:6	lnc-MYC-2		10.8104	9.69103	9.93435	9.84291	10.4677	9.04579	9.65993	9.33744	10.3982	9.42635	9.83533	7.38272	10.8676	9.42035	9.8457	9.10749
PVD_LNCIPEDIA_2013_10220	lnc-MYC-2:14	lnc-MYC-2		10.8104	9.69103	9.93435	9.84291	10.4677	9.04579	9.65993	9.33744	10.3982	9.42635	9.83533	7.38272	10.8676	9.42035	9.8457	9.10749
PVD_LNCIPEDIA_2013_10220	lnc-MYC-2:9	lnc-MYC-2		10.8104	9.69103	9.93435	9.84291	10.4677	9.04579	9.65993	9.33744	10.3982	9.42635	9.83533	7.38272	10.8676	9.42035	9.8457	9.10749
PVD_LNCIPEDIA_2013_10221	lnc-MYC-2:32	lnc-MYC-2		7.33995	7.50962	8.46268	8.25405	7.11711	6.79882	7.73203	7.7844	7.37269	7.23612	8.12192	8.04514	7.61755	7.39054	7.60069	7.64078
PVD_LNCIPEDIA_2013_10221	lnc-MYC-2:35	lnc-MYC-2		7.33995	7.50962	8.46268	8.25405	7.11711	6.79882	7.73203	7.7844	7.37269	7.23612	8.12192	8.04514	7.61755	7.39054	7.60069	7.64078
PVD_LNCIPEDIA_2013_10221	lnc-MYC-2:31	lnc-MYC-2		7.33995	7.50962	8.46268	8.25405	7.11711	6.79882	7.73203	7.7844	7.37269	7.23612	8.12192	8.04514	7.61755	7.39054	7.60069	7.64078
PVD_LNCIPEDIA_2013_10221	lnc-MYC-2:30	lnc-MYC-2		7.33995	7.50962	8.46268	8.25405	7.11711	6.79882	7.73203	7.7844	7.37269	7.23612	8.12192	8.04514	7.61755	7.39054	7.60069	7.64078
PVD_LNCIPEDIA_2013_10221	lnc-MYC-2:34	lnc-MYC-2		7.33995	7.50962	8.46268	8.25405	7.11711	6.79882	7.73203	7.7844	7.37269	7.23612	8.12192	8.04514	7.61755	7.39054	7.60069	7.64078
PVD_LNCIPEDIA_2013_10221	lnc-MYC-2:29	lnc-MYC-2		7.33995	7.50962	8.46268	8.25405	7.11711	6.79882	7.73203	7.7844	7.37269	7.23612	8.12192	8.04514	7.61755	7.39054	7.60069	7.64078
PVD_LNCIPEDIA_2013_10221	lnc-MYC-2:36	lnc-MYC-2		7.33995	7.50962	8.46268	8.25405	7.11711	6.79882	7.73203	7.7844	7.37269	7.23612	8.12192	8.04514	7.61755	7.39054	7.60069	7.64078
PVD_LNCIPEDIA_2013_10221	lnc-MYC-2:33	lnc-MYC-2		7.33995	7.50962	8.46268	8.25405	7.11711	6.79882	7.73203	7.7844	7.37269	7.23612	8.12192	8.04514	7.61755	7.39054	7.60069	7.64078
PVD_LNCIPEDIA_2013_10221	lnc-MYC-2:28	lnc-MYC-2		7.33995	7.50962	8.46268	8.25405	7.11711	6.79882	7.73203	7.7844	7.37269	7.23612	8.12192	8.04514	7.61755	7.39054	7.60069	7.64078
PVD_LNCIPEDIA_2013_10221	lnc-MYC-2:25	lnc-MYC-2		7.33995	7.50962	8.46268	8.25405	7.11711	6.79882	7.73203	7.7844	7.37269	7.23612	8.12192	8.04514	7.61755	7.39054	7.60069	7.64078
PVD_LNCIPEDIA_2013_10221	lnc-MYC-2:27	lnc-MYC-2		7.33995	7.50962	8.46268	8.25405	7.11711	6.79882	7.73203	7.7844	7.37269	7.23612	8.12192	8.04514	7.61755	7.39054	7.60069	7.64078
PVD_LNCIPEDIA_2013_10221	lnc-MYC-2:26	lnc-MYC-2		7.33995	7.50962	8.46268	8.25405	7.11711	6.79882	7.73203	7.7844	7.37269	7.23612	8.12192	8.04514	7.61755	7.39054	7.60069	7.64078
PVD_LNCIPEDIA_2013_10221	lnc-MYC-2:14	lnc-MYC-2		7.33995	7.50962	8.46268	8.25405	7.11711	6.79882	7.73203	7.7844	7.37269	7.23612	8.12192	8.04514	7.61755	7.39054	7.60069	7.64078
PVD_LNCIPEDIA_2013_10222	lnc-MYC-2:17	lnc-MYC-2		7.78236	7.70279	8.15456	8.01887	7.50863	8.66488	8.40765	8.23771	7.25514	7.70398	8.27952	8.61072	7.94423	7.67758	8.33363	8.05263
PVD_LNCIPEDIA_2013_10222	lnc-MYC-2:14	lnc-MYC-2		7.78236	7.70279	8.15456	8.01887	7.50863	8.66488	8.40765	8.23771	7.25514	7.70398	8.27952	8.61072	7.94423	7.67758	8.33363	8.05263
PVD_LNCIPEDIA_2013_10222	lnc-MYC-2:22	lnc-MYC-2		7.78236	7.70279	8.15456	8.01887	7.50863	8.66488	8.40765	8.23771	7.25514	7.70398	8.27952	8.61072	7.94423	7.67758	8.33363	8.05263
PVD_LNCIPEDIA_2013_10222	lnc-MYC-2:20	lnc-MYC-2		7.78236	7.70279	8.15456	8.01887	7.50863	8.66488	8.40765	8.23771	7.25514	7.70398	8.27952	8.61072	7.94423	7.67758	8.33363	8.05263
PVD_LNCIPEDIA_2013_10222	lnc-MYC-2:19	lnc-MYC-2		7.78236	7.70279	8.15456	8.01887	7.50863	8.66488	8.40765	8.23771	7.25514	7.70398	8.27952	8.61072	7.94423	7.67758	8.33363	8.05263
PVD_LNCIPEDIA_2013_10222	lnc-MYC-2:23	lnc-MYC-2		7.78236	7.70279	8.15456	8.01887	7.50863	8.66488	8.40765	8.23771	7.25514	7.70398	8.27952	8.61072	7.94423	7.67758	8.33363	8.05263
PVD_LNCIPEDIA_2013_10222	lnc-MYC-2:24	lnc-MYC-2		7.78236	7.70279	8.15456	8.01887	7.50863	8.66488	8.40765	8.23771	7.25514	7.70398	8.27952	8.61072	7.94423	7.67758	8.33363	8.05263
PVD_LNCIPEDIA_2013_10222	lnc-MYC-2:21	lnc-MYC-2		7.78236	7.70279	8.15456	8.01887	7.50863	8.66488	8.40765	8.23771	7.25514	7.70398	8.27952	8.61072	7.94423	7.67758	8.33363	8.05263
PVD_LNCIPEDIA_2013_10222	lnc-MYC-2:16	lnc-MYC-2		7.78236	7.70279	8.15456	8.01887	7.50863	8.66488	8.40765	8.23771	7.25514	7.70398	8.27952	8.61072	7.94423	7.67758	8.33363	8.05263
PVD_LNCIPEDIA_2013_10222	lnc-MYC-2:18	lnc-MYC-2		7.78236	7.70279	8.15456	8.01887	7.50863	8.66488	8.40765	8.23771	7.25514	7.70398	8.27952	8.61072	7.94423	7.67758	8.33363	8.05263
PVD_LNCIPEDIA_2013_10223	lnc-MYC-2:32	lnc-MYC-2		9.89175	9.50986	9.71045	9.84698	9.71791	10.003	9.3122	9.42878	10.0433	9.74301	9.93606	10.0482	9.51171	9.38349	9.51004	9.48025
PVD_LNCIPEDIA_2013_10223	lnc-MYC-2:29	lnc-MYC-2		9.89175	9.50986	9.71045	9.84698	9.71791	10.003	9.3122	9.42878	10.0433	9.74301	9.93606	10.0482	9.51171	9.38349	9.51004	9.48025
PVD_LNCIPEDIA_2013_10223	lnc-MYC-2:38	lnc-MYC-2		9.89175	9.50986	9.71045	9.84698	9.71791	10.003	9.3122	9.42878	10.0433	9.74301	9.93606	10.0482	9.51171	9.38349	9.51004	9.48025
PVD_LNCIPEDIA_2013_10223	lnc-MYC-2:14	lnc-MYC-2		9.89175	9.50986	9.71045	9.84698	9.71791	10.003	9.3122	9.42878	10.0433	9.74301	9.93606	10.0482	9.51171	9.38349	9.51004	9.48025
PVD_LNCIPEDIA_2013_10223	lnc-MYC-2:37	lnc-MYC-2		9.89175	9.50986	9.71045	9.84698	9.71791	10.003	9.3122	9.42878	10.0433	9.74301	9.93606	10.0482	9.51171	9.38349	9.51004	9.48025
PVD_LNCIPEDIA_2013_10223	lnc-MYC-2:34	lnc-MYC-2		9.89175	9.50986	9.71045	9.84698	9.71791	10.003	9.3122	9.42878	10.0433	9.74301	9.93606	10.0482	9.51171	9.38349	9.51004	9.48025
PVD_LNCIPEDIA_2013_10223	lnc-MYC-2:36	lnc-MYC-2		9.89175	9.50986	9.71045	9.84698	9.71791	10.003	9.3122	9.42878	10.0433	9.74301	9.93606	10.0482	9.51171	9.38349	9.51004	9.48025
PVD_LNCIPEDIA_2013_10224	lnc-MYC-2:6	lnc-MYC-2		9.16214	8.34143	8.71434	8.32802	9.08476	7.90996	8.43148	8.0077	8.87314	8.06808	8.45832	8.39692	9.24617	8.01574	8.46727	7.8999
PVD_LNCIPEDIA_2013_10224	lnc-MYC-2:3	lnc-MYC-2		9.16214	8.34143	8.71434	8.32802	9.08476	7.90996	8.43148	8.0077	8.87314	8.06808	8.45832	8.39692	9.24617	8.01574	8.46727	7.8999
PVD_LNCIPEDIA_2013_10224	lnc-MYC-2:1	lnc-MYC-2		9.16214	8.34143	8.71434	8.32802	9.08476	7.90996	8.43148	8.0077	8.87314	8.06808	8.45832	8.39692	9.24617	8.01574	8.46727	7.8999
PVD_LNCIPEDIA_2013_10224	lnc-MYC-2:2	lnc-MYC-2		9.16214	8.34143	8.71434	8.32802	9.08476	7.90996	8.43148	8.0077	8.87314	8.06808	8.45832	8.39692	9.24617	8.01574	8.46727	7.8999
PVD_LNCIPEDIA_2013_10224	lnc-MYC-2:4	lnc-MYC-2		9.16214	8.34143	8.71434	8.32802	9.08476	7.90996	8.43148	8.0077	8.87314	8.06808	8.45832	8.39692	9.24617	8.01574	8.46727	7.8999
PVD_LNCIPEDIA_2013_10224	lnc-MYC-2:5	lnc-MYC-2		9.16214	8.34143	8.71434	8.32802	9.08476	7.90996	8.43148	8.0077	8.87314	8.06808	8.45832	8.39692	9.24617	8.01574	8.46727	7.8999
PVD_LNCIPEDIA_2013_10225	lnc-MYC-2:4	lnc-MYC-2		6.83086	6.92049	7.2953	6.85598	6.71912	7.17691	7.01606	7.11776	6.73275	7.03801	7.24358	7.24729	6.72659	6.99872	7.17254	6.83876
PVD_LNCIPEDIA_2013_10225	lnc-MYC-2:5	lnc-MYC-2		6.83086	6.92049	7.2953	6.85598	6.71912	7.17691	7.01606	7.11776	6.73275	7.03801	7.24358	7.24729	6.72659	6.99872	7.17254	6.83876
PVD_LNCIPEDIA_2013_10225	lnc-MYC-2:17	lnc-MYC-2		6.83086	6.92049	7.2953	6.85598	6.71912	7.17691	7.01606	7.11776	6.73275	7.03801	7.24358	7.24729	6.72659	6.99872	7.17254	6.83876
PVD_LNCIPEDIA_2013_10225	lnc-MYC-2:14	lnc-MYC-2		6.83086	6.92049	7.2953	6.85598	6.71912	7.17691	7.01606	7.11776	6.73275	7.03801	7.24358	7.24729	6.72659	6.99872	7.17254	6.83876
PVD_LNCIPEDIA_2013_10228	lnc-MYC-3:1	lnc-MYC-3		7.02803	6.75462	6.81833	6.65121	6.52472	5.75602	7.71024	6.67479	6.71997	6.25347	6.2954	6.69103	7.37459	6.11982	7.13967	6.55236
PVD_LNCIPEDIA_2013_10229	lnc-MYCBP2-1:1	lnc-MYCBP2-1		8.86103	8.42651	8.31137	8.63978	8.51821	8.29919	8.12725	8.51741	8.79597	8.32254	8.65814	8.706	8.5911	8.25072	8.37658	8.69146
PVD_LNCIPEDIA_2013_10229	lnc-MYCBP2-1:2	lnc-MYCBP2-1		8.86103	8.42651	8.31137	8.63978	8.51821	8.29919	8.12725	8.51741	8.79597	8.32254	8.65814	8.706	8.5911	8.25072	8.37658	8.69146
PVD_LNCIPEDIA_2013_10230	lnc-MYCN-1:1	lnc-MYCN-1		7.45683	7.20315	7.73595	7.69357	7.0831	6.85384	7.71754	7.79388	7.31921	7.34009	7.79733	8.09595	7.10341	7.28897	7.43655	7.70312
PVD_LNCIPEDIA_2013_10230	lnc-MYCN-1:2	lnc-MYCN-1		7.45683	7.20315	7.73595	7.69357	7.0831	6.85384	7.71754	7.79388	7.31921	7.34009	7.79733	8.09595	7.10341	7.28897	7.43655	7.70312
PVD_LNCIPEDIA_2013_10231	lnc-MYCN-2:2	lnc-MYCN-2		6.78007	6.32185	6.53521	5.97825	6.83461	6.64852	6.69713	6.80971	6.90251	6.93161	6.51612	6.59403	6.9706	6.38821	6.50896	6.86045
PVD_LNCIPEDIA_2013_10231	lnc-MYCN-2:3	lnc-MYCN-2		6.78007	6.32185	6.53521	5.97825	6.83461	6.64852	6.69713	6.80971	6.90251	6.93161	6.51612	6.59403	6.9706	6.38821	6.50896	6.86045
PVD_LNCIPEDIA_2013_10233	lnc-MYCN-3:1	lnc-MYCN-3		9.08849	10.2052	9.89902	9.83898	10.0517	9.29759	8.33153	8.65635	10.2245	9.97178	10.0737	9.85865	8.9584	9.71866	8.65848	9.25121
PVD_LNCIPEDIA_2013_10235	lnc-MYCN-5:2	lnc-MYCN-5		6.50773	6.86045	7.23133	7.40364	6.95651	8.25287	6.75587	6.6386	6.75629	6.55428	6.97257	6.36379	6.45449	7.06587	6.61027	6.62039
PVD_LNCIPEDIA_2013_10235	lnc-MYCN-5:1	lnc-MYCN-5		6.50773	6.86045	7.23133	7.40364	6.95651	8.25287	6.75587	6.6386	6.75629	6.55428	6.97257	6.36379	6.45449	7.06587	6.61027	6.62039
PVD_LNCIPEDIA_2013_10246	lnc-MYEOV-2:1	lnc-MYEOV-2		7.54082	7.17426	7.24298	7.14796	7.30759	7.53378	6.99907	7.17753	7.90263	8.00218	8.14949	8.19327	6.85676	7.22411	7.51382	7.43211
PVD_LNCIPEDIA_2013_1025	lnc-AMFR-4:1	lnc-AMFR-4		8.4389	9.43446	9.33758	9.4935	9.05819	8.40572	7.99477	8.23965	9.32058	9.31977	9.33946	9.15777	7.68505	8.92679	8.39625	8.39712
PVD_LNCIPEDIA_2013_1025	lnc-AMFR-4:3	lnc-AMFR-4		8.4389	9.43446	9.33758	9.4935	9.05819	8.40572	7.99477	8.23965	9.32058	9.31977	9.33946	9.15777	7.68505	8.92679	8.39625	8.39712
PVD_LNCIPEDIA_2013_1025	lnc-AMFR-4:2	lnc-AMFR-4		8.4389	9.43446	9.33758	9.4935	9.05819	8.40572	7.99477	8.23965	9.32058	9.31977	9.33946	9.15777	7.68505	8.92679	8.39625	8.39712
PVD_LNCIPEDIA_2013_10253	lnc-MYH13-2:1	lnc-MYH13-2		6.45088	6.47971	6.07036	6.45191	5.99178	6.8472	6.70363	7.06823	5.63332	6.26201	6.37957	5.53951	6.39412	6.96013	7.18064	6.38498
PVD_LNCIPEDIA_2013_10254	lnc-MYH13-3:1	lnc-MYH13-3		6.80185	6.73359	6.53521	6.62359	5.83713	6.98597	7.11451	7.13101	5.98965	6.38228	6.37957	6.61027	6.57713	7.14414	7.31921	6.42593
PVD_LNCIPEDIA_2013_10262	lnc-MYL2-3:1	lnc-MYL2-3		14.0574	14.5762	14.227	13.8992	14.917	14.6375	12.7087	13.1517	15.352	14.8753	14.7182	14.5804	13.3135	14.404	13.4183	13.957
PVD_LNCIPEDIA_2013_10263	lnc-MYL4-1:1	lnc-MYL4-1		6.98027	8.14965	8.00902	8.70281	7.46438	7.5659	6.57571	7.06318	7.62921	8.2969	8.37943	8.38658	6.41593	8.08238	7.25661	7.97752
PVD_LNCIPEDIA_2013_10265	lnc-MYL6-1:1	lnc-MYL6-1		14.5138	13.6729	13.9142	14.3258	14.1219	13.5488	14.3486	14.5275	13.5951	13.1637	13.389	13.4277	14.5225	13.5738	14.1351	14.068
PVD_LNCIPEDIA_2013_10268	lnc-MYLK3-1:1	lnc-MYLK3-1		8.15147	12.3624	11.42	10.4254	12.9419	10.6856	7.30588	7.52512	13.3693	12.4173	12.1659	10.1263	7.76329	10.6139	7.50665	8.46772
PVD_LNCIPEDIA_2013_10269	lnc-MYLK4-1:1	lnc-MYLK4-1		6.61165	6.83303	7.7111	6.79902	6.66638	6.93971	6.3445	6.33392	7.51505	7.00996	7.01798	6.61717	6.43742	6.61855	6.49203	6.85384
PVD_LNCIPEDIA_2013_1027	lnc-AMIGO1-1:1	lnc-AMIGO1-1		8.58969	9.29242	9.16313	9.31638	9.27448	9.40809	8.17202	8.57759	9.9736	9.70991	9.66863	9.82959	8.35175	9.18483	8.89509	9.40563
PVD_LNCIPEDIA_2013_10282	lnc-MYO19-1:1	lnc-MYO19-1		7.48466	6.73359	6.78069	7.16408	7.42741	7.20223	6.89874	6.76792	7.45105	6.27167	6.54417	6.98027	7.55276	7.68811	6.82848	6.69799
PVD_LNCIPEDIA_2013_10284	lnc-MYO1D-2:1	lnc-MYO1D-2		7.01676	7.89867	7.93983	7.46259	8.12628	7.68	6.46243	6.51045	8.63304	8.61446	8.40079	7.90131	6.42593	7.89886	7.06587	7.71174
PVD_LNCIPEDIA_2013_10286	lnc-MYO1G-1:1	lnc-MYO1G-1		9.72937	10.1322	9.03629	9.60813	10.84	10.044	9.33217	9.42982	11.2104	10.5959	9.35923	9.78148	9.88862	10.8734	9.38595	9.61197
PVD_LNCIPEDIA_2013_10299	lnc-MYOM1-1:1	lnc-MYOM1-1		7.13165	7.46208	6.95923	7.15683	7.03595	7.41531	8.17903	8.13641	6.79334	7.44381	6.48752	7.58681	7.17066	7.94231	7.72885	8.65557
PVD_LNCIPEDIA_2013_10299	lnc-MYOM1-1:2	lnc-MYOM1-1		7.13165	7.46208	6.95923	7.15683	7.03595	7.41531	8.17903	8.13641	6.79334	7.44381	6.48752	7.58681	7.17066	7.94231	7.72885	8.65557
PVD_LNCIPEDIA_2013_10300	lnc-MYOM1-2:2	lnc-MYOM1-2		13.4159	14.1888	14.0605	13.9161	14.0086	13.9599	11.977	12.6081	14.8443	14.3365	14.37	14.3019	12.7007	13.8736	13.2398	13.6927
PVD_LNCIPEDIA_2013_10300	lnc-MYOM1-2:1	lnc-MYOM1-2		13.4159	14.1888	14.0605	13.9161	14.0086	13.9599	11.977	12.6081	14.8443	14.3365	14.37	14.3019	12.7007	13.8736	13.2398	13.6927
PVD_LNCIPEDIA_2013_10310	lnc-N4BP2-1:1	lnc-N4BP2-1		8.82867	8.6117	9.00763	8.93547	8.68982	8.90085	9.23731	9.22614	8.44007	8.5999	8.82877	9.23694	8.96663	8.51857	9.05035	9.48698
PVD_LNCIPEDIA_2013_10321	lnc-NAA35-1:2	lnc-NAA35-1		15.6816	15.2824	14.7464	14.5953	14.7003	15.1296	15.9723	15.8142	14.4739	15.2887	14.7105	14.0951	15.6879	15.4689	15.9862	15.6462
PVD_LNCIPEDIA_2013_10326	lnc-NAA50-2:1	lnc-NAA50-2		6.97167	8.77194	9.46922	8.93547	6.37632	8.45813	9.57136	8.99076	5.98965	8.79018	9.11727	8.71471	7.08027	8.12854	9.0979	8.73744
PVD_LNCIPEDIA_2013_10327	lnc-NAA50-3:1	lnc-NAA50-3		5.21354	7.34176	7.75475	7.85328	6.5403	5.87295	5.61044	5.74934	6.86549	7.09568	7.35848	6.67413	5.20501	7.24536	6.37957	6.90383
PVD_LNCIPEDIA_2013_10328	lnc-NAA60-1:1	lnc-NAA60-1		7.94798	7.82384	8.17857	8.01443	7.44005	7.96152	8.57647	8.48273	7.68	7.85172	8.16936	8.63548	8.24129	8.36521	8.7692	8.30732
PVD_LNCIPEDIA_2013_10335	lnc-NAB2-1:1	lnc-NAB2-1		7.97564	6.72296	6.88812	6.98419	7.58246	6.47845	5.9646	6.33392	7.7332	6.46524	6.89116	6.92699	7.63217	6.44209	6.43586	6.55955
PVD_LNCIPEDIA_2013_10339	lnc-NADSYN1-1:1	lnc-NADSYN1-1		10.6131	10.6283	9.57367	10.0574	10.4703	10.8287	10.3446	10.2786	10.5791	10.3231	9.61156	10.2214	10.821	11.381	10.0096	9.82667
PVD_LNCIPEDIA_2013_10339	lnc-NADSYN1-1:2	lnc-NADSYN1-1		10.6131	10.6283	9.57367	10.0574	10.4703	10.8287	10.3446	10.2786	10.5791	10.3231	9.61156	10.2214	10.821	11.381	10.0096	9.82667
PVD_LNCIPEDIA_2013_10362	lnc-NAV1-1:3	lnc-NAV1-1		6.85072	7.48517	7.48315	7.44795	7.39857	7.22863	7.18204	6.87972	7.5697	7.47228	7.17956	7.08476	6.80185	7.2622	6.88793	7.14986
PVD_LNCIPEDIA_2013_10363	lnc-NAV1-2:1	lnc-NAV1-2		16.9546	16.8792	16.7896	16.6173	16.7732	16.6079	16.8849	16.7366	16.5773	16.6302	16.5703	14.1757	17.0317	16.5773	16.7569	16.9066
PVD_LNCIPEDIA_2013_10364	lnc-NAV1-3:1	lnc-NAV1-3		6.81833	6.46932	6.65278	6.80911	6.5403	6.69886	7.84801	8.28892	6.34782	6.22392	6.51612	7.2415	6.83619	6.71655	7.58575	7.76546
PVD_LNCIPEDIA_2013_10366	lnc-NAV2-2:2	lnc-NAV2-2		6.07238	6.90251	6.53521	6.63747	6.70557	6.32607	5.88139	6.31818	6.80508	6.8069	7.09156	6.61027	5.97825	6.82112	6.01218	6.61373
PVD_LNCIPEDIA_2013_10366	lnc-NAV2-2:3	lnc-NAV2-2		6.07238	6.90251	6.53521	6.63747	6.70557	6.32607	5.88139	6.31818	6.80508	6.8069	7.09156	6.61027	5.97825	6.82112	6.01218	6.61373
PVD_LNCIPEDIA_2013_10366	lnc-NAV2-2:1	lnc-NAV2-2		6.07238	6.90251	6.53521	6.63747	6.70557	6.32607	5.88139	6.31818	6.80508	6.8069	7.09156	6.61027	5.97825	6.82112	6.01218	6.61373
PVD_LNCIPEDIA_2013_10372	lnc-NBAS-1:1	lnc-NBAS-1		8.42461	7.81826	7.78061	8.24642	7.80642	8.19512	7.73775	7.72651	8.04974	7.63126	7.75434	8.25287	8.14121	7.38272	7.97734	7.85045
PVD_LNCIPEDIA_2013_10373	lnc-NBAS-2:1	lnc-NBAS-2		8.74823	9.80483	9.78547	9.82184	9.92793	9.39093	8.57422	8.91358	10.4039	10.0065	10.1677	9.92053	8.54295	9.61266	8.95123	9.48956
PVD_LNCIPEDIA_2013_10377	lnc-NBAS-5:1	lnc-NBAS-5		6.50773	6.83303	6.88202	6.91601	6.79902	6.6803	6.29023	6.49454	6.86549	6.96844	6.99837	6.99784	6.07906	6.69256	6.7617	6.70406
PVD_LNCIPEDIA_2013_10384	lnc-NBN-1:10	lnc-NBN-1		9.34356	9.64151	9.48679	9.15342	9.9439	9.80687	8.76465	8.58313	10.4414	10.3332	10.0906	9.85865	8.99031	9.5486	9.3042	9.39994
PVD_LNCIPEDIA_2013_10384	lnc-NBN-1:9	lnc-NBN-1		9.34356	9.64151	9.48679	9.15342	9.9439	9.80687	8.76465	8.58313	10.4414	10.3332	10.0906	9.85865	8.99031	9.5486	9.3042	9.39994
PVD_LNCIPEDIA_2013_10384	lnc-NBN-1:8	lnc-NBN-1		9.34356	9.64151	9.48679	9.15342	9.9439	9.80687	8.76465	8.58313	10.4414	10.3332	10.0906	9.85865	8.99031	9.5486	9.3042	9.39994
PVD_LNCIPEDIA_2013_10387	lnc-NBPF24-3:1	lnc-NBPF24-3		6.72254	6.83303	6.75504	6.67369	6.45962	6.13209	7.67251	7.52255	6.33894	6.59799	6.56813	5.84656	7.06823	6.67126	7.4055	6.88316
PVD_LNCIPEDIA_2013_10388	lnc-NBPF24-4:2	lnc-NBPF24-4		6.65726	7.26792	7.08559	7.46259	7.14286	6.66305	6.18013	6.42436	7.40697	7.45555	7.10505	7.09156	6.64267	7.07894	6.35059	6.6395
PVD_LNCIPEDIA_2013_10390	lnc-NBPF3-4:1	lnc-NBPF3-4		13.2263	13.7655	13.9245	13.5229	14.1373	13.7933	12.2252	12.5511	14.6499	14.134	14.3187	13.8345	12.4703	13.5573	12.6861	13.3961
PVD_LNCIPEDIA_2013_10392	lnc-NBPF6-2:1	lnc-NBPF6-2		7.92933	7.30417	7.32034	7.16408	7.7297	7.76391	7.77589	7.98964	8.28661	8.01443	7.86716	8.20646	7.69313	8.27152	7.64461	8.16213
PVD_LNCIPEDIA_2013_10394	lnc-NBPF6-4:1	lnc-NBPF6-4		13.1769	12.7951	12.434	12.6371	12.6284	11.9635	11.8066	11.9431	12.5679	12.2954	12.1956	12.5074	12.6371	12.1054	11.882	11.8839
PVD_LNCIPEDIA_2013_10417	lnc-NCKAP1L-1:4	lnc-NCKAP1L-1		5.04625	5.26487	5.31895	5.44746	5.05034	7.44005	5.18408	5.32121	5.63332	5.29159	5.54531	5.60767	5.20501	5.3541	8.63746	5.02564
PVD_LNCIPEDIA_2013_10417	lnc-NCKAP1L-1:5	lnc-NCKAP1L-1		5.04625	5.26487	5.31895	5.44746	5.05034	7.44005	5.18408	5.32121	5.63332	5.29159	5.54531	5.60767	5.20501	5.3541	8.63746	5.02564
PVD_LNCIPEDIA_2013_10424	lnc-NCOA3-2:1	lnc-NCOA3-2		8.06312	7.82384	7.93182	7.96918	7.86735	8.05314	7.60093	7.48328	8.45525	8.35292	8.36124	7.71131	7.78757	7.85484	7.65102	8.06548
PVD_LNCIPEDIA_2013_10428	lnc-NCOA3-7:1	lnc-NCOA3-7		6.67479	7.49094	8.03624	8.06278	7.14827	6.51489	7.54167	7.35462	7.29228	7.43472	7.84811	8.02883	7.06823	6.83895	6.44209	7.43694
PVD_LNCIPEDIA_2013_10428	lnc-NCOA3-7:2	lnc-NCOA3-7		6.67479	7.49094	8.03624	8.06278	7.14827	6.51489	7.54167	7.35462	7.29228	7.43472	7.84811	8.02883	7.06823	6.83895	6.44209	7.43694
PVD_LNCIPEDIA_2013_1043	lnc-AMY1C-1:1	lnc-AMY1C-1		9.27956	9.45503	9.62912	9.5605	8.93782	9.26623	9.74533	9.83241	8.91376	9.12665	9.27586	9.55083	9.21271	9.74876	9.7389	9.28149
PVD_LNCIPEDIA_2013_10439	lnc-NCS1-1:1	lnc-NCS1-1		11.1579	11.2836	10.9271	10.6119	12.1187	10.3686	9.74533	9.80798	13.1793	12.3456	11.8611	11.1726	10.5234	10.9066	9.50202	10.0677
PVD_LNCIPEDIA_2013_10444	lnc-NDE1-1:1	lnc-NDE1-1		6.04122	7.40231	6.57571	6.59496	6.1601	6.50896	6.35059	6.74541	6.54417	7.30417	6.77535	6.56289	6.125	6.72977	6.74057	7.09387
PVD_LNCIPEDIA_2013_10445	lnc-NDE1-2:1	lnc-NDE1-2		6.48752	6.65949	6.1851	6.43638	6.80991	6.95487	6.61165	6.46115	6.49103	6.88831	7.23971	6.92699	6.10418	6.75295	6.59449	6.46524
PVD_LNCIPEDIA_2013_10455	lnc-NDFIP2-12:1	lnc-NDFIP2-12		7.40364	6.96068	6.68184	6.49554	6.7319	6.76295	6.7319	6.70795	6.90251	6.67744	6.89798	5.73502	6.6135	6.31564	6.1851	6.1369
PVD_LNCIPEDIA_2013_10456	lnc-NDFIP2-2:9	lnc-NDFIP2-2		6.72977	5.87526	5.65407	5.35465	5.47103	6.18386	8.26332	7.46311	5.56354	6.08306	5.70508	6.35169	6.73317	6.32888	7.70938	6.83876
PVD_LNCIPEDIA_2013_10456	lnc-NDFIP2-2:7	lnc-NDFIP2-2		6.72977	5.87526	5.65407	5.35465	5.47103	6.18386	8.26332	7.46311	5.56354	6.08306	5.70508	6.35169	6.73317	6.32888	7.70938	6.83876
PVD_LNCIPEDIA_2013_10456	lnc-NDFIP2-2:6	lnc-NDFIP2-2		6.72977	5.87526	5.65407	5.35465	5.47103	6.18386	8.26332	7.46311	5.56354	6.08306	5.70508	6.35169	6.73317	6.32888	7.70938	6.83876
PVD_LNCIPEDIA_2013_10456	lnc-NDFIP2-2:1	lnc-NDFIP2-2		6.72977	5.87526	5.65407	5.35465	5.47103	6.18386	8.26332	7.46311	5.56354	6.08306	5.70508	6.35169	6.73317	6.32888	7.70938	6.83876
PVD_LNCIPEDIA_2013_10457	lnc-NDFIP2-2:7	lnc-NDFIP2-2		5.85047	6.81793	6.56385	6.72296	5.57777	6.60194	8.04599	7.98226	5.68331	6.55428	6.66416	7.004	6.125	7.12036	7.77177	7.50305
PVD_LNCIPEDIA_2013_10457	lnc-NDFIP2-2:8	lnc-NDFIP2-2		5.85047	6.81793	6.56385	6.72296	5.57777	6.60194	8.04599	7.98226	5.68331	6.55428	6.66416	7.004	6.125	7.12036	7.77177	7.50305
PVD_LNCIPEDIA_2013_10457	lnc-NDFIP2-2:2	lnc-NDFIP2-2		5.85047	6.81793	6.56385	6.72296	5.57777	6.60194	8.04599	7.98226	5.68331	6.55428	6.66416	7.004	6.125	7.12036	7.77177	7.50305
PVD_LNCIPEDIA_2013_10457	lnc-NDFIP2-2:3	lnc-NDFIP2-2		5.85047	6.81793	6.56385	6.72296	5.57777	6.60194	8.04599	7.98226	5.68331	6.55428	6.66416	7.004	6.125	7.12036	7.77177	7.50305
PVD_LNCIPEDIA_2013_1046	lnc-AMZ1-2:1	lnc-AMZ1-2		6.83086	7.33004	7.76598	8.01887	6.70557	6.73951	6.82192	6.59403	6.97401	7.03801	7.42741	7.47278	6.72659	6.65077	6.76792	6.94265
PVD_LNCIPEDIA_2013_10467	lnc-NDRG2-1:1	lnc-NDRG2-1		6.47744	7.8483	8.27137	8.00648	7.43655	7.51135	6.53497	6.91788	6.87953	7.48868	7.68253	7.70776	6.41593	7.36341	6.94886	7.31355
PVD_LNCIPEDIA_2013_1047	lnc-AMZ2-1:3	lnc-AMZ2-1		8.56157	7.91697	6.6919	6.62359	7.72598	8.9254	9.46766	8.65445	7.41531	7.70398	6.7517	5.98254	8.78835	8.93952	9.01701	7.95099
PVD_LNCIPEDIA_2013_1047	lnc-AMZ2-1:2	lnc-AMZ2-1		8.56157	7.91697	6.6919	6.62359	7.72598	8.9254	9.46766	8.65445	7.41531	7.70398	6.7517	5.98254	8.78835	8.93952	9.01701	7.95099
PVD_LNCIPEDIA_2013_10474	lnc-NDST1-1:2	lnc-NDST1-1		6.59356	9.75253	10.7902	10.3081	7.47329	8.01626	8.30754	8.48273	7.3491	9.10917	10.2201	9.23694	6.68271	8.55307	8.63002	8.88925
PVD_LNCIPEDIA_2013_10474	lnc-NDST1-1:1	lnc-NDST1-1		6.59356	9.75253	10.7902	10.3081	7.47329	8.01626	8.30754	8.48273	7.3491	9.10917	10.2201	9.23694	6.68271	8.55307	8.63002	8.88925
PVD_LNCIPEDIA_2013_10475	lnc-NDST2-1:1	lnc-NDST2-1		10.2432	9.3916	8.47673	8.28307	10.2779	9.99556	9.43335	9.12899	10.3405	10.2044	8.94877	9.55227	10.2275	10.2792	9.2682	9.54746
PVD_LNCIPEDIA_2013_10478	lnc-NDST3-1:1	lnc-NDST3-1		14.1707	14.144	13.9888	13.6506	14.0273	13.5219	13.4841	13.1324	13.6363	13.7796	13.5659	13.4766	14.2681	13.5543	13.4098	13.3298
PVD_LNCIPEDIA_2013_1048	lnc-ANAPC10-1:3	lnc-ANAPC10-1		12.0121	9.32435	8.81071	8.9189	10.3917	10.4146	10.584	10.5167	10.6283	9.82567	9.61712	9.77104	11.4947	10.4839	10.7318	9.9513
PVD_LNCIPEDIA_2013_1048	lnc-ANAPC10-1:2	lnc-ANAPC10-1		12.0121	9.32435	8.81071	8.9189	10.3917	10.4146	10.584	10.5167	10.6283	9.82567	9.61712	9.77104	11.4947	10.4839	10.7318	9.9513
PVD_LNCIPEDIA_2013_1048	lnc-ANAPC10-1:1	lnc-ANAPC10-1		12.0121	9.32435	8.81071	8.9189	10.3917	10.4146	10.584	10.5167	10.6283	9.82567	9.61712	9.77104	11.4947	10.4839	10.7318	9.9513
PVD_LNCIPEDIA_2013_1049	lnc-ANAPC11-1:1	lnc-ANAPC11-1		5.79309	6.9119	7.1853	7.41979	6.5574	6.49354	5.51211	5.81647	6.44313	6.8069	7.24863	6.70622	5.60674	6.46115	5.95809	6.46524
PVD_LNCIPEDIA_2013_10491	lnc-NDUFB1-1:1	lnc-NDUFB1-1		6.38714	7.20315	6.78764	6.56955	6.5574	6.71075	5.88139	6.27284	7.17473	7.3209	7.04827	7.18189	6.25878	6.46115	6.25996	6.62587
PVD_LNCIPEDIA_2013_10494	lnc-NDUFS5-1:1	lnc-NDUFS5-1		9.03423	8.93432	8.53726	8.39826	8.58207	9.02491	9.06793	8.94401	8.1328	8.71418	8.30811	8.65115	8.9584	8.7444	9.45403	8.5432
PVD_LNCIPEDIA_2013_10496	lnc-NDUFS6-1:1	lnc-NDUFS6-1		6.34505	7.75872	7.45285	7.46259	7.60197	6.96013	5.95664	6.00448	7.21078	7.31737	7.50106	7.17613	5.69945	6.87819	6.04635	6.81753
PVD_LNCIPEDIA_2013_1050	lnc-ANAPC11-2:2	lnc-ANAPC11-2		8.87828	10.884	10.7896	11.0984	10.2523	10.9788	8.92392	9.09229	9.75965	10.4637	10.3529	9.88748	9.08001	10.2113	9.20586	9.62001
PVD_LNCIPEDIA_2013_1050	lnc-ANAPC11-2:1	lnc-ANAPC11-2		8.87828	10.884	10.7896	11.0984	10.2523	10.9788	8.92392	9.09229	9.75965	10.4637	10.3529	9.88748	9.08001	10.2113	9.20586	9.62001
PVD_LNCIPEDIA_2013_10503	lnc-NDUFS8-1:8	lnc-NDUFS8-1		17.3354	17.9094	17.821	17.8131	18.014	17.8632	16.8675	17.2715	18.4156	18.2737	18.3587	18.1509	16.8388	18.0098	17.1876	17.7805
PVD_LNCIPEDIA_2013_10503	lnc-NDUFS8-1:5	lnc-NDUFS8-1		17.3354	17.9094	17.821	17.8131	18.014	17.8632	16.8675	17.2715	18.4156	18.2737	18.3587	18.1509	16.8388	18.0098	17.1876	17.7805
PVD_LNCIPEDIA_2013_10503	lnc-NDUFS8-1:1	lnc-NDUFS8-1		17.3354	17.9094	17.821	17.8131	18.014	17.8632	16.8675	17.2715	18.4156	18.2737	18.3587	18.1509	16.8388	18.0098	17.1876	17.7805
PVD_LNCIPEDIA_2013_10503	lnc-NDUFS8-1:9	lnc-NDUFS8-1		17.3354	17.9094	17.821	17.8131	18.014	17.8632	16.8675	17.2715	18.4156	18.2737	18.3587	18.1509	16.8388	18.0098	17.1876	17.7805
PVD_LNCIPEDIA_2013_10503	lnc-NDUFS8-1:4	lnc-NDUFS8-1		17.3354	17.9094	17.821	17.8131	18.014	17.8632	16.8675	17.2715	18.4156	18.2737	18.3587	18.1509	16.8388	18.0098	17.1876	17.7805
PVD_LNCIPEDIA_2013_10503	lnc-NDUFS8-1:2	lnc-NDUFS8-1		17.3354	17.9094	17.821	17.8131	18.014	17.8632	16.8675	17.2715	18.4156	18.2737	18.3587	18.1509	16.8388	18.0098	17.1876	17.7805
PVD_LNCIPEDIA_2013_10503	lnc-NDUFS8-1:3	lnc-NDUFS8-1		17.3354	17.9094	17.821	17.8131	18.014	17.8632	16.8675	17.2715	18.4156	18.2737	18.3587	18.1509	16.8388	18.0098	17.1876	17.7805
PVD_LNCIPEDIA_2013_10503	lnc-NDUFS8-1:7	lnc-NDUFS8-1		17.3354	17.9094	17.821	17.8131	18.014	17.8632	16.8675	17.2715	18.4156	18.2737	18.3587	18.1509	16.8388	18.0098	17.1876	17.7805
PVD_LNCIPEDIA_2013_10503	lnc-NDUFS8-1:6	lnc-NDUFS8-1		17.3354	17.9094	17.821	17.8131	18.014	17.8632	16.8675	17.2715	18.4156	18.2737	18.3587	18.1509	16.8388	18.0098	17.1876	17.7805
PVD_LNCIPEDIA_2013_10505	lnc-NDUFS8-1:4	lnc-NDUFS8-1		6.32382	6.35665	6.47541	6.78069	6.19928	6.05146	6.44908	6.6135	6.85812	6.55428	6.81353	7.1294	6.6135	6.40214	6.37957	6.93327
PVD_LNCIPEDIA_2013_10505	lnc-NDUFS8-1:1	lnc-NDUFS8-1		6.32382	6.35665	6.47541	6.78069	6.19928	6.05146	6.44908	6.6135	6.85812	6.55428	6.81353	7.1294	6.6135	6.40214	6.37957	6.93327
PVD_LNCIPEDIA_2013_10505	lnc-NDUFS8-1:8	lnc-NDUFS8-1		6.32382	6.35665	6.47541	6.78069	6.19928	6.05146	6.44908	6.6135	6.85812	6.55428	6.81353	7.1294	6.6135	6.40214	6.37957	6.93327
PVD_LNCIPEDIA_2013_10505	lnc-NDUFS8-1:7	lnc-NDUFS8-1		6.32382	6.35665	6.47541	6.78069	6.19928	6.05146	6.44908	6.6135	6.85812	6.55428	6.81353	7.1294	6.6135	6.40214	6.37957	6.93327
PVD_LNCIPEDIA_2013_10505	lnc-NDUFS8-1:11	lnc-NDUFS8-1		6.32382	6.35665	6.47541	6.78069	6.19928	6.05146	6.44908	6.6135	6.85812	6.55428	6.81353	7.1294	6.6135	6.40214	6.37957	6.93327
PVD_LNCIPEDIA_2013_10505	lnc-NDUFS8-1:3	lnc-NDUFS8-1		6.32382	6.35665	6.47541	6.78069	6.19928	6.05146	6.44908	6.6135	6.85812	6.55428	6.81353	7.1294	6.6135	6.40214	6.37957	6.93327
PVD_LNCIPEDIA_2013_10505	lnc-NDUFS8-1:2	lnc-NDUFS8-1		6.32382	6.35665	6.47541	6.78069	6.19928	6.05146	6.44908	6.6135	6.85812	6.55428	6.81353	7.1294	6.6135	6.40214	6.37957	6.93327
PVD_LNCIPEDIA_2013_10505	lnc-NDUFS8-1:5	lnc-NDUFS8-1		6.32382	6.35665	6.47541	6.78069	6.19928	6.05146	6.44908	6.6135	6.85812	6.55428	6.81353	7.1294	6.6135	6.40214	6.37957	6.93327
PVD_LNCIPEDIA_2013_10505	lnc-NDUFS8-1:10	lnc-NDUFS8-1		6.32382	6.35665	6.47541	6.78069	6.19928	6.05146	6.44908	6.6135	6.85812	6.55428	6.81353	7.1294	6.6135	6.40214	6.37957	6.93327
PVD_LNCIPEDIA_2013_10505	lnc-NDUFS8-1:6	lnc-NDUFS8-1		6.32382	6.35665	6.47541	6.78069	6.19928	6.05146	6.44908	6.6135	6.85812	6.55428	6.81353	7.1294	6.6135	6.40214	6.37957	6.93327
PVD_LNCIPEDIA_2013_10505	lnc-NDUFS8-1:12	lnc-NDUFS8-1		6.32382	6.35665	6.47541	6.78069	6.19928	6.05146	6.44908	6.6135	6.85812	6.55428	6.81353	7.1294	6.6135	6.40214	6.37957	6.93327
PVD_LNCIPEDIA_2013_10505	lnc-NDUFS8-1:9	lnc-NDUFS8-1		6.32382	6.35665	6.47541	6.78069	6.19928	6.05146	6.44908	6.6135	6.85812	6.55428	6.81353	7.1294	6.6135	6.40214	6.37957	6.93327
PVD_LNCIPEDIA_2013_1051	lnc-ANG-1:1	lnc-ANG-1		9.06482	7.18808	6.44209	7.00312	7.71808	7.11549	8.63349	8.72977	7.14859	6.73993	6.17453	5.60767	9.25749	7.06587	7.50962	7.81425
PVD_LNCIPEDIA_2013_1052	lnc-ANGEL1-1:2	lnc-ANGEL1-1		7.53049	7.14637	7.11776	6.92569	6.97991	6.8255	7.60579	7.59348	7.36396	7.21321	7.0816	7.42006	7.58411	7.21958	7.65963	7.39067
PVD_LNCIPEDIA_2013_1052	lnc-ANGEL1-1:3	lnc-ANGEL1-1		7.53049	7.14637	7.11776	6.92569	6.97991	6.8255	7.60579	7.59348	7.36396	7.21321	7.0816	7.42006	7.58411	7.21958	7.65963	7.39067
PVD_LNCIPEDIA_2013_1052	lnc-ANGEL1-1:1	lnc-ANGEL1-1		7.53049	7.14637	7.11776	6.92569	6.97991	6.8255	7.60579	7.59348	7.36396	7.21321	7.0816	7.42006	7.58411	7.21958	7.65963	7.39067
PVD_LNCIPEDIA_2013_10529	lnc-NEIL1-1:1	lnc-NEIL1-1		8.2168	8.22722	7.68789	7.60093	7.9079	8.85568	8.74066	8.3554	7.99601	8.1266	7.77167	8.12046	8.11592	8.78692	8.23113	8.00218
PVD_LNCIPEDIA_2013_10536	lnc-NEK3-1:4	lnc-NEK3-1		8.27232	6.3445	6.19682	6.17359	7.0652	7.08559	7.29243	6.99978	6.90251	6.40214	6.08306	5.30989	8.17934	6.9443	7.09222	6.51981
PVD_LNCIPEDIA_2013_10536	lnc-NEK3-1:3	lnc-NEK3-1		8.27232	6.3445	6.19682	6.17359	7.0652	7.08559	7.29243	6.99978	6.90251	6.40214	6.08306	5.30989	8.17934	6.9443	7.09222	6.51981
PVD_LNCIPEDIA_2013_10537	lnc-NEK3-1:1	lnc-NEK3-1		4.39952	4.61905	4.84135	4.47241	8.77091	9.47531	4.98208	4.68188	4.41439	4.68012	5.62695	5.02287	4.48253	4.21034	4.89688	4.6043
PVD_LNCIPEDIA_2013_10537	lnc-NEK3-1:2	lnc-NEK3-1		4.39952	4.61905	4.84135	4.47241	8.77091	9.47531	4.98208	4.68188	4.41439	4.68012	5.62695	5.02287	4.48253	4.21034	4.89688	4.6043
PVD_LNCIPEDIA_2013_10539	lnc-NELL1-1:1	lnc-NELL1-1		9.55704	10.3923	10.0919	10.9487	10.2154	10.2654	8.70308	8.97319	10.4517	10.012	9.95312	9.77053	9.27513	9.2682	9.93767	9.53226
PVD_LNCIPEDIA_2013_10539	lnc-NELL1-1:2	lnc-NELL1-1		9.55704	10.3923	10.0919	10.9487	10.2154	10.2654	8.70308	8.97319	10.4517	10.012	9.95312	9.77053	9.27513	9.2682	9.93767	9.53226
PVD_LNCIPEDIA_2013_10545	lnc-NEO1-1:1	lnc-NEO1-1		8.85636	8.39959	8.29137	8.33293	8.70107	8.77472	8.49277	8.57901	9.38494	9.08135	9.07467	8.99346	8.70454	8.5412	8.27807	8.78406
PVD_LNCIPEDIA_2013_10545	lnc-NEO1-1:2	lnc-NEO1-1		8.85636	8.39959	8.29137	8.33293	8.70107	8.77472	8.49277	8.57901	9.38494	9.08135	9.07467	8.99346	8.70454	8.5412	8.27807	8.78406
PVD_LNCIPEDIA_2013_10546	lnc-NES-1:1	lnc-NES-1		10.9294	10.5384	10.3118	10.3596	10.6557	10.3589	9.94116	9.9708	11.0177	10.5419	10.3451	10.6183	10.4593	10.377	10.1397	10.0677
PVD_LNCIPEDIA_2013_10548	lnc-NETO1-1:11	lnc-NETO1-1		5.66876	7.54094	7.19978	6.59496	7.41755	6.72446	5.46083	5.26721	8.29582	8.02693	7.63535	6.65569	5.46389	7.356	5.51999	6.33336
PVD_LNCIPEDIA_2013_10548	lnc-NETO1-1:13	lnc-NETO1-1		5.66876	7.54094	7.19978	6.59496	7.41755	6.72446	5.46083	5.26721	8.29582	8.02693	7.63535	6.65569	5.46389	7.356	5.51999	6.33336
PVD_LNCIPEDIA_2013_10548	lnc-NETO1-1:3	lnc-NETO1-1		5.66876	7.54094	7.19978	6.59496	7.41755	6.72446	5.46083	5.26721	8.29582	8.02693	7.63535	6.65569	5.46389	7.356	5.51999	6.33336
PVD_LNCIPEDIA_2013_10548	lnc-NETO1-1:9	lnc-NETO1-1		5.66876	7.54094	7.19978	6.59496	7.41755	6.72446	5.46083	5.26721	8.29582	8.02693	7.63535	6.65569	5.46389	7.356	5.51999	6.33336
PVD_LNCIPEDIA_2013_10548	lnc-NETO1-1:4	lnc-NETO1-1		5.66876	7.54094	7.19978	6.59496	7.41755	6.72446	5.46083	5.26721	8.29582	8.02693	7.63535	6.65569	5.46389	7.356	5.51999	6.33336
PVD_LNCIPEDIA_2013_10548	lnc-NETO1-1:12	lnc-NETO1-1		5.66876	7.54094	7.19978	6.59496	7.41755	6.72446	5.46083	5.26721	8.29582	8.02693	7.63535	6.65569	5.46389	7.356	5.51999	6.33336
PVD_LNCIPEDIA_2013_10548	lnc-NETO1-1:6	lnc-NETO1-1		5.66876	7.54094	7.19978	6.59496	7.41755	6.72446	5.46083	5.26721	8.29582	8.02693	7.63535	6.65569	5.46389	7.356	5.51999	6.33336
PVD_LNCIPEDIA_2013_10548	lnc-NETO1-1:2	lnc-NETO1-1		5.66876	7.54094	7.19978	6.59496	7.41755	6.72446	5.46083	5.26721	8.29582	8.02693	7.63535	6.65569	5.46389	7.356	5.51999	6.33336
PVD_LNCIPEDIA_2013_10548	lnc-NETO1-1:14	lnc-NETO1-1		5.66876	7.54094	7.19978	6.59496	7.41755	6.72446	5.46083	5.26721	8.29582	8.02693	7.63535	6.65569	5.46389	7.356	5.51999	6.33336
PVD_LNCIPEDIA_2013_10549	lnc-NETO1-1:4	lnc-NETO1-1		7.21792	8.02659	7.7762	7.804	7.97322	7.82503	6.83026	6.79131	8.42625	8.11559	8.01085	7.69346	6.71997	7.37269	6.94886	7.16847
PVD_LNCIPEDIA_2013_10549	lnc-NETO1-1:12	lnc-NETO1-1		7.21792	8.02659	7.7762	7.804	7.97322	7.82503	6.83026	6.79131	8.42625	8.11559	8.01085	7.69346	6.71997	7.37269	6.94886	7.16847
PVD_LNCIPEDIA_2013_10549	lnc-NETO1-1:9	lnc-NETO1-1		7.21792	8.02659	7.7762	7.804	7.97322	7.82503	6.83026	6.79131	8.42625	8.11559	8.01085	7.69346	6.71997	7.37269	6.94886	7.16847
PVD_LNCIPEDIA_2013_10549	lnc-NETO1-1:6	lnc-NETO1-1		7.21792	8.02659	7.7762	7.804	7.97322	7.82503	6.83026	6.79131	8.42625	8.11559	8.01085	7.69346	6.71997	7.37269	6.94886	7.16847
PVD_LNCIPEDIA_2013_10549	lnc-NETO1-1:11	lnc-NETO1-1		7.21792	8.02659	7.7762	7.804	7.97322	7.82503	6.83026	6.79131	8.42625	8.11559	8.01085	7.69346	6.71997	7.37269	6.94886	7.16847
PVD_LNCIPEDIA_2013_1055	lnc-ANGEL1-4:1	lnc-ANGEL1-4		9.2372	9.90524	9.41378	9.58768	10.2511	9.75209	8.49815	8.80185	10.2958	10.2461	9.95723	10.0056	8.91493	9.77684	8.90279	9.51171
PVD_LNCIPEDIA_2013_10558	lnc-NEUROD1-2:1	lnc-NEUROD1-2		6.98027	7.0841	7.75872	7.18251	7.1302	7.38865	6.76957	6.88545	7.86484	7.26601	6.81953	7.36341	6.96429	7.21579	6.82848	7.03527
PVD_LNCIPEDIA_2013_10562	lnc-NFAM1-1:1	lnc-NFAM1-1		9.67584	10.8743	10.5994	10.3548	11.2688	10.8456	8.88911	8.9525	11.0791	11.1955	10.9228	10.2839	9.56211	10.9237	9.29637	10.137
PVD_LNCIPEDIA_2013_10563	lnc-NFAM1-2:4	lnc-NFAM1-2		11.9489	12.8329	11.7948	11.538	12.6352	11.3865	10.0695	10.3079	13.6946	12.9099	12.2703	11.264	11.0352	12.4529	9.54984	10.0007
PVD_LNCIPEDIA_2013_10563	lnc-NFAM1-2:2	lnc-NFAM1-2		11.9489	12.8329	11.7948	11.538	12.6352	11.3865	10.0695	10.3079	13.6946	12.9099	12.2703	11.264	11.0352	12.4529	9.54984	10.0007
PVD_LNCIPEDIA_2013_10563	lnc-NFAM1-2:1	lnc-NFAM1-2		11.9489	12.8329	11.7948	11.538	12.6352	11.3865	10.0695	10.3079	13.6946	12.9099	12.2703	11.264	11.0352	12.4529	9.54984	10.0007
PVD_LNCIPEDIA_2013_10563	lnc-NFAM1-2:3	lnc-NFAM1-2		11.9489	12.8329	11.7948	11.538	12.6352	11.3865	10.0695	10.3079	13.6946	12.9099	12.2703	11.264	11.0352	12.4529	9.54984	10.0007
PVD_LNCIPEDIA_2013_10565	lnc-NFAT5-2:1	lnc-NFAT5-2		7.38461	7.80803	7.92135	7.84791	7.2666	7.33018	8.02693	8.30711	7.22863	7.99654	7.95826	8.46517	7.68942	7.69965	7.75851	7.9654
PVD_LNCIPEDIA_2013_10566	lnc-NFATC1-1:1	lnc-NFATC1-1		8.38294	8.12192	7.88824	7.91912	8.13761	8.2124	7.70073	7.48328	8.43468	7.95417	8.08603	8.00586	8.04138	7.58105	7.62374	7.5542
PVD_LNCIPEDIA_2013_10568	lnc-NFATC3-1:1	lnc-NFATC3-1		10.1922	10.5249	10.3498	10.2627	10.5393	10.5067	10.3076	10.3079	10.8339	10.412	10.502	10.7366	10.1557	10.5049	10.5402	10.5118
PVD_LNCIPEDIA_2013_10569	lnc-NFE2L2-1:1	lnc-NFE2L2-1		6.98027	7.13967	7.05337	7.18251	7.53731	6.93971	6.28156	6.35003	7.4654	7.06318	6.98401	6.77535	6.85072	6.71655	6.43586	6.55236
PVD_LNCIPEDIA_2013_1058	lnc-ANGPT2-1:1	lnc-ANGPT2-1		8.184	8.43468	8.19312	8.30683	8.06825	8.07821	8.34947	8.12934	8.00218	7.67449	7.70884	8.3706	8.32711	7.9827	8.15155	8.11413
PVD_LNCIPEDIA_2013_1058	lnc-ANGPT2-1:2	lnc-ANGPT2-1		8.184	8.43468	8.19312	8.30683	8.06825	8.07821	8.34947	8.12934	8.00218	7.67449	7.70884	8.3706	8.32711	7.9827	8.15155	8.11413
PVD_LNCIPEDIA_2013_10582	lnc-NFKBID-1:1	lnc-NFKBID-1		6.5686	7.06587	7.19978	7.11792	7.85795	6.94905	7.05659	6.69799	6.51686	6.54079	6.73041	6.98027	6.45449	6.57476	6.87108	6.50102
PVD_LNCIPEDIA_2013_10583	lnc-NFKBIL1-7:1	lnc-NFKBIL1-7		7.60765	7.13165	7.34259	7.51628	7.09486	7.13967	7.29774	7.17035	7.1794	6.83757	7.20651	7.49495	7.38488	7.29257	7.02648	7.17348
PVD_LNCIPEDIA_2013_10583	lnc-NFKBIL1-7:2	lnc-NFKBIL1-7		7.60765	7.13165	7.34259	7.51628	7.09486	7.13967	7.29774	7.17035	7.1794	6.83757	7.20651	7.49495	7.38488	7.29257	7.02648	7.17348
PVD_LNCIPEDIA_2013_10586	lnc-NFRKB-1:1	lnc-NFRKB-1		13.9829	13.8719	13.4766	13.868	13.7501	14.1629	13.2695	13.3416	13.1643	13.098	13	13.3809	14.2136	13.4731	13.6865	13.2999
PVD_LNCIPEDIA_2013_10586	lnc-NFRKB-1:2	lnc-NFRKB-1		13.9829	13.8719	13.4766	13.868	13.7501	14.1629	13.2695	13.3416	13.1643	13.098	13	13.3809	14.2136	13.4731	13.6865	13.2999
PVD_LNCIPEDIA_2013_10592	lnc-NGFR-1:1	lnc-NGFR-1		6.38714	8.27807	8.40406	7.72991	6.93604	7.33018	6.70363	6.92717	7.16973	8.11201	8.12046	7.59488	6.125	7.53098	6.91732	7.16847
PVD_LNCIPEDIA_2013_10595	lnc-NGFR-3:2	lnc-NGFR-3		8.59291	8.24159	7.9827	8.04974	8.05492	8.13248	8.10989	8.17084	8.30604	8.20669	8.04309	8.03237	8.47806	7.85999	7.95162	7.94066
PVD_LNCIPEDIA_2013_10600	lnc-NHLH2-2:1	lnc-NHLH2-2		8.5412	8.91311	8.82827	8.30683	9.07668	8.90758	7.84065	7.75694	9.09237	9.38245	9.10233	8.64862	8.33886	8.5412	8.07996	8.40239
PVD_LNCIPEDIA_2013_10602	lnc-NHP2L1-1:1	lnc-NHP2L1-1		8.55151	7.96377	8.36746	8.01077	9.38589	7.20621	8.29546	8.30597	8.23487	7.56114	8.0589	8.00218	8.8551	7.43381	7.85201	7.8999
PVD_LNCIPEDIA_2013_10605	lnc-NID1-1:1	lnc-NID1-1		9.1558	10.0979	9.99225	10.2283	10.0913	9.99209	8.80154	9.01784	10.7363	10.6067	10.5456	10.26	8.81487	10.1233	9.17128	10.0217
PVD_LNCIPEDIA_2013_10608	lnc-NID1-4:1	lnc-NID1-4		9.79433	8.42067	8.60656	8.33844	9.04485	8.78452	9.18641	9.05451	9.62995	8.9363	9.06115	8.98561	9.48896	8.57511	9.31163	8.72146
PVD_LNCIPEDIA_2013_1061	lnc-ANGPT2-2:2	lnc-ANGPT2-2		7.85533	7.8483	8.18509	8.37821	7.8032	7.87755	8.64671	8.66454	7.94971	7.356	7.78143	8.65814	8.03778	8.87511	8.52691	8.34115
PVD_LNCIPEDIA_2013_1061	lnc-ANGPT2-2:1	lnc-ANGPT2-2		7.85533	7.8483	8.18509	8.37821	7.8032	7.87755	8.64671	8.66454	7.94971	7.356	7.78143	8.65814	8.03778	8.87511	8.52691	8.34115
PVD_LNCIPEDIA_2013_1061	lnc-ANGPT2-2:3	lnc-ANGPT2-2		7.85533	7.8483	8.18509	8.37821	7.8032	7.87755	8.64671	8.66454	7.94971	7.356	7.78143	8.65814	8.03778	8.87511	8.52691	8.34115
PVD_LNCIPEDIA_2013_1061	lnc-ANGPT2-2:4	lnc-ANGPT2-2		7.85533	7.8483	8.18509	8.37821	7.8032	7.87755	8.64671	8.66454	7.94971	7.356	7.78143	8.65814	8.03778	8.87511	8.52691	8.34115
PVD_LNCIPEDIA_2013_10613	lnc-NIF3L1-1:2	lnc-NIF3L1-1		7.02319	7.9079	7.7762	7.9093	7.01798	7.45349	6.84092	6.98846	7.3491	7.64416	7.72864	7.66985	6.88812	7.38272	7.21928	7.31808
PVD_LNCIPEDIA_2013_10613	lnc-NIF3L1-1:1	lnc-NIF3L1-1		7.02319	7.9079	7.7762	7.9093	7.01798	7.45349	6.84092	6.98846	7.3491	7.64416	7.72864	7.66985	6.88812	7.38272	7.21928	7.31808
PVD_LNCIPEDIA_2013_10615	lnc-NINJ1-1:1	lnc-NINJ1-1		12.9587	14.822	14.6499	14.6122	14.5944	14.0278	11.5557	11.9719	15.5204	15.0972	14.936	14.5606	12.5468	14.6749	12.7508	14.0674
PVD_LNCIPEDIA_2013_10618	lnc-NINJ2-2:1	lnc-NINJ2-2		7.73373	6.39144	7.47886	7.47545	7.46157	6.79334	8.55169	8.32788	7.44018	6.49604	7.58786	7.84791	7.81646	6.93935	8.10466	8.26296
PVD_LNCIPEDIA_2013_10619	lnc-NIPA1-1:2	lnc-NIPA1-1		9.50816	8.06	8.5338	8.77142	9.02893	8.90758	9.22719	9.3068	8.97256	8.05102	8.69977	9.01614	9.42018	8.5485	9.27797	9.08043
PVD_LNCIPEDIA_2013_10619	lnc-NIPA1-1:1	lnc-NIPA1-1		9.50816	8.06	8.5338	8.77142	9.02893	8.90758	9.22719	9.3068	8.97256	8.05102	8.69977	9.01614	9.42018	8.5485	9.27797	9.08043
PVD_LNCIPEDIA_2013_10624	lnc-NIPSNAP3B-1:1	lnc-NIPSNAP3B-1		7.8033	8.50412	8.64969	8.54295	8.33425	8.18462	7.70722	7.60046	8.36172	8.29869	8.48342	8.19327	7.60046	8.20294	7.80289	7.78798
PVD_LNCIPEDIA_2013_10629	lnc-NKAIN3-3:12	lnc-NKAIN3-3		10.3599	8.7914	8.68276	8.81362	8.85437	8.79389	9.55677	9.1275	8.51525	8.45525	8.52079	8.2969	10.1312	8.57853	9.28004	8.50772
PVD_LNCIPEDIA_2013_10629	lnc-NKAIN3-3:8	lnc-NKAIN3-3		10.3599	8.7914	8.68276	8.81362	8.85437	8.79389	9.55677	9.1275	8.51525	8.45525	8.52079	8.2969	10.1312	8.57853	9.28004	8.50772
PVD_LNCIPEDIA_2013_10629	lnc-NKAIN3-3:11	lnc-NKAIN3-3		10.3599	8.7914	8.68276	8.81362	8.85437	8.79389	9.55677	9.1275	8.51525	8.45525	8.52079	8.2969	10.1312	8.57853	9.28004	8.50772
PVD_LNCIPEDIA_2013_10629	lnc-NKAIN3-3:16	lnc-NKAIN3-3		10.3599	8.7914	8.68276	8.81362	8.85437	8.79389	9.55677	9.1275	8.51525	8.45525	8.52079	8.2969	10.1312	8.57853	9.28004	8.50772
PVD_LNCIPEDIA_2013_10629	lnc-NKAIN3-3:15	lnc-NKAIN3-3		10.3599	8.7914	8.68276	8.81362	8.85437	8.79389	9.55677	9.1275	8.51525	8.45525	8.52079	8.2969	10.1312	8.57853	9.28004	8.50772
PVD_LNCIPEDIA_2013_10629	lnc-NKAIN3-3:1	lnc-NKAIN3-3		10.3599	8.7914	8.68276	8.81362	8.85437	8.79389	9.55677	9.1275	8.51525	8.45525	8.52079	8.2969	10.1312	8.57853	9.28004	8.50772
PVD_LNCIPEDIA_2013_10629	lnc-NKAIN3-3:14	lnc-NKAIN3-3		10.3599	8.7914	8.68276	8.81362	8.85437	8.79389	9.55677	9.1275	8.51525	8.45525	8.52079	8.2969	10.1312	8.57853	9.28004	8.50772
PVD_LNCIPEDIA_2013_10629	lnc-NKAIN3-3:6	lnc-NKAIN3-3		10.3599	8.7914	8.68276	8.81362	8.85437	8.79389	9.55677	9.1275	8.51525	8.45525	8.52079	8.2969	10.1312	8.57853	9.28004	8.50772
PVD_LNCIPEDIA_2013_10629	lnc-NKAIN3-3:3	lnc-NKAIN3-3		10.3599	8.7914	8.68276	8.81362	8.85437	8.79389	9.55677	9.1275	8.51525	8.45525	8.52079	8.2969	10.1312	8.57853	9.28004	8.50772
PVD_LNCIPEDIA_2013_10629	lnc-NKAIN3-3:10	lnc-NKAIN3-3		10.3599	8.7914	8.68276	8.81362	8.85437	8.79389	9.55677	9.1275	8.51525	8.45525	8.52079	8.2969	10.1312	8.57853	9.28004	8.50772
PVD_LNCIPEDIA_2013_10629	lnc-NKAIN3-3:13	lnc-NKAIN3-3		10.3599	8.7914	8.68276	8.81362	8.85437	8.79389	9.55677	9.1275	8.51525	8.45525	8.52079	8.2969	10.1312	8.57853	9.28004	8.50772
PVD_LNCIPEDIA_2013_10629	lnc-NKAIN3-3:17	lnc-NKAIN3-3		10.3599	8.7914	8.68276	8.81362	8.85437	8.79389	9.55677	9.1275	8.51525	8.45525	8.52079	8.2969	10.1312	8.57853	9.28004	8.50772
PVD_LNCIPEDIA_2013_10629	lnc-NKAIN3-3:5	lnc-NKAIN3-3		10.3599	8.7914	8.68276	8.81362	8.85437	8.79389	9.55677	9.1275	8.51525	8.45525	8.52079	8.2969	10.1312	8.57853	9.28004	8.50772
PVD_LNCIPEDIA_2013_10630	lnc-NKAIN3-3:4	lnc-NKAIN3-3		17.4375	17.7666	17.6509	17.8097	17.6366	18.1509	17.0274	17.3887	18.1123	17.7589	17.8819	16.7851	17.3536	17.8686	17.452	17.8187
PVD_LNCIPEDIA_2013_10630	lnc-NKAIN3-3:1	lnc-NKAIN3-3		17.4375	17.7666	17.6509	17.8097	17.6366	18.1509	17.0274	17.3887	18.1123	17.7589	17.8819	16.7851	17.3536	17.8686	17.452	17.8187
PVD_LNCIPEDIA_2013_10630	lnc-NKAIN3-3:9	lnc-NKAIN3-3		17.4375	17.7666	17.6509	17.8097	17.6366	18.1509	17.0274	17.3887	18.1123	17.7589	17.8819	16.7851	17.3536	17.8686	17.452	17.8187
PVD_LNCIPEDIA_2013_10630	lnc-NKAIN3-3:6	lnc-NKAIN3-3		17.4375	17.7666	17.6509	17.8097	17.6366	18.1509	17.0274	17.3887	18.1123	17.7589	17.8819	16.7851	17.3536	17.8686	17.452	17.8187
PVD_LNCIPEDIA_2013_10630	lnc-NKAIN3-3:10	lnc-NKAIN3-3		17.4375	17.7666	17.6509	17.8097	17.6366	18.1509	17.0274	17.3887	18.1123	17.7589	17.8819	16.7851	17.3536	17.8686	17.452	17.8187
PVD_LNCIPEDIA_2013_10630	lnc-NKAIN3-3:3	lnc-NKAIN3-3		17.4375	17.7666	17.6509	17.8097	17.6366	18.1509	17.0274	17.3887	18.1123	17.7589	17.8819	16.7851	17.3536	17.8686	17.452	17.8187
PVD_LNCIPEDIA_2013_10630	lnc-NKAIN3-3:2	lnc-NKAIN3-3		17.4375	17.7666	17.6509	17.8097	17.6366	18.1509	17.0274	17.3887	18.1123	17.7589	17.8819	16.7851	17.3536	17.8686	17.452	17.8187
PVD_LNCIPEDIA_2013_10630	lnc-NKAIN3-3:5	lnc-NKAIN3-3		17.4375	17.7666	17.6509	17.8097	17.6366	18.1509	17.0274	17.3887	18.1123	17.7589	17.8819	16.7851	17.3536	17.8686	17.452	17.8187
PVD_LNCIPEDIA_2013_10630	lnc-NKAIN3-3:8	lnc-NKAIN3-3		17.4375	17.7666	17.6509	17.8097	17.6366	18.1509	17.0274	17.3887	18.1123	17.7589	17.8819	16.7851	17.3536	17.8686	17.452	17.8187
PVD_LNCIPEDIA_2013_10630	lnc-NKAIN3-3:7	lnc-NKAIN3-3		17.4375	17.7666	17.6509	17.8097	17.6366	18.1509	17.0274	17.3887	18.1123	17.7589	17.8819	16.7851	17.3536	17.8686	17.452	17.8187
PVD_LNCIPEDIA_2013_10631	lnc-NKAIN3-3:1	lnc-NKAIN3-3		9.96751	8.7914	8.7862	8.77801	9.1755	9.47946	9.42321	9.23267	8.94301	8.73744	8.59425	8.85256	9.87303	8.72556	9.12011	8.82916
PVD_LNCIPEDIA_2013_10631	lnc-NKAIN3-3:7	lnc-NKAIN3-3		9.96751	8.7914	8.7862	8.77801	9.1755	9.47946	9.42321	9.23267	8.94301	8.73744	8.59425	8.85256	9.87303	8.72556	9.12011	8.82916
PVD_LNCIPEDIA_2013_10631	lnc-NKAIN3-3:13	lnc-NKAIN3-3		9.96751	8.7914	8.7862	8.77801	9.1755	9.47946	9.42321	9.23267	8.94301	8.73744	8.59425	8.85256	9.87303	8.72556	9.12011	8.82916
PVD_LNCIPEDIA_2013_10631	lnc-NKAIN3-3:14	lnc-NKAIN3-3		9.96751	8.7914	8.7862	8.77801	9.1755	9.47946	9.42321	9.23267	8.94301	8.73744	8.59425	8.85256	9.87303	8.72556	9.12011	8.82916
PVD_LNCIPEDIA_2013_10631	lnc-NKAIN3-3:8	lnc-NKAIN3-3		9.96751	8.7914	8.7862	8.77801	9.1755	9.47946	9.42321	9.23267	8.94301	8.73744	8.59425	8.85256	9.87303	8.72556	9.12011	8.82916
PVD_LNCIPEDIA_2013_10631	lnc-NKAIN3-3:16	lnc-NKAIN3-3		9.96751	8.7914	8.7862	8.77801	9.1755	9.47946	9.42321	9.23267	8.94301	8.73744	8.59425	8.85256	9.87303	8.72556	9.12011	8.82916
PVD_LNCIPEDIA_2013_10631	lnc-NKAIN3-3:3	lnc-NKAIN3-3		9.96751	8.7914	8.7862	8.77801	9.1755	9.47946	9.42321	9.23267	8.94301	8.73744	8.59425	8.85256	9.87303	8.72556	9.12011	8.82916
PVD_LNCIPEDIA_2013_10631	lnc-NKAIN3-3:5	lnc-NKAIN3-3		9.96751	8.7914	8.7862	8.77801	9.1755	9.47946	9.42321	9.23267	8.94301	8.73744	8.59425	8.85256	9.87303	8.72556	9.12011	8.82916
PVD_LNCIPEDIA_2013_10632	lnc-NKAIN3-3:14	lnc-NKAIN3-3		9.79646	8.42303	8.41539	8.60864	9.09642	9.31797	9.19548	9.08907	9.12314	8.53666	8.57906	8.52605	9.77876	8.71031	8.87737	8.7254
PVD_LNCIPEDIA_2013_10632	lnc-NKAIN3-3:3	lnc-NKAIN3-3		9.79646	8.42303	8.41539	8.60864	9.09642	9.31797	9.19548	9.08907	9.12314	8.53666	8.57906	8.52605	9.77876	8.71031	8.87737	8.7254
PVD_LNCIPEDIA_2013_10632	lnc-NKAIN3-3:16	lnc-NKAIN3-3		9.79646	8.42303	8.41539	8.60864	9.09642	9.31797	9.19548	9.08907	9.12314	8.53666	8.57906	8.52605	9.77876	8.71031	8.87737	8.7254
PVD_LNCIPEDIA_2013_10632	lnc-NKAIN3-3:17	lnc-NKAIN3-3		9.79646	8.42303	8.41539	8.60864	9.09642	9.31797	9.19548	9.08907	9.12314	8.53666	8.57906	8.52605	9.77876	8.71031	8.87737	8.7254
PVD_LNCIPEDIA_2013_10632	lnc-NKAIN3-3:13	lnc-NKAIN3-3		9.79646	8.42303	8.41539	8.60864	9.09642	9.31797	9.19548	9.08907	9.12314	8.53666	8.57906	8.52605	9.77876	8.71031	8.87737	8.7254
PVD_LNCIPEDIA_2013_10632	lnc-NKAIN3-3:18	lnc-NKAIN3-3		9.79646	8.42303	8.41539	8.60864	9.09642	9.31797	9.19548	9.08907	9.12314	8.53666	8.57906	8.52605	9.77876	8.71031	8.87737	8.7254
PVD_LNCIPEDIA_2013_10632	lnc-NKAIN3-3:8	lnc-NKAIN3-3		9.79646	8.42303	8.41539	8.60864	9.09642	9.31797	9.19548	9.08907	9.12314	8.53666	8.57906	8.52605	9.77876	8.71031	8.87737	8.7254
PVD_LNCIPEDIA_2013_10632	lnc-NKAIN3-3:1	lnc-NKAIN3-3		9.79646	8.42303	8.41539	8.60864	9.09642	9.31797	9.19548	9.08907	9.12314	8.53666	8.57906	8.52605	9.77876	8.71031	8.87737	8.7254
PVD_LNCIPEDIA_2013_10638	lnc-NKAP-1:1	lnc-NKAP-1		7.87543	8.73358	8.2882	8.60483	8.32353	8.15519	7.62454	7.641	8.42356	8.19504	8.14153	7.8808	7.99459	8.0589	7.98208	7.90546
PVD_LNCIPEDIA_2013_10640	lnc-NKD2-2:1	lnc-NKD2-2		7.20315	7.42741	7.61433	7.66653	7.13454	6.89116	7.13101	7.35765	7.65382	7.25749	7.53342	7.76536	7.16062	7.23821	7.08626	7.20804
PVD_LNCIPEDIA_2013_10641	lnc-NKD2-3:1	lnc-NKD2-3		13.2267	12.2009	11.5223	12.0003	10.7927	12.905	13.6506	12.8021	10.7417	11.9536	11.9323	12.097	13.4914	11.781	13.5709	12.1656
PVD_LNCIPEDIA_2013_10642	lnc-NKD2-3:7	lnc-NKD2-3		14.6375	13.6204	12.9135	13.4081	12.1155	14.3223	15.0398	14.3316	12.1972	13.4379	13.3112	13.6787	14.8162	13.3055	14.9988	13.7855
PVD_LNCIPEDIA_2013_10654	lnc-NKX2-6-1:1	lnc-NKX2-6-1		12.9366	14.5953	14.6058	14.4761	14.5843	13.5824	11.5564	12.1905	14.94	14.5572	14.425	14.4813	12.1902	14.2431	13.0965	13.8199
PVD_LNCIPEDIA_2013_10661	lnc-NKX6-3-1:1	lnc-NKX6-3-1		6.84367	7.95299	8.01878	7.89545	7.74102	7.58411	6.81232	7.09122	7.48012	7.77115	7.67317	7.38272	6.91489	7.65136	7.11223	7.47278
PVD_LNCIPEDIA_2013_10664	lnc-NLGN1-1:7	lnc-NLGN1-1		6.59356	6.49128	6.74709	6.66283	6.5403	6.50896	7.10209	7.12618	7.00821	6.86375	6.76212	6.81513	6.66816	6.67126	7.20529	7.07292
PVD_LNCIPEDIA_2013_10664	lnc-NLGN1-1:1	lnc-NLGN1-1		6.59356	6.49128	6.74709	6.66283	6.5403	6.50896	7.10209	7.12618	7.00821	6.86375	6.76212	6.81513	6.66816	6.67126	7.20529	7.07292
PVD_LNCIPEDIA_2013_10664	lnc-NLGN1-1:2	lnc-NLGN1-1		6.59356	6.49128	6.74709	6.66283	6.5403	6.50896	7.10209	7.12618	7.00821	6.86375	6.76212	6.81513	6.66816	6.67126	7.20529	7.07292
PVD_LNCIPEDIA_2013_10667	lnc-NLGN2-1:1	lnc-NLGN2-1		14.5406	15.0292	14.6925	15.1098	15.0713	15.3356	13.2224	14.3246	15.6595	15.4307	15.3681	15.5929	13.8364	15.0071	14.4565	15.0386
PVD_LNCIPEDIA_2013_10667	lnc-NLGN2-1:2	lnc-NLGN2-1		14.5406	15.0292	14.6925	15.1098	15.0713	15.3356	13.2224	14.3246	15.6595	15.4307	15.3681	15.5929	13.8364	15.0071	14.4565	15.0386
PVD_LNCIPEDIA_2013_10668	lnc-NLGN4X-1:2	lnc-NLGN4X-1		10.7644	14.7068	14.0674	12.7918	15.1201	13.1056	9.62133	9.71185	15.3744	14.779	14.4329	13.2259	10.1652	13.8502	9.8919	11.587
PVD_LNCIPEDIA_2013_10668	lnc-NLGN4X-1:1	lnc-NLGN4X-1		10.7644	14.7068	14.0674	12.7918	15.1201	13.1056	9.62133	9.71185	15.3744	14.779	14.4329	13.2259	10.1652	13.8502	9.8919	11.587
PVD_LNCIPEDIA_2013_10668	lnc-NLGN4X-1:3	lnc-NLGN4X-1		10.7644	14.7068	14.0674	12.7918	15.1201	13.1056	9.62133	9.71185	15.3744	14.779	14.4329	13.2259	10.1652	13.8502	9.8919	11.587
PVD_LNCIPEDIA_2013_10673	lnc-NLRP12-1:1	lnc-NLRP12-1		7.33465	6.44339	6.36351	6.65121	6.13145	6.83224	6.57996	7.03458	6.98668	6.94722	7.08559	7.56757	6.78887	6.19159	6.59449	6.80387
PVD_LNCIPEDIA_2013_10674	lnc-NLRP12-2:1	lnc-NLRP12-2		6.78458	7.8564	8.16818	8.47654	9.03044	7.07125	6.29023	6.45346	8.59291	7.82224	7.89489	7.79164	7.12618	7.59732	6.54176	7.34051
PVD_LNCIPEDIA_2013_10675	lnc-NLRP3-1:1	lnc-NLRP3-1		14.9055	14.5126	13.9688	14.1666	14.2196	13.801	13.87	13.4709	13.9282	13.8691	13.6419	13.4484	14.5931	13.7257	13.5964	13.4172
PVD_LNCIPEDIA_2013_10677	lnc-NLRP3-2:1	lnc-NLRP3-2		8.41387	9.09559	9.36717	8.97427	8.84072	8.48027	8.12523	8.01443	9.77349	9.34335	9.54526	9.11641	7.8486	8.78692	8.47464	8.64874
[truncated: 11,892 more rows]
