# Supplementary material for: Differential expression of lncRNAs during the HIV replication cycle: an underestimated layer in the HIV-host interplay
Source: Sci Rep. 2016 Oct 26;6:36111. doi: 10.1038/srep36111 (PMC5080576; doi:10.1038/srep36111)
Supplement: Supplementary Information [file srep36111-s4.xls]

## Sheet: overview
	Supplementary Data 6A. Overview of the differential expression analysis for the mRNA and lncRNA fraction.
	All signifcantly differentially expressed probes are given per timepoint and per RNA fraction
	To construct table: Only the number of unique genes are counted, if multiple probes were present per gene, one was used for counting.
			2hpi	6hpi	18hpi	30hpi	total	total unique
	mRNA
	up		1	17	571	201	790
	down		0	5	102	52	159
	total		1	22	673	253	949	744
	lncRNA
	up		1	16	216	56	289
	down		0	0	80	18	98
	total		1	16	296	74	387	328
	total		2	38	969	327	1336	1072

## Sheet: mrna_2h
	ProbeName	2h	6h	18h	30h	PrimaryAccession	RefSeqAccession	GenbankAccession	UniGeneID	EntrezGeneID	GeneSymbol	EnsemblID
	A_23_P85240	3.74874	-0.584448	0.302521	0.60732	NM_016562	NM_016562	NM_016562	Hs.659215	51284	TLR7	ENST00000380659

## Sheet: mrna_6h
	ProbeName	2h	6h	18h	30h	PrimaryAccession	RefSeqAccession	GenbankAccession	UniGeneID	EntrezGeneID	GeneSymbol	EnsemblID
	A_23_P135381	0.454854	1.87552	3.39842	3.06724	NM_001003845	NM_001003845	NM_001003845	Hs.368802	389058	SP5	ENST00000375281
	A_23_P141974	0.074733	1.12299	1.64308	0.432627	NM_003290	NM_003290	NM_003290	Hs.631618	7171	TPM4	ENST00000538887
	A_23_P164057	0.0142155	-1.89579	-1.79881	-1.62627	NM_002404	NM_002404	NM_002404	Hs.296049	4239	MFAP4	ENST00000395592
	A_23_P17663	0.386721	1.64586	0.31768	0.840627	NM_002462	NM_002462	NM_002462	Hs.517307	4599	MX1	ENST00000455164
	A_23_P217845	0.374039	1.59375	1.77968	2.02445	NM_002928	NM_002928	NM_002928	Hs.413297	6004	RGS16	ENST00000367558
	A_23_P301521	0.129958	-1.55351	-0.682862	-0.41477	NM_020848	NM_020848	NM_020848	Hs.533953	57608	KIAA1462	ENST00000375377
	A_23_P31896	0.138838	1.11771	0.710081	0.398581	NM_003033	NM_003033	NM_003033	Hs.374257	6482	ST3GAL1	ENST00000522652
	A_23_P360626	0.273799	-1.64392	-0.563648	0.108995	NM_178836	NM_178836	NM_178836	Hs.729079	201164	PLD6	ENST00000321560
	A_23_P47728	-0.133655	2.04602	0.337948	0.427438	NM_033063	NM_033063	NM_033063	Hs.585540	4135	MAP6	ENST00000545476
	A_23_P77918	-0.187673	1.2349	0.777553	1.00847	NM_006041	NM_006041	NM_006041	Hs.48384	9953	HS3ST3B1	ENST00000360954
	A_24_P148750	0.0616542	1.87242	1.13431	0.503222	NM_004844	NM_004844	NM_004844	Hs.726063	9467	SH3BP5	ENST00000408919
	A_24_P269062	0.0988651	1.64845	1.25271	0.992728	NM_030964	NM_030964	NM_030964	Hs.323308	81848	SPRY4	ENST00000344120
	A_24_P405205	0.279734	1.33848	2.7309	1.7007	NM_001001396	NM_001001396	NM_001001396	Hs.343522	493	ATP2B4	ENST00000367218
	A_32_P141682	0.150103	-1.43256	-1.07117	-1.12528	NM_001145127	NM_001145127	NM_001145127	Hs.462400	645027	EVPLL	ENST00000399134
	A_32_P83845	0.215476	1.55096	2.4684	2.23051	NM_001040708	NM_001040708	NM_001040708	Hs.234434	23462	HEY1	ENST00000337919
	A_33_P3248638	0.225124	2.32374	1.69766	1.33416	NM_001001938	NM_001001938	NM_001001938	Hs.585118	286223	C9orf47	ENST00000375851
	A_33_P3252177	0.404114	1.375	0.905789	-0.0113762	NM_152361	NM_152361	NM_152361	Hs.135181	126272	EID2B	ENST00000326282
	A_33_P3268783	-0.282314	1.91837	2.73816	1.16157	NM_133463	NM_133463	NM_133463	Hs.42221	155185	AMZ1	ENST00000312371
	A_33_P3281283	0.292907	1.82309	2.43652	1.99562	NM_005226	NM_005226	NM_005226	Hs.585118	1903	S1PR3	ENST00000375846
	A_33_P3290562	0.281206	1.45599	1.35191	1.45694	NM_000168	NM_000168	NM_000168	Hs.21509	2737	GLI3	ENST00000395925
	A_33_P3306146	0.307275	2.17361	2.8153	1.72172	NM_001145031	NM_001145031	NM_001145031	Hs.77274	5328	PLAU	ENST00000372761
	A_33_P3307495	-0.00604004	-1.27258	-2.90804	-2.53672	NM_001199042	NM_001199042	NM_001199042	Hs.24553	64220	STRA6	ENST00000423167
	A_33_P3307500	0.263135	-1.95655	-2.21335	-1.67971	NM_001142620	NM_001142620	NM_001142620	Hs.24553	64220	STRA6
	A_33_P3379061	0.342781	2.64416	2.05859	1.64753	NM_001001938	NM_001001938	NM_001001938	Hs.585118	286223	C9orf47	ENST00000375851

## Sheet: mrna_18h
	ProbeName	2h	6h	18h	30h	PrimaryAccession	RefSeqAccession	GenbankAccession	UniGeneID	EntrezGeneID	GeneSymbol	EnsemblID
	A_23_P100660	-0.0934197	-0.165631	1.19706	0.784957	NM_002615	NM_002615	NM_002615	Hs.532768	5176	SERPINF1	ENST00000254722
	A_23_P100963	-0.042619	0.196295	0.978085	0.550879	NM_182538	NM_182538	NM_182538	Hs.657543	201305	SPNS3	ENST00000355530
	A_23_P101829	0.0552302	0.461849	0.871974	0.157207	NM_004720	NM_004720	NM_004720	Hs.122575	9170	LPAR2	ENST00000542587
	A_23_P101905	-0.0866084	-0.208363	1.33579	1.22457	NM_005883	NM_005883	NM_005883	Hs.446376	10297	APC2	ENST00000233607
	A_23_P102611	-0.635763	-0.616325	2.73242	-0.327379	NM_003881	NM_003881	NM_003881	Hs.592145	8839	WISP2	ENST00000372868
	A_23_P102706	-0.186687	0.392843	1.30615	0.889609	NM_014723	NM_014723	NM_014723	Hs.323833	9751	SNPH	ENST00000381867
	A_23_P103601	-0.00794016	-0.0231752	1.06287	0.518041	NM_020379	NM_020379	NM_020379	Hs.197043	57134	MAN1C1	ENST00000263979
	A_23_P103756	0.15198	-0.234913	0.81238	0.281434	NM_002557	NM_002557	NM_002557	Hs.1154	5016	OVGP1	ENST00000434331
	A_23_P106371	-0.0531826	0.575064	1.06989	0.825238	NM_001038640	NM_001038640	NM_001038640	Hs.546408	342096	GOLGA6A	ENST00000290438
	A_23_P107166	-0.0588968	0.608864	0.837696	0.630875	NM_024722	NM_024722	NM_024722	Hs.110298	79777	ACBD4	ENST00000431281
	A_23_P107855	-0.148735	-0.674922	-1.15339	-1.04017	NM_032836	NM_032836	NM_032836	Hs.515617	84922	FIZ1	ENST00000221665
	A_23_P109133	-0.262802	-0.618351	-1.37582	-0.955126	NM_000490	NM_000490	NM_000490	Hs.89648	551	AVP	ENST00000380293
	A_23_P110005	0.270693	0.519704	0.967985	0.523455	NM_032316	NM_032316	NM_032316	Hs.191460	84276	NICN1	ENST00000430622
	A_23_P112162	-0.157498	0.230338	0.787592	0.498508	NM_012079	NM_012079	NM_012079	Hs.521954	8694	DGAT1	ENST00000528718
	A_23_P116557	-0.197511	0.320486	1.23158	0.851694	NM_009587	NM_009587	NM_009587	Hs.81337	3965	LGALS9	ENST00000467111
	A_23_P122852	-0.0448356	-0.0623791	1.13602	1.16145	NM_003078	NM_003078	NM_003078	Hs.647067	6604	SMARCD3	ENST00000347683
	A_23_P12463	0.185374	0.250053	1.00875	0.880336	NM_002826	NM_002826	NM_002826	Hs.730680	5768	QSOX1	ENST00000367602
	A_23_P125505	0.523149	0.758262	2.5886	2.21116	NM_006240	NM_006240	NM_006240	Hs.211589	5475	PPEF1	ENST00000361511
	A_23_P126103	0.19256	0.490065	0.818278	0.767068	NM_001902	NM_001902	NM_001902	Hs.19904	1491	CTH	ENST00000370938
	A_23_P126593	0.0762147	-0.802607	-1.55913	-1.40139	NM_005620	NM_005620	NM_005620	Hs.417004	6282	S100A11	ENST00000271638
	A_23_P126908	0.0951492	-0.0792925	0.96928	0.81015	NM_003820	NM_003820	NM_003820	Hs.512898	8764	TNFRSF14	ENST00000466750
	A_23_P128503	0.330672	-0.0985546	1.9199	2.24649	NM_018402	NM_018402	NM_018402	Hs.272350	55801	IL26	ENST00000229134
	A_23_P128728	0.206403	0.525296	1.11566	1.12974	NM_001172	NM_001172	NM_001172	Hs.226007	384	ARG2	ENST00000261783
	A_23_P128967	0.0357882	0.259143	0.860269	0.59365	NM_005589	NM_005589	NM_005589	Hs.293970	4329	ALDH6A1	ENST00000554501
	A_23_P128974	0.176147	0.774059	1.27283	1.12206	NM_006399	NM_006399	NM_006399	Hs.509964	10538	BATF	ENST00000286639
	A_23_P129157	-0.128502	0.18506	1.15744	0.7924	NM_024608	NM_024608	NM_024608	Hs.512732	79661	NEIL1	ENST00000336572
	A_23_P129291	-0.528575	1.54813	3.67258	2.44649	NM_201631	NM_201631	NM_201631	Hs.129719	9333	TGM5	ENST00000220420
	A_23_P129556	0.361679	0.396223	1.50704	1.24142	NM_000418	NM_000418	NM_000418	Hs.513457	3566	IL4R	ENST00000170630
	A_23_P129956	0.305658	0.301967	0.994005	0.476529	NM_004090	NM_004090	NM_004090	Hs.181046	1845	DUSP3	ENST00000226004
	A_23_P130343	0.0825303	-0.0441327	0.741483	0.397845	NM_198991	NM_198991	NM_198991	Hs.526630	284252	KCTD1	ENST00000417602
	A_23_P130352	0.0662969	0.2956	1.36873	0.697841	NM_198991	NM_198991	NM_198991	Hs.526630	284252	KCTD1	ENST00000417602
	A_23_P130482	0.29728	0.429167	1.18682	1.34606	NM_198855	NM_198855	NM_198855	Hs.590977	10520	ZNF211	ENST00000254182
	A_23_P131139	-0.0766901	-0.494324	-1.06225	-0.622404	NM_052952	NM_052952	NM_052952	Hs.470892	116093	DIRC1	ENST00000308100
	A_23_P131375	0.11088	0.0348627	1.62565	1.26978	NM_152391	NM_152391	NM_152391	Hs.274415	130814	PQLC3	ENST00000295083
	A_23_P131588	-0.204619	0.785857	1.54626	0.882359	NM_014482	NM_014482	NM_014482	Hs.158317	27302	BMP10	ENST00000295379
	A_23_P132515	0.115685	0.636187	1.37214	0.768942	NM_017699	NM_017699	NM_017699	Hs.591291	54847	SIDT1	ENST00000393830
	A_23_P133536	0.137217	0.822356	2.63488	2.19654	NM_144647	NM_144647	NM_144647	Hs.55150	133690	CAPSL	ENST00000513623
	A_23_P133543	0.0540603	0.79407	1.11261	0.661804	NM_017415	NM_017415	NM_017415	Hs.655084	26249	KLHL3	ENST00000309755
	A_23_P133694	0.0879398	-0.794739	-1.43508	-1.10911	NM_001078177	NM_001078177	NM_001078177	Hs.25450	2030	SLC29A1	ENST00000371724
	A_23_P133956	-0.334723	-0.415291	-0.826765	-0.601971	NM_002263	NM_002263	NM_002263	Hs.436912	3833	KIFC1	ENST00000480346
	A_23_P134041	-0.604603	0.26958	1.80403	1.46241	NM_001080508	NM_001080508	NM_001080508	Hs.251830	9096	TBX18	ENST00000416980
	A_23_P134058	0.246549	0.57792	1.14997	0.694975	NM_001242629	NM_001242629	NM_001242629	Hs.674313	54438	GFOD1	ENST00000379278
	A_23_P134347	0.189441	0.0781422	0.797529	0.632134	NM_019029	NM_019029	NM_019029	Hs.233389	54504	CPVL	ENST00000542995
	A_23_P134426	0.236461	0.768327	1.61965	0.833322	NM_001005340	NM_001005340	NM_001005340	Hs.190495	10457	GPNMB	ENST00000425903
	A_23_P135061	0.0691848	0.946864	1.22386	0.810945	NM_003389	NM_003389	NM_003389	Hs.113094	7464	CORO2A	ENST00000343933
	A_23_P135239	0.199242	0.0203654	-0.736409	-0.728228	NM_005077	NM_005077	NM_005077	Hs.197320	7088	TLE1	ENST00000355002
	A_23_P135381	0.454854	1.87552	3.39842	3.06724	NM_001003845	NM_001003845	NM_001003845	Hs.368802	389058	SP5	ENST00000375281
	A_23_P136355	0.468603	0.176723	1.36206	1.09208	NM_018194	NM_018194	NM_018194	Hs.58650	55733	HHAT	ENST00000367010
	A_23_P136683	0.119621	-0.0989823	1.06331	0.85341	NM_001243961	NM_001243961	NM_001243961	Hs.409934	3119	HLA-DQB1	ENST00000484729
	A_23_P137097	0.121317	0.435406	2.27695	1.70775	NM_006517	NM_006517	NM_006517	Hs.75317	6567	SLC16A2	ENST00000276033
	A_23_P138514	0.118048	0.456318	0.974653	0.906232	NM_012071	NM_012071	NM_012071	Hs.534398	23412	COMMD3	ENST00000456711
	A_23_P138541	0.226507	0.68451	1.71276	0.833881	NM_003739	NM_003739	NM_003739	Hs.78183	8644	AKR1C3	ENST00000439082
	A_23_P140427	-0.135695	0.378129	0.92277	0.524004	NM_016337	NM_016337	NM_016337	Hs.125867	51466	EVL	ENST00000554045
	A_23_P14105	-0.0773525	1.59462	2.93214	1.6236	NM_001268	NM_001268	NM_001268	Hs.652712	1102	RCBTB2	ENST00000452987
	A_23_P141394	0.236774	0.61762	1.45756	1.17407	NM_017983	NM_017983	NM_017983	Hs.463964	55062	WIPI1	ENST00000262139
	A_23_P141447	0.0852285	0.639984	1.38126	0.875433	NM_001034836	NM_001034836	NM_001034836	Hs.194411	201299	RDM1	ENST00000394527
	A_23_P141555	0.339851	0.685413	2.05972	-0.531676	NM_013351	NM_013351	NM_013351	Hs.272409	30009	TBX21	ENST00000177694
	A_23_P141680	0.0737601	0.373018	1.19592	0.818369	NM_017679	NM_017679	NM_017679	Hs.655028	54828	BCAS3	ENST00000408905
	A_23_P141974	0.074733	1.12299	1.64308	0.432627	NM_003290	NM_003290	NM_003290	Hs.631618	7171	TPM4	ENST00000538887
	A_23_P142974	0.26996	0.276156	1.36206	1.10467	NM_001007231	NM_001007231	NM_001007231	Hs.531807	9938	ARHGAP25	ENST00000295381
	A_23_P143143	0.0967873	0.788336	1.36251	1.38311	NM_002166	NM_002166	NM_002166	Hs.180919	3398	ID2	ENST00000331129
	A_23_P143885	0.155933	0.481941	0.899245	0.469246	NM_019555	NM_019555	NM_019555	Hs.476402	50650	ARHGEF3	ENST00000413728
	A_23_P143935	0.0696476	0.458989	1.18632	1.10234	NM_025163	NM_025163	NM_025163	Hs.518403	80235	PIGZ	ENST00000412723
	A_23_P144165	0.336443	0.166833	2.37527	1.51932	NM_014648	NM_014648	NM_014648	Hs.409210	9666	DZIP3	ENST00000495008
	A_23_P144807	0.0543099	-1.15546	-1.13935	-1.03551	NM_001098811	NM_001098811	NM_001098811	Hs.522057	23176	2008-09-01	ENST00000378719
	A_23_P145175	0.0981689	0.953365	1.40614	0.642635	NM_014345	NM_014345	NM_014345	Hs.509718	24149	ZNF318	ENST00000361428
	A_23_P145631	0.106094	0.478238	2.11724	2.17454	NM_024711	NM_024711	NM_024711	Hs.647105	474344	GIMAP6	ENST00000392862
	A_23_P14564	0.650169	1.99395	3.02995	2.48316	NM_003608	NM_003608	NM_003608	Hs.443243	8477	GPR65	ENST00000267549
	A_23_P145863	-0.0210755	-0.824122	-1.50931	-1.38857	NM_005620	NM_005620	NM_005620	Hs.417004	6282	S100A11	ENST00000271638
	A_23_P145874	0.280947	0.456522	1.26512	1.35468	NM_152703	NM_152703	NM_152703	Hs.489118	219285	SAMD9L	ENST00000411955
	A_23_P146354	-0.0834751	0.612063	1.39702	0.787821	NM_007171	NM_007171	NM_007171	Hs.522449	10585	POMT1	ENST00000485278
	A_23_P146444	0.232162	0.787204	1.43144	1.19808	NM_003389	NM_003389	NM_003389	Hs.113094	7464	CORO2A	ENST00000375077
	A_23_P146456	0.331574	-0.105399	1.28286	1.1665	NM_001333	NM_001333	NM_001333	Hs.610096	1515	CTSL2	ENST00000259470
	A_23_P146512	0.115491	0.55052	1.12025	1.3296	NM_016548	NM_016548	NM_016548	Hs.494337	51280	GOLM1	ENST00000388711
	A_23_P146644	0.150894	0.128767	1.30336	0.421757	NM_001002857	NM_001002857	NM_001002857	Hs.511605	302	ANXA2	ENST00000421017
	A_23_P14774	-0.132128	-0.229608	0.998308	1.65325	NM_004390	NM_004390	NM_004390	Hs.148641	1512	CTSH	ENST00000533777
	A_23_P147805	-0.142229	0.194783	1.35015	0.637189	ENST00000457596		BC047030	Hs.488240	7378	UPP1	ENST00000457596
	A_23_P148047	0.468559	1.03325	1.47791	0.643245	NM_000958	NM_000958	NM_000958	Hs.199248	5734	PTGER4	ENST00000302472
	A_23_P148584	-0.00165288	0.433067	1.28976	0.757047	NM_144658	NM_144658	NM_144658	Hs.368203	139818	DOCK11	ENST00000276202
	A_23_P149775	0.228308	0.494287	1.32127	0.631304	NM_018287	NM_018287	NM_018287	Hs.499264	94134	ARHGAP12	ENST00000396144
	A_23_P150379	-0.117771	0.665224	0.921659	0.564558	NM_144765	NM_144765	NM_144765	Hs.116651	10205	MPZL2	ENST00000438295
	A_23_P15108	-0.117458	-0.518432	0.891007	0.0198487	NM_031477	NM_031477	NM_031477	Hs.513491	83719	YPEL3	ENST00000398838
	A_23_P151267	0.451672	0.919424	1.2751	0.304624	NM_016357	NM_016357	NM_016357	Hs.525419	51474	LIMA1	ENST00000552783
	A_23_P152548	0.53762	0.217607	1.22339	0.764	NM_021626	NM_021626	NM_021626	Hs.514950	59342	SCPEP1	ENST00000262288
	A_23_P152655	0.0337778	0.873887	1.21738	0.854005	NM_000873	NM_000873	NM_000873	Hs.431460	3384	ICAM2	ENST00000412356
	A_23_P152791	0.329641	1.35127	1.93747	1.74087	NM_004694	NM_004694	NM_004694	Hs.42645	9120	SLC16A6	ENST00000327268
	A_23_P153026	0.16721	0.229155	0.880962	0.873241	NM_000152	NM_000152	NM_000152	Hs.1437	2548	GAA	ENST00000302262
	A_23_P15402	0.358741	0.47853	1.58748	1.15082	NM_133491	NM_133491	NM_133491	Hs.10846	112483	SAT2	ENST00000269298
	A_23_P154566	0.195899	0.733758	1.41669	0.716431	NM_032883	NM_032883	NM_032883	Hs.26608	84969	TOX2	ENST00000341197
	A_23_P154585	-0.234495	-0.0950282	1.21501	1.04578	NM_001042633	NM_001042633	NM_001042633	Hs.472854	90203	SNX21	ENST00000472219
	A_23_P155057	-0.101421	0.00736516	0.962228	0.346073	NM_013385	NM_013385	NM_013385	Hs.170944	27128	CYTH4	ENST00000462927
	A_23_P155257	0.162971	1.00294	1.13911	0.807401	NM_032682	NM_032682	NM_032682	Hs.431498	27086	FOXP1	ENST00000498215
	A_23_P155666	0.0315012	0.542543	0.876994	0.66123	NM_001042402	NM_001042402	NM_001042402	Hs.437365	27163	NAAA	ENST00000507956
	A_23_P156284	0.162146	0.138147	1.0017	0.389381	NM_080881	NM_080881	NM_080881	Hs.130316	1627	DBN1	ENST00000472831
	A_23_P157147	0.0680363	0.318049	0.840271	0.519075	NM_018106	NM_018106	NM_018106	Hs.5268	55146	ZDHHC4	ENST00000396709
	A_23_P157299	0.118038	-0.981641	-1.65115	-1.45666	NM_001129	NM_001129	NM_001129	Hs.439463	165	AEBP1	ENST00000413907
	A_23_P159125	0.0624849	0.0809291	1.38035	0.964622	NM_004695	NM_004695	NM_004695	Hs.592095	9121	SLC16A5	ENST00000450736
	A_23_P160582	0.0579862	0.194742	0.861261	0.740952	NM_031207	NM_031207	NM_031207	Hs.709864	81888	HYI	ENST00000496142
	A_23_P161125	-0.0464319	0.336594	1.19143	0.735079	NM_020963	NM_020963	NM_020963	Hs.514941	4343	MOV10	ENST00000471160
	A_23_P161190	0.313355	0.465515	0.916484	0.49432	NM_003380	NM_003380	NM_003380	Hs.455493	7431	VIM	ENST00000544301
	A_23_P161324	-0.0478076	0.257859	1.1224	0.384827	NM_015901	NM_015901	NM_015901	Hs.533657	25961	NUDT13	ENST00000544879
	A_23_P161458	-0.322185	0.141692	2.6889	1.81376	NM_001039702	NM_001039702	NM_001039702	Hs.24309	55301	OLAH	ENST00000378217
	A_23_P161769	0.0293135	0.173162	0.87192	0.538592	NM_021603	NM_021603	NM_021603	Hs.413137	486	FXYD2	ENST00000532984
	A_23_P162449	-0.176115	0.378609	0.99508	1.32673	NM_020762	NM_020762	NM_020762	Hs.210751	57522	SRGAP1	ENST00000355086
	A_23_P164057	0.0142155	-1.89579	-1.79881	-1.62627	NM_002404	NM_002404	NM_002404	Hs.296049	4239	MFAP4	ENST00000395592
	A_23_P164068	0.131174	0.071043	1.18432	0.427829	NM_001372	NM_001372	NM_001372	Hs.567259	1770	DNAH9	ENST00000413703
	A_23_P164196	0.127078	-0.421588	-1.30002	-0.662192	NM_138281	NM_138281	NM_138281	Hs.591167	1748	DLX4	ENST00000411890
	A_23_P166	0.0999763	0.223142	1.21736	0.916945	NM_145279	NM_145279	NM_145279	Hs.632401	148932	MOB3C	ENST00000371940
	A_23_P166087	0.141264	0.823239	1.58225	1.17395	NM_014737	NM_014737	NM_014737	Hs.631504	9770	RASSF2	ENST00000379376
	A_23_P166633	0.0460081	0.622011	1.31532	0.859526	NM_002213	NM_002213	NM_002213	Hs.536663	3693	ITGB5	ENST00000460797
	A_23_P166807	-0.172491	0.428474	1.29666	1.074	NM_033010	NM_033010	NM_033010	Hs.20930	57060	PCBP4	ENST00000498822
	A_23_P167328	0.120967	0.340626	1.30646	1.03866	NM_001775	NM_001775	NM_001775	Hs.479214	952	CD38	ENST00000540195
	A_23_P167920	0.051075	0.849868	1.96332	1.69903	NM_005618	NM_005618	NM_005618	Hs.379912	28514	DLL1	ENST00000366756
	A_23_P168965	0.0793308	0.443847	0.92506	0.360332	NM_019607	NM_019607	NM_019607	Hs.661238	56260	C8orf44	ENST00000390159
	A_23_P170186	-0.0328978	0.32249	1.39941	1.22297	NM_017570	NM_017570	NM_017570	Hs.305882	26873	OPLAH	ENST00000426825
	A_23_P17103	0.101016	0.0753701	1.4451	0.874845	NM_025244	NM_025244	NM_025244	Hs.120267	80705	TSGA10	ENST00000355053
	A_23_P17695	0.168278	0.143559	1.23476	1.2184	NM_018964	NM_018964	NM_018964	Hs.547009	54020	SLC37A1	ENST00000352133
	A_23_P18798	0.373888	0.27537	0.987862	0.703096	NM_019119	NM_019119	NM_019119	Hs.662726	56127	PCDHB9
	A_23_P19182	0.0836716	0.203702	1.53741	1.19674	NM_016606	NM_016606	NM_016606	Hs.416090	51308	REEP2	ENST00000378339
	A_23_P19291	0.294266	0.659052	1.07139	0.681898	NM_001069	NM_001069	NM_001069	Hs.654543	7280	TUBB2A	ENST00000333628
	A_23_P200710	0.264849	0.359261	1.08643	0.547197	NM_002646	NM_002646	NM_002646	Hs.497487	5287	PIK3C2B	ENST00000391949
	A_23_P200976	0.0555057	0.360705	0.920588	0.85989	NM_001190880	NM_001190880	NM_001190880	Hs.709864	81888	HYI	ENST00000372426
	A_23_P201368	0.290835	0.634703	0.904972	0.341666	NM_004388	NM_004388	NM_004388	Hs.513557	1486	CTBS	ENST00000370625
	A_23_P201731	0.0248527	0.434466	1.13532	1.30894	NM_004619	NM_004619	NM_004619	Hs.523930	7188	TRAF5	ENST00000336184
	A_23_P201808	0.0894001	-0.0444235	1.6663	1.33089	NM_003713	NM_003713	NM_003713	Hs.405156	8613	PPAP2B	ENST00000371250
	A_23_P203137	0.251851	0.217541	1.09447	0.575354	NM_004788	NM_004788	NM_004788	Hs.75275	9354	UBE4A	ENST00000431736
	A_23_P203173	0.14855	0.720241	2.03412	2.52962	NM_001558	NM_001558	NM_001558	Hs.504035	3587	IL10RA	ENST00000227752
	A_23_P203488	-0.0353844	0.572155	1.75908	1.3089	NM_000543	NM_000543	NM_000543	Hs.498173	6609	SMPD1	ENST00000531336
	A_23_P204016	-0.076369	0.510947	0.917996	0.508725	NM_000725	NM_000725	NM_000725	Hs.250712	784	CACNB3	ENST00000548860
	A_23_P204751	0.310997	0.73789	1.41653	0.821441	NM_020039	NM_020039	NM_020039	Hs.274361	41	ACCN2	ENST00000228468
	A_23_P204801	0.0106253	0.292604	1.53524	1.43748	NM_032148	NM_032148	NM_032148	Hs.577463	84102	SLC41A2	ENST00000549713
	A_23_P204879	0.0524345	0.0982545	1.7099	1.25974	NM_030925	NM_030925	NM_030925	Hs.87159	81617	CAB39L	ENST00000410043
	A_23_P206228	0.103611	0.491067	0.90551	0.894974	NM_020821	NM_020821	NM_020821	Hs.511668	54832	VPS13C	ENST00000261517
	A_23_P206960	0.0959752	0.411558	1.21061	0.643991	NM_003003	NM_003003	NM_003003	Hs.464184	6397	SEC14L1	ENST00000413679
	A_23_P207911	0.0952894	0.417553	1.39988	0.659536	NM_016113	NM_016113	NM_016113	Hs.279746	51393	TRPV2	ENST00000338560
	A_23_P208866	0.229255	0.186417	1.13265	0.636921	NM_004877	NM_004877	NM_004877	Hs.5210	9535	GMFG	ENST00000253054
	A_23_P209360	-0.0582778	0.304888	1.08782	0.836055	NM_052920	NM_052920	NM_052920	Hs.130593	114818	KLHL29	ENST00000486442
	A_23_P210920	0.185958	0.534751	1.01862	0.546308	NM_000178	NM_000178	NM_000178	Hs.82327	2937	GSS	ENST00000216951
	A_23_P211207	0.139163	0.404266	1.52648	1.05354	NM_001112	NM_001112	NM_001112	Hs.474018	104	ADARB1	ENST00000437626
	A_23_P211345	-0.00626063	-0.250684	0.791702	0.603938	NM_080647	NM_080647	NM_080647	Hs.173984	6899	TBX1	ENST00000332710
	A_23_P211561	0.164169	-0.000603387	1.01107	0.83492	NM_152513	NM_152513	NM_152513	Hs.116419	150365	2001-05-01	ENST00000401548
	A_23_P211878	0.304189	0.3042	0.928254	0.674281	NM_001457	NM_001457	NM_001457	Hs.476448	2317	FLNB	ENST00000295956
	A_23_P212497	0.0719296	0.116664	0.918539	0.634857	NM_032169	NM_032169	NM_032169	Hs.441378	84129	ACAD11	ENST00000485198
	A_23_P212655	0.262625	-0.524261	1.20873	0.736115	NM_130446	NM_130446	NM_130446	Hs.659147	89857	KLHL6	ENST00000468734
	A_23_P212696	0.109508	0.347068	0.821753	0.784441	NM_007085	NM_007085	NM_007085	Hs.269512	11167	FSTL1	ENST00000295633
	A_23_P214330	0.0207667	0.580104	1.42063	0.768138	NM_030666	NM_030666	NM_030666	Hs.381167	1992	SERPINB1	ENST00000468511
	A_23_P214487	-0.267987	-0.235607	-1.21016	-0.523887	NM_003542	NM_003542	NM_003542	Hs.46423	8364	HIST1H4C
	A_23_P214627	0.258872	-0.035851	-0.893408	-0.71798	NM_004847	NM_004847	NM_004847	Hs.76364	199	AIF1	ENST00000549432
	A_23_P21495	0.00134427	0.338552	1.41346	1.41506	NM_003890	NM_003890	NM_003890	Hs.111732	8857	FCGBP	ENST00000221347
	A_23_P215024	0.184154	0.283474	0.85647	0.92753	NM_018214	NM_018214	NM_018214	Hs.606493	55227	LRRC1	ENST00000370888
	A_23_P215060	0.355229	0.414138	1.04675	0.971046	NM_001018111	NM_001018111	NM_001018111	Hs.16426	5420	PODXL	ENST00000541194
	A_23_P215111	0.179568	0.322693	2.08335	1.43712	NM_020632	NM_020632	NM_020632	Hs.98967	50617	ATP6V0A4	ENST00000310018
	A_23_P21548	0.298751	0.855567	0.982768	1.11956	NM_024605	NM_024605	NM_024605	Hs.368631	79658	ARHGAP10	ENST00000414545
	A_23_P215525	0.185168	1.04005	0.872133	0.568591	NM_015550	NM_015550	NM_015550	Hs.520259	26031	OSBPL3	ENST00000396429
	A_23_P216282	-0.00722597	-0.203535	-1.06955	-1.18901	NM_014629	NM_014629	NM_014629	Hs.98594	9639	ARHGEF10	ENST00000349830
	A_23_P216340	0.356647	0.40262	0.87453	-0.123808	NM_001045556	NM_001045556	NM_001045556	Hs.75367	6503	SLA	ENST00000338087
	A_23_P217228	-0.0987169	0.498992	1.39337	1.21993	NM_016157	NM_016157	NM_016157	Hs.633653	7216	TRO	ENST00000492706
	A_23_P217737	0.424902	0.0471784	1.43059	0.488706	NM_000052	NM_000052	NM_000052	Hs.496414	538	ATP7A	ENST00000341514
	A_23_P217755	-0.14599	0.621547	2.60057	1.67392	NM_001649	NM_001649	NM_001649	Hs.567236	357	SHROOM2	ENST00000380913
	A_23_P217845	0.374039	1.59375	1.77968	2.02445	NM_002928	NM_002928	NM_002928	Hs.413297	6004	RGS16	ENST00000367558
	A_23_P218654	-0.0258719	0.389809	0.964768	0.365812	NM_032527	NM_032527	NM_032527	Hs.590868	84619	ZGPAT	ENST00000477340
	A_23_P22352	0.173761	0.802445	1.07527	0.571836	ENST00000342409		AK001072	Hs.330463	55691	FRMD4A	ENST00000342409
	A_23_P2317	-0.206746	-0.526436	-0.925847	-0.708395	NM_015086	NM_015086	NM_015086	Hs.591044	23109	DDN	ENST00000421952
	A_23_P23611	0.160324	0.199222	1.15619	0.654968	NM_001008219	NM_001008219	NM_001008219	Hs.655232	278	AMY1C	ENST00000494409
	A_23_P24345	0.0814518	0.359501	1.18054	0.819444	NM_152264	NM_152264	NM_152264	Hs.523664	91252	SLC39A13	ENST00000362021
	A_23_P24384	0.210548	0.200263	1.03551	0.43633	NM_032251	NM_032251	NM_032251	Hs.98564	283234	CCDC88B	ENST00000463837
	A_23_P24716	0.140222	-0.212715	1.34942	1.10749	NM_017870	NM_017870	NM_017870	Hs.118552	54972	TMEM132A	ENST00000444690
	A_23_P250385	0.00482067	-0.40214	-1.24221	-0.892952	NM_005322	NM_005322	NM_005322	Hs.131956	3009	HIST1H1B	ENST00000331442
	A_23_P250564	0.256418	-0.0234456	1.4268	1.49738	NM_005400	NM_005400	NM_005400	Hs.580351	5581	PRKCE	ENST00000306156
	A_23_P250735	0.0848064	0.147963	0.664437	0.630744	NM_175709	NM_175709	NM_175709	Hs.356416	23492	CBX7	ENST00000216133
	A_23_P251075	0.469434	0.788961	1.90543	1.44887	NM_005491	NM_005491	NM_005491	Hs.20136	10046	MAMLD1	ENST00000464149
	A_23_P252681	0.0720441	0.843391	0.865074	0.561338	NM_005017	NM_005017	NM_005017	Hs.135997	5130	PCYT1A	ENST00000411591
	A_23_P252764	0.406409	0.73245	0.971735	0.582634	NM_139045	NM_139045	NM_139045	Hs.298990	6595	SMARCA2	ENST00000423555
	A_23_P253012	0.409345	0.0572151	1.74948	1.64288	NM_017577	NM_017577	NM_017577	Hs.24583	54762	GRAMD1C	ENST00000440446
	A_23_P255126	0.421778	0.172907	1.99	1.55092	NM_080612	NM_080612	NM_080612	Hs.496982	139716	GAB3	ENST00000369575
	A_23_P255672	-0.0894752	-0.365647	1.27505	1.45187	NM_032432	NM_032432	NM_032432	Hs.233404	84448	ABLIM2	ENST00000514025
	A_23_P257003	-0.0644306	1.00908	1.15751	1.18292	NM_006200	NM_006200	NM_006200	Hs.368542	5125	PCSK5	ENST00000376752
	A_23_P257176	-0.110659	-0.202429	1.11528	0.793481	NM_031467	NM_031467	NM_031467	Hs.550313	83697	SLC4A9	ENST00000432095
	A_23_P257365	0.299285	0.861936	1.34593	0.395955	NM_005263	NM_005263	NM_005263	Hs.73172	2672	GFI1	ENST00000294702
	A_23_P258393	-0.131034	-0.17529	-1.3066	-0.883193	NM_144641	NM_144641	NM_144641	Hs.373560	132160	PPM1M	ENST00000323588
	A_23_P258698	0.254972	0.405053	0.707035	0.518516	NM_005908	NM_005908	NM_005908	Hs.480415	4126	MANBA	ENST00000226578
	A_23_P259741	-0.00819373	0.00973207	-1.28567	-1.13106	NM_002971	NM_002971	NM_002971	Hs.517717	6304	SATB1	ENST00000454909
	A_23_P26117	-0.201374	0.261483	1.12705	0.616067	NM_006715	NM_006715	NM_006715	Hs.26232	4123	MAN2C1	ENST00000267978
	A_23_P26704	0.239605	0.485338	1.18532	0.984945	NM_024311	NM_024311	NM_024311	Hs.73965	79157	MFSD11	ENST00000336509
	A_23_P27606	0.154982	1.06894	0.951803	0.422099	NM_004843	NM_004843	NM_004843	Hs.132781	9466	IL27RA	ENST00000263379
	A_23_P29257	0.170455	-0.743872	-0.939845	-1.18373	NM_005318	NM_005318	NM_005318	Hs.226117	3005	H1F0	ENST00000340857
	A_23_P29773	-0.206713	0.0147669	1.76658	1.69619	NM_014398	NM_014398	NM_014398	Hs.518448	27074	LAMP3	ENST00000265598
	A_23_P300150	0.436642	0.710836	1.56772	1.01589	NM_172387	NM_172387	NM_172387	Hs.534074	4772	NFATC1	ENST00000318065
	A_23_P30243	0.351488	0.660134	1.62831	0.789592	NM_022350	NM_022350	NM_022350	Hs.482910	64167	ERAP2	ENST00000379904
	A_23_P30275	0.161306	0.15121	0.894983	0.910201	NM_024028	NM_024028	NM_024028	Hs.644397	78991	PCYOX1L	ENST00000507621
	A_23_P30315	0.170771	0.54655	1.11412	0.753244	NM_033342	NM_033342	NM_033342	Hs.487412	81786	TRIM7	ENST00000334421
	A_23_P303803	0.191819	-0.141008	1.31379	0.969636	NM_152474	NM_152474	NM_152474	Hs.134209	147685	C19orf18	ENST00000314391
	A_23_P303851	-0.143628	0.631379	1.57858	0.960064	NM_176886	NM_176886	NM_176886	Hs.287378	259291	TAS2R45
	A_23_P304171	0.292777	0.583007	0.987553	1.09509	NM_001145642	NM_001145642	NM_001145642	Hs.478868	9711	KIAA0226	ENST00000273582
	A_23_P30547	0.22173	0.694997	1.19888	0.645122	NM_005565	NM_005565	NM_005565	Hs.304475	3937	LCP2	ENST00000520322
	A_23_P305877	0.312833	0.656652	1.184	0.659428	NM_033428	NM_033428	NM_033428	Hs.7517	90871	C9orf123	ENST00000358227
	A_23_P308058	-0.246933	0.277408	1.05151	0.313577	NM_172367	NM_172367	NM_172367	Hs.146059	286753	TUSC5	ENST00000333813
	A_23_P308305	0.0997137	0.952779	0.873038	0.696363	NM_001243425	NM_001243425	NM_001243425	Hs.128576	125488	TTC39C
	A_23_P312920	0.154129	-0.148131	1.22149	0.589738	NM_006235	NM_006235	NM_006235	Hs.654525	5450	POU2AF1	ENST00000393067
	A_23_P31399	0.190175	0.30647	1.22159	0.755598	NM_000305	NM_000305	NM_000305	Hs.530077	5445	PON2	ENST00000222572
	A_23_P315836	0.192756	0.463679	0.841676	0.711503	NM_017451	NM_017451	NM_017451	Hs.128316	10458	BAIAP2	ENST00000435091
	A_23_P316960	-0.282589	-0.10708	0.998775	0.790911	NM_000837	NM_000837	NM_000837	Hs.594634	2907	GRINA	ENST00000533377
	A_23_P317324	0.457662	0.66715	0.963037	0.561756	NM_005241	NM_005241	NM_005241	Hs.659873	2122	MECOM	ENST00000468789
	A_23_P319633	0.133018	0.0185121	1.85947	0.584567	NM_144969	NM_144969	NM_144969	Hs.253211	158866	ZDHHC15	ENST00000541184
	A_23_P32036	0.174385	0.207177	1.62331	1.48927	NM_017881	NM_017881	NM_017881	Hs.494186	54981	C9orf95	ENST00000494066
	A_23_P320578	0.265589	1.0591	1.43953	2.1071	NM_002928	NM_002928	NM_002928	Hs.413297	6004	RGS16	ENST00000367558
	A_23_P32135	0.0760097	0.102684	1.01841	0.191612	NM_018956	NM_018956	NM_018956	Hs.62595	11092	C9orf9	ENST00000350499
	A_23_P321354	0.251259	0.0573879	1.54318	0.78362	NM_144649	NM_144649	NM_144649	Hs.293842	137835	TMEM71	ENST00000356838
	A_23_P3221	0.259963	0.341862	1.47631	1.84978	NM_021199	NM_021199	NM_021199	Hs.511251	58472	SQRDL	ENST00000260324
	A_23_P322845	-0.154928	0.602382	1.62594	0.721664	NM_001102559	NM_001102559	NM_001102559	Hs.567619	84513	PPAPDC1B	ENST00000424479
	A_23_P323801	-0.00549543	-0.998839	-1.2857	-1.74876	NM_032735	NM_032735	NM_032735	Hs.280782	144453	BEST3	ENST00000330891
	A_23_P32404	0.256775	0.294303	1.63087	0.845061	NM_002201	NM_002201	NM_002201	Hs.459265	3669	ISG20	ENST00000546338
	A_23_P326931	-0.0840867	0.0427221	1.15518	0.899588	NM_145170	NM_145170	NM_145170	Hs.591367	118491	TTC18	ENST00000394865
	A_23_P327370	0.159223	0.367958	0.969424	0.459153	NM_017712	NM_017712	NM_017712	Hs.131776	54858	PGPEP1	ENST00000269919
	A_23_P331943	0.0771124	0.637256	1.23198	1.03138	NM_020823	NM_020823	NM_020823	Hs.99145	57583	TMEM181	ENST00000367090
	A_23_P33433	-0.560834	0.137706	-0.85272	-0.680942	NM_001042539	NM_001042539	NM_001042539	Hs.23650	4150	MAZ	ENST00000544343
	A_23_P337753	0.377798	0.875986	1.00534	0.752102	NM_138402	NM_138402	NM_138402	Hs.589661	93349	SP140L	ENST00000243810
	A_23_P337917	0.220488	0.515882	0.814601	0.438422	NM_177444	NM_177444	NM_177444	Hs.172445	8496	PPFIBP1	ENST00000535575
	A_23_P339240	0.331617	0.642628	1.50628	0.677469	NM_014996	NM_014996	NM_014996	Hs.567423	23007	PLCH1	ENST00000414191
	A_23_P347632	-0.161962	0.726215	2.05912	1.18819	NM_014751	NM_014751	NM_014751	Hs.336994	9788	MTSS1	ENST00000520771
	A_23_P349083	0.115428	0.617605	2.09655	2.07521	NM_138782	NM_138782	NM_138782	Hs.165762	115548	FCHO2	ENST00000341845
	A_23_P351275	-0.0236426	0.409434	1.95943	0.89569	NM_181597	NM_181597	NM_181597	Hs.488240	7378	UPP1	ENST00000416681
	A_23_P351667	0.218408	0.204415	1.65	1.33166	NM_003812	NM_003812	NM_003812	Hs.591643	8745	ADAM23	ENST00000374415
	A_23_P352535	-0.224125	0.0939017	1.35772	0.771573	NM_015568	NM_015568	NM_015568	Hs.45719	26051	PPP1R16B	ENST00000299824
	A_23_P352799	-0.0717323	-0.223001	-1.31467	-0.532722	NM_001099456	NM_001099456	NM_001099456	Hs.233533	283869	NPW	ENST00000329610
	A_23_P353014	0.137077	0.193698	1.19471	0.879768	NM_172364	NM_172364	NM_172364	Hs.13768	93589	CACNA2D4	ENST00000382722
	A_23_P354591	-0.0482223	0.461342	1.14508	0.505369	NM_033446	NM_033446	NM_033446	Hs.162659	89853	FAM125B	ENST00000361171
	A_23_P35564	0.228676	0.838412	1.40252	1.12228	NM_015490	NM_015490	NM_015490	Hs.18889	25956	SEC31B	ENST00000462434
	A_23_P356004	-0.00596623	-0.340638	1.30679	1.27907	NM_013434	NM_013434	NM_013434	Hs.437376	30818	KCNIP3	ENST00000377181
	A_23_P357985	-0.0734719	1.32248	2.6444	1.70137	NM_001037866	NM_001037866	NM_001037866	Hs.645445	729540	RGPD6	ENST00000272454
	A_23_P358195	0.326455	1.074	1.56627	1.06024	NM_001164465	NM_001164465	NM_001164465	Hs.459120	647042	GOLGA6L10	ENST00000515814
	A_23_P36305	0.279117	0.617015	1.1192	0.871385	NM_033388	NM_033388	NM_033388	Hs.653186	89849	ATG16L2	ENST00000536995
	A_23_P363174	-0.213847	-0.792726	-1.99991	-0.920135	NM_003511	NM_003511	NM_003511	Hs.233568	8332	HIST1H2AL	ENST00000357320
	A_23_P365719	0.0310236	0.195407	1.10899	0.568643	NM_003190	NM_003190	NM_003190	Hs.370937	6892	TAPBP	ENST00000551943
	A_23_P36753	0.123319	0.0234956	1.31633	1.19569	NM_000690	NM_000690	NM_000690	Hs.604551	217	ALDH2	ENST00000261733
	A_23_P367816	0.278599	-0.0808842	0.849825	0.84763	NM_032167	NM_032167	NM_032167	Hs.458401	92017	SNX29	ENST00000306030
	A_23_P368681	0.300495	0.432536	2.54926	2.12304	NM_015660	NM_015660	NM_015660	Hs.647071	26157	GIMAP2	ENST00000223293
	A_23_P369899	0.726025	0.832921	1.71983	0.834744	NM_015444	NM_015444	NM_015444	Hs.730634	25907	TMEM158	ENST00000503771
	A_23_P371266	0.388398	-0.0644836	1.4469	1.43012	NM_015569	NM_015569	NM_015569	Hs.654775	26052	DNM3	ENST00000359070
	A_23_P371787	0.057768	0.184052	0.91237	0.745368	NM_014734	NM_014734	NM_014734	Hs.440025	9766	KIAA0247	ENST00000342745
	A_23_P372946	-0.0880402	0.966078	2.93201	2.57346	NM_138461	NM_138461	NM_138461	Hs.135997	116211	TM4SF19	ENST00000442633
	A_23_P373598	-0.206119	-1.13792	-1.56181	-1.49579	NM_002360	NM_002360	NM_002360	Hs.520612	7975	MAFK	ENST00000403150
	A_23_P374689	0.180074	1.26977	2.96806	2.57105	NM_000817	NM_000817	NM_000817	Hs.420036	2571	GAD1	ENST00000478562
	A_23_P377214	0.14056	0.0496313	0.980487	0.857426	NM_144608	NM_144608	NM_144608	Hs.56382	124790	HEXIM2	ENST00000307275
	A_23_P37988	-0.0657685	-0.262027	-1.16359	-0.798465	NM_152727	NM_152727	NM_152727	Hs.339809	221184	CPNE2	ENST00000535318
	A_23_P38015	0.218691	0.190391	0.953291	0.463177	NM_001105079	NM_001105079	NM_001105079	Hs.247186	64319	FBRS	ENST00000543786
	A_23_P381017	-0.092113	-0.184038	0.71877	0.714772	NM_152559	NM_152559	NM_152559	Hs.647042	155368	WBSCR27	ENST00000297873
	A_23_P38167	0.151528	0.317125	1.67016	1.03029	NM_022036	NM_022036	NM_022036	Hs.446438	55890	GPRC5C	ENST00000342648
	A_23_P381714	0.144488	-0.108232	1.61828	0.960071	NM_198584	NM_198584	NM_198584	Hs.127189	377677	CA13	ENST00000321764
	A_23_P382045	0.288495	0.555946	1.10719	0.970535	NM_020245	NM_020245	NM_020245	Hs.486993	56995	TULP4	ENST00000367097
	A_23_P38346	0.271273	0.180002	1.0157	0.891137	NM_024119	NM_024119	NM_024119	Hs.55918	79132	DHX58	ENST00000423748
	A_23_P383986	0.10876	1.27508	2.80451	1.53358	NM_015892	NM_015892	NM_015892	Hs.287537	51363	CHST15	ENST00000435907
	A_23_P38468	-0.0978508	0.327321	1.16143	0.454598	NM_014604	NM_014604	NM_014604	Hs.12956	30851	TAX1BP3	ENST00000550383
	A_23_P388433	-0.0109034	0.170432	1.19226	0.574584	NM_001170330	NM_001170330	NM_001170330	Hs.173705	401152	C4orf3	ENST00000399075
	A_23_P39067	-0.199426	-0.359739	-0.823642	-0.348396	NM_003121	NM_003121	NM_003121	Hs.437905	6689	SPIB	ENST00000270632
	A_23_P3911	-0.106092	0.334794	1.67403	0.78833	NM_020405	NM_020405	NM_020405	Hs.125036	57125	PLXDC1	ENST00000444911
	A_23_P392126	-0.0269641	0.212795	1.90114	2.02413	NM_001076680	NM_001076680	NM_001076680	Hs.434386	201229	C17orf108	ENST00000460380
	A_23_P39364	0.0489431	0.385312	1.70943	1.30067	NM_004838	NM_004838	NM_004838	Hs.720208	9454	HOMER3	ENST00000539827
	A_23_P393645	0.323821	0.0251961	1.25028	0.727078	NM_139025	NM_139025	NM_139025	Hs.131433	11093	ADAMTS13	ENST00000371916
	A_23_P39602	0.276867	0.35325	0.967759	0.546626	NM_147233	NM_147233	NM_147233	Hs.596314	8648	NCOA1	ENST00000538539
	A_23_P39840	0.0464709	0.00706434	1.22977	1.29084	NM_006634	NM_006634	NM_006634	Hs.534373	10791	VAMP5	ENST00000306384
	A_23_P40108	-0.0478094	-0.071708	1.36535	1.05181	NM_001853	NM_001853	NM_001853	Hs.716639	1299	COL9A3	ENST00000466192
	A_23_P402670	0.175215	0.21953	1.17539	0.215223	NM_001763	NM_001763	NM_001763	Hs.1309	909	CD1A	ENST00000289429
	A_23_P403424	-0.0802124	0.449112	0.922483	0.752348	NM_005090	NM_005090	NM_005090	Hs.198161	8681	JMJD7-PLA2G4B	ENST00000483748
	A_23_P403886	-0.688733	-1.22016	-1.91641	-1.91267	NM_005838	NM_005838	NM_005838	Hs.145384	10249	GLYAT	ENST00000278400
	A_23_P404494	0.432563	0.99109	1.52303	0.88893	NM_002185	NM_002185	NM_002185	Hs.591742	3575	IL7R	ENST00000343305
	A_23_P404565	0.0944323	0.290456	1.55196	0.576754	NM_030807	NM_030807	NM_030807	Hs.632772	66035	SLC2A11	ENST00000461809
	A_23_P406025	-0.0402105	-0.132774	1.17149	0.872185	NM_015225	NM_015225	NM_015225	Hs.262857	158471	PRUNE2	ENST00000428286
	A_23_P406702	0.550794	0.855355	1.85982	1.6778	NM_203459	NM_203459	NM_203459	Hs.23585	23271	CAMSAP2	ENST00000236925
	A_23_P408473	-0.112722	0.442051	1.2665	0.808947	NM_032450	NM_032450	NM_032450	Hs.443139	727957	HEATR7A	ENST00000420663
	A_23_P40866	0.268321	-0.14419	1.24325	0.727216	NM_015642	NM_015642	NM_015642	Hs.655108	26137	ZBTB20	ENST00000464560
	A_23_P41455	-0.128797	0.068492	1.19771	0.997122	NM_003305	NM_003305	NM_003305	Hs.150981	7222	TRPC3	ENST00000379645
	A_23_P414958	0.006068	0.891191	1.33367	1.08731	NM_005761	NM_005761	NM_005761	Hs.584845	10154	PLXNC1	ENST00000549217
	A_23_P4161	0.0557347	0.438591	1.84812	1.21719	ENST00000448504		AB023218		22901	ARSG	ENST00000448504
	A_23_P416751	0.080672	0.231082	1.45671	0.564277	NM_173530	NM_173530	NM_173530	Hs.147025	162963	ZNF610	ENST00000403906
	A_23_P417891	0.085985	0.554935	1.34429	0.353688	NM_145735	NM_145735	NM_145735	Hs.508738	8874	ARHGEF7	ENST00000375741
	A_23_P418485	0.301272	0.188278	1.13969	0.711869	NM_152587	NM_152587	NM_152587	Hs.653180	160140	C11orf65	ENST00000393084
	A_23_P418785	0.19874	0.210042	1.01658	0.369444	NM_014980	NM_014980	NM_014980	Hs.477315	9515	STXBP5L	ENST00000273666
	A_23_P419786	-0.00989371	0.619318	1.69738	1.24834	NM_152605	NM_152605	NM_152605	Hs.722657	163115	ZNF781	ENST00000358582
	A_23_P419795	0.175104	0.0803989	0.96881	1.12842	NM_030962	NM_030962	NM_030962	Hs.577252	81846	SBF2	ENST00000525040
	A_23_P422071	0.0275962	0.415261	1.43072	0.933186	NM_003782	NM_003782	NM_003782	Hs.534375	8705	B3GALT4	ENST00000383209
	A_23_P422115	0.117749	-0.353584	-0.921925	-1.07439	NM_001048265	NM_001048265	NM_001048265	Hs.414028	138162	C9orf116	ENST00000371789
	A_23_P42331	-0.0258335	-0.0238993	-1.40272	-1.07007	NM_145901	NM_145901	NM_145901	Hs.518805	3159	HMGA1	ENST00000395004
	A_23_P423331	0.549185	0.323865	1.16853	0.810235	NM_032536	NM_032536	NM_032536	Hs.163642	84628	NTNG2	ENST00000360670
	A_23_P42588	0.620556	0.518968	2.39342	2.49573	NM_018384	NM_018384	NM_018384	Hs.647079	55340	GIMAP5	ENST00000447239
	A_23_P427023	0.197561	0.787094	3.03822	3.00867	NM_130759	NM_130759	NM_130759	Hs.647087	170575	GIMAP1	ENST00000307194
	A_23_P428248	0.506949	0.330867	1.21719	0.500105	NM_145755	NM_145755	NM_145755	Hs.443935	199223	TTC21A	ENST00000440121
	A_23_P428842	0.177793	0.517075	0.956053	0.735774	NM_138399	NM_138399	NM_138399	Hs.478729	93109	TMEM44	ENST00000347147
	A_23_P434352	0.342511	0.642868	1.62809	0.860764	NM_001042440	NM_001042440	NM_001042440	Hs.436186	831	CAST	ENST00000341926
	A_23_P435521	-0.0867405	0.741093	1.38024	0.880057	NM_145041	NM_145041	NM_145041	Hs.536474	113277	TMEM106A	ENST00000331615
	A_23_P435941	-0.179621	-0.406625	-1.93586	-1.21976	NM_138352	NM_138352	NM_138352	Hs.140309	90378	SAMD1	ENST00000269724
	A_23_P438	0.121844	0.596845	1.45811	0.5194	NM_017773	NM_017773	NM_017773	Hs.272794	54900	LAX1	ENST00000442561
	A_23_P44112	0.14399	0.192988	1.07368	0.171809	NM_014387	NM_014387	NM_014387	Hs.632179	27040	LAT	ENST00000395456
	A_23_P44155	0.00619425	-0.0947692	1.43386	1.46745	NM_198196	NM_198196	NM_198196	Hs.142023	10225	CD96	ENST00000283285
	A_23_P44724	0.0933559	-0.307172	-1.09088	-1.03397	NM_001321	NM_001321	NM_001321	Hs.530904	1466	CSRP2	ENST00000548783
	A_23_P46238	-0.382778	-0.46255	-1.75155	-0.786083	NM_033440	NM_033440	NM_033440	Hs.631866	63036	CELA2A	ENST00000375924
	A_23_P46315	0.224796	0.77835	1.52248	1.19684	ENST00000369540		AK124287	Hs.654928	163259	DENND2C	ENST00000369540
	A_23_P4662	0.407368	0.657895	2.49711	1.28658	NM_005178	NM_005178	NM_005178	Hs.31210	602	BCL3	ENST00000164227
	A_23_P468	0.113891	-0.0223883	-0.843609	-0.519103	NM_021179	NM_021179	NM_021179	Hs.567557	57821	C1orf114	ENST00000456107
	A_23_P47879	0.11744	0.279875	0.684064	0.30029	NM_003153	NM_003153	NM_003153	Hs.524518	6778	STAT6	ENST00000300134
	A_23_P48088	0.116995	0.24601	0.806271	-0.346674	NM_001242	NM_001242	NM_001242	Hs.355307	939	CD27	ENST00000266557
	A_23_P48747	-0.126867	0.411105	1.48225	1.11363	NM_138452	NM_138452	NM_138452	Hs.348350	115817	DHRS1	ENST00000396813
	A_23_P49816	0.0615976	0.374641	0.915012	0.803391	NM_018404	NM_018404	NM_018404	Hs.514063	55803	ADAP2	ENST00000330889
	A_23_P500381	0.0933294	0.680537	1.57653	0.882375	NM_019859	NM_019859	NM_019859	Hs.73739	3363	HTR7	ENST00000336152
	A_23_P500861	0.331028	0.659453	1.09369	0.775728	NM_182961	NM_182961	NM_182961	Hs.12967	23345	SYNE1	ENST00000367256
	A_23_P50217	0.210564	0.338183	0.889018	0.5716	NM_024833	NM_024833	NM_024833	Hs.180402	79891	ZNF671	ENST00000317398
	A_23_P502797	0.132428	0.00387373	0.997193	0.68056	NM_020830	NM_020830	NM_020830	Hs.368359	57590	WDFY1	ENST00000233055
	A_23_P50368	0.264803	0.17294	1.33936	0.679993	NM_206818	NM_206818	NM_206818	Hs.347655	126014	OSCAR	ENST00000358375
	A_23_P50735	0.390337	0.597375	0.983929	0.71649	NM_001029997	NM_001029997	NM_001029997	Hs.720472	339318	ZNF181	ENST00000492450
	A_23_P52298	0.357707	-0.487043	-0.877707	-0.610284	NM_006993	NM_006993	NM_006993	Hs.90691	10360	NPM3	ENST00000474993
	A_23_P5392	-0.00884243	0.394298	1.39191	1.00607	NM_004881	NM_004881	NM_004881	Hs.50649	9540	TP53I3	ENST00000238721
	A_23_P54006	0.195381	0.603477	0.959473	0.613449	NM_015382	NM_015382	NM_015382	Hs.708017	25831	HECTD1	ENST00000261312
	A_23_P54728	0.156255	-0.656414	-1.28686	-1.23647	NM_023933	NM_023933	NM_023933	Hs.166244	65990	FAM173A	ENST00000219535
	A_23_P54996	0.18523	0.0590348	1.64555	1.77232	NM_198393	NM_198393	NM_198393	Hs.390221	56155	TEX14	ENST00000240361
	A_23_P55616	0.028999	0.101681	1.5807	0.482302	NM_001146037	NM_001146037	NM_001146037	Hs.101307	6563	SLC14A1	ENST00000321925
	A_23_P57856	0.460381	0.675368	1.12045	0.281849	NM_001130845	NM_001130845	NM_001130845	Hs.478588	604	BCL6	ENST00000419510
	A_23_P57961	-0.303777	0.520485	1.49581	1.57682	NM_002673	NM_002673	NM_002673	Hs.476209	5364	PLXNB1	ENST00000483676
	A_23_P59637	0.312894	0.157435	2.05512	2.15717	NM_014705	NM_014705	NM_014705	Hs.654652	9732	DOCK4	ENST00000352877
	A_23_P60488	0.0837479	-0.0462077	-0.900322	-0.779863	NM_002540	NM_002540	NM_002540	Hs.129055	4957	ODF2	ENST00000303890
	A_23_P61406	-0.000810417	1.03051	1.52605	1.41078	NM_016848	NM_016848	NM_016848	Hs.292737	53358	SHC3	ENST00000375835
	A_23_P61447	0.239624	0.179489	0.868284	0.417581	NM_004453	NM_004453	NM_004453	Hs.155729	2110	ETFDH	ENST00000506422
	A_23_P61778	-0.0315715	0.859552	1.37824	1.00448	NM_022463	NM_022463	NM_022463	Hs.527989	64359	NXN	ENST00000336868
	A_23_P62967	0.0813254	-0.0283569	1.42576	1.22866	NM_018662	NM_018662	NM_018662	Hs.13318	27185	DISC1	ENST00000366637
	A_23_P64792	0.247767	0.29085	1.42258	0.860937	NM_014505	NM_014505	NM_014505	Hs.525529	27345	KCNMB4	ENST00000258111
	A_23_P64888	0.206931	0.14008	0.989323	0.525547	NM_023921	NM_023921	NM_023921	Hs.533756	50839	TAS2R10	ENST00000240619
	A_23_P65174	0.2867	0.803071	1.51217	0.97646	NM_001040443	NM_001040443	NM_001040443	Hs.369039	51131	PHF11	ENST00000495157
	A_23_P66481	0.648664	0.482148	1.18977	0.899882	NM_178568	NM_178568	NM_178568	Hs.22917	146760	RTN4RL1	ENST00000331238
	A_23_P68730	0.00196759	0.551351	1.05348	0.666718	NM_003681	NM_003681	NM_003681	Hs.284491	8566	PDXK	ENST00000291565
	A_23_P69497	0.115894	0.694953	1.61231	1.36678	NM_003278	NM_003278	NM_003278	Hs.476092	7123	CLEC3B	ENST00000296130
	A_23_P70785	0.193865	1.21006	1.73778	0.961018	NM_001624	NM_001624	NM_001624	Hs.728842	202	AIM1	ENST00000369066
	A_23_P71867	-0.0561189	0.228796	1.02152	0.805752	NM_147162	NM_147162	NM_147162	Hs.591088	3590	IL11RA	ENST00000378817
	A_23_P73114	0.220001	-0.145815	1.14281	0.263966	NM_000313	NM_000313	NM_000313	Hs.64016	5627	PROS1	ENST00000394236
	A_23_P73429	-0.160207	0.296156	1.12454	0.648158	NM_005335	NM_005335	NM_005335	Hs.14601	3059	HCLS1	ENST00000473883
	A_23_P73660	0.190948	0.0353802	1.14042	0.649047	NM_001011658	NM_001011658	NM_001011658	Hs.592238	6399	TRAPPC2	ENST00000380579
	A_23_P74547	-0.0297839	0.829179	1.57327	0.95731	NM_001040033	NM_001040033	NM_001040033	Hs.443057	963	CD53	ENST00000464329
	A_23_P75764	-0.0959284	-0.150226	-0.688976	-0.223792	NM_001004728	NM_001004728	NM_001004728	Hs.553649	219982	OR5A1	ENST00000302030
	A_23_P77918	-0.187673	1.2349	0.777553	1.00847	NM_006041	NM_006041	NM_006041	Hs.48384	9953	HS3ST3B1	ENST00000360954
	A_23_P78742	-0.046858	-0.191318	1.5398	0.956955	NM_001459	NM_001459	NM_001459	Hs.428	2323	FLT3LG	ENST00000344019
	A_23_P78835	-0.0871975	-0.462361	-1.10403	-0.67148	NM_001002836	NM_001002836	NM_001002836	Hs.397153	126208	ZNF787	ENST00000270459
	A_23_P78944	-0.162932	-0.285727	-0.847725	-0.657102	NM_000479	NM_000479	NM_000479	Hs.112432	268	AMH	ENST00000221496
	A_23_P79221	0.290493	0.496007	1.61228	1.26419	NM_001105	NM_001105	NM_001105	Hs.470316	90	ACVR1	ENST00000409283
	A_23_P79441	0.172326	0.450648	1.175	0.775597	NM_017880	NM_017880	NM_017880	Hs.720049	54980	C2orf42	ENST00000420306
	A_23_P81993	0.254314	0.487405	1.48287	0.866217	NM_178508	NM_178508	NM_178508	Hs.381300	221491	C6orf1	ENST00000481533
	A_23_P8281	0.185604	0.615537	1.15134	1.03206	NM_000416	NM_000416	NM_000416	Hs.520414	3459	IFNGR1	ENST00000418947
	A_23_P83599	-0.0329703	-0.442804	-1.16004	-0.43546	NM_002735	NM_002735	NM_002735	Hs.520851	5575	PRKAR1B	ENST00000360274
	A_23_P83838	-0.0662974	0.441504	1.32861	1.17528	NM_004056	NM_004056	NM_004056	Hs.654388	767	CA8	ENST00000317995
	A_23_P84189	-0.0438435	0.543279	1.52493	1.34147	NM_181671	NM_181671	NM_181671	Hs.591185	26207	PITPNC1	ENST00000299954
	A_23_P85903	0.61114	1.29385	3.09599	1.9369	NM_003268	NM_003268	NM_003268	Hs.604542	7100	TLR5	ENST00000342210
	A_23_P88095	-0.0662389	0.489868	1.54365	2.37277	NM_014832	NM_014832	NM_014832	Hs.210891	9882	TBC1D4	ENST00000431480
	A_23_P8834	0.262203	0.183062	-0.754647	-0.39962	NM_001979	NM_001979	NM_001979	Hs.212088	2053	EPHX2	ENST00000415449
	A_23_P88435	0.237507	0.401564	0.904566	0.386117	NM_005197	NM_005197	NM_005197	Hs.434286	1112	FOXN3	ENST00000261302
	A_23_P88489	0.14251	0.601622	0.854087	0.741736	NM_172095	NM_172095	NM_172095	Hs.662284	117155	CATSPER2	ENST00000433380
	A_23_P88522	-0.137311	0.0698578	1.07074	1.30834	NM_021077	NM_021077	NM_021077	Hs.386470	4828	NMB	ENST00000394588
	A_23_P90220	0.270812	0.456077	1.06415	0.736395	NM_152655	NM_152655	NM_152655	Hs.729172	199704	ZNF585A	ENST00000355533
	A_23_P90223	0.269163	0.710002	1.35819	0.865927	NM_152279	NM_152279	NM_152279	Hs.390568	92285	ZNF585B	ENST00000312908
	A_23_P90542	0.788435	1.02032	1.63682	1.15583	NM_152606	NM_152606	NM_152606	Hs.728927	163255	ZNF540	ENST00000316433
	A_23_P90925	-0.548076	-0.763542	-1.59465	-1.70485	NM_173178	NM_173178	NM_173178	Hs.278909	27177	IL36B	ENST00000327407
	A_23_P91350	0.179993	0.0242668	1.08273	0.42643	NM_019593	NM_019593	NM_019593	Hs.636359	56261	GPCPD1	ENST00000379019
	A_23_P92334	0.318573	0.17684	0.988605	0.285339	NM_024943	NM_024943	NM_024943	Hs.374147	80008	TMEM156	ENST00000381938
	A_23_P92860	0.131039	0.996023	1.3545	1.31086	NM_021147	NM_021147	NM_021147	Hs.3041	10309	CCNO	ENST00000501463
	A_23_P93032	0.152985	0.941519	1.52562	0.866747	NM_032367	NM_032367	NM_032367	Hs.584988	84327	ZBED3	ENST00000255198
	A_23_P94230	0.0818535	0.513503	1.51549	1.50413	NM_015364	NM_015364	NM_015364	Hs.726603	23643	LY96	ENST00000284818
	A_23_P94552	0.348156	0.115224	0.967849	0.723682	NM_013390	NM_013390	NM_013390	Hs.494146	23670	TMEM2	ENST00000538669
	A_23_P94800	0.249388	0.126187	1.52402	0.998789	NM_002961	NM_002961	NM_002961	Hs.654444	6275	S100A4	ENST00000368714
	A_23_P96590	0.00645237	0.794715	0.989478	0.824698	NM_014710	NM_014710	NM_014710	Hs.729265	9737	GPRASP1	ENST00000361600
	A_23_P96599	-0.125365	0.25606	1.10175	0.573028	NM_194324	NM_194324	NM_194324	Hs.709594	286527	TMSB15B	ENST00000436583
	A_23_P97141	0.20909	0.690086	2.03219	1.49801	NM_002922	NM_002922	NM_002922	Hs.75256	5996	RGS1	ENST00000498352
	A_23_P99226	0.596293	0.229427	1.28886	1.27782	NM_012240	NM_012240	NM_012240	Hs.50861	23409	SIRT4	ENST00000537892
	A_23_P99642	0.353274	0.942527	2.05118	1.63385	NM_001126106	NM_001126106	NM_001126106	Hs.513147	9056	SLC7A7	ENST00000554061
	A_23_P99661	0.259388	0.520403	1.8893	1.44421	NM_018071	NM_018071	NM_018071	Hs.35125	55701	ARHGEF40	ENST00000553709
	A_24_P100551	0.121864	0.579638	1.47583	1.15523	NM_020870	NM_020870	NM_020870	Hs.301804	57630	SH3RF1	ENST00000284637
	A_24_P109176	0.43366	1.34301	1.70891	0.479861	NM_207360	NM_207360	NM_207360	Hs.632618	340152	ZC3H12D	ENST00000389942
	A_24_P109417	-0.240473	0.202616	1.20462	0.623096	NM_198545	NM_198545	NM_198545	Hs.632364	374946	C1orf187	ENST00000294485
	A_24_P109652	0.187887	0.248401	0.755422	0.591923	NM_024776	NM_024776	NM_024776	Hs.9587	79834	PEAK1	ENST00000312493
	A_24_P113131	0.19724	0.00175623	1.756	1.03834	NM_004758	NM_004758	NM_004758	Hs.112499	9256	BZRAP1	ENST00000343736
	A_24_P120934	0.0910031	-0.203992	1.56632	2.09394	NM_006705	NM_006705	NM_006705	Hs.9701	10912	GADD45G	ENST00000494726
	A_24_P12401	0.114772	0.253461	-1.15795	-1.0783	NM_001025366	NM_001025366	NM_001025366	Hs.73793	7422	VEGFA	ENST00000497139
	A_24_P127235	0.127627	0.490162	1.0814	0.513297	NM_004327	NM_004327	NM_004327	Hs.517461	613	BCR	ENST00000475025
	A_24_P130363	0.124357	-0.343666	1.21376	1.09715	NM_181482	NM_181482	NM_181482	Hs.149363	753	C18orf1	ENST00000359446
	A_24_P13831	0.107003	0.211753	1.37234	0.542559	NM_182854	NM_182854	NM_182854	Hs.715778	124460	SNX20	ENST00000413750
	A_24_P140608	0.312299	0.347779	2.34063	2.13774	NM_001945	NM_001945	NM_001945	Hs.799	1839	HBEGF	ENST00000507104
	A_24_P142495	-0.156853	-0.457699	-0.94817	-0.795472	NM_030966	NM_030966	NM_030966	Hs.534495	81850	KRTAP1-3	ENST00000344363
	A_24_P148750	0.0616542	1.87242	1.13431	0.503222	NM_004844	NM_004844	NM_004844	Hs.726063	9467	SH3BP5	ENST00000408919
	A_24_P148796	0.110773	0.457844	1.35668	1.10773	NM_020998	NM_020998	NM_020998	Hs.512587	4485	MST1	ENST00000493836
	A_24_P148836	0.0882015	0.467831	1.67623	1.16227	NM_173546	NM_173546	NM_173546	Hs.13781	200942	KLHDC8B	ENST00000459846
	A_24_P161018	0.297883	0.944857	1.96	1.12314	NM_017554	NM_017554	NM_017554	Hs.518203	54625	PARP14	ENST00000310290
	A_24_P165450	0.143143	0.687633	1.7047	1.31322	NM_024686	NM_024686	NM_024686	Hs.445826	79739	TTLL7	ENST00000370704
	A_24_P167338	0.0458288	0.93591	1.41148	1.04924	NM_014488	NM_014488	NM_014488	Hs.40758	27314	RAB30	ENST00000527633
	A_24_P171268	0.00087394	0.560253	0.84061	0.258327	NM_182663	NM_182663	NM_182663	Hs.497579	83593	RASSF5	ENST00000304534
	A_24_P180680	0.0129182	0.0864574	1.11509	1.06461	NM_018407	NM_018407	NM_018407	Hs.492314	55353	LAPTM4B	ENST00000378722
	A_24_P181422	0.142483	0.355765	1.20114	0.775554	NM_172097	NM_172097	NM_172097	Hs.662284	117155	CATSPER2	ENST00000415968
	A_24_P185117	-0.18005	-0.0333523	2.18325	2.34857	NM_031430	NM_031430	NM_031430	Hs.534497	83547	RILP	ENST00000301336
	A_24_P192914	0.231745	1.01974	2.90076	2.30448	NM_153206	NM_153206	NM_153206	Hs.16291	120425	AMICA1	ENST00000534294
	A_24_P193295	0.0513283	0.611486	1.48394	1.53242	NM_198686	NM_198686	NM_198686	Hs.512492	376267	RAB15	ENST00000533601
	A_24_P203000	0.321565	-1.29439	1.58352	1.47372	NM_000878	NM_000878	NM_000878	Hs.474787	3560	IL2RB	ENST00000216223
	A_24_P20369	0.165897	-0.26102	1.19288	0.748872	NM_020208	NM_020208	NM_020208	Hs.413095	54716	SLC6A20	ENST00000456124
	A_24_P204043	0.43203	0.92426	0.958682	0.413716	NM_014345	NM_014345	NM_014345	Hs.509718	24149	ZNF318	ENST00000318149
	A_24_P206343	-0.278558	0.758421	1.47309	0.494765	NM_033054	NM_033054	NM_033054	Hs.37617	64005	MYO1G	ENST00000488554
	A_24_P209455	-0.138437	1.15125	3.77647	4.2388	NM_018326	NM_018326	NM_018326	Hs.647101	55303	GIMAP4	ENST00000466938
	A_24_P217234	0.226998	0.0154594	1.48982	0.867344	NM_000341	NM_000341	NM_000341	Hs.112916	6519	SLC3A1	ENST00000540334
	A_24_P22079	0.199094	0.546504	1.47457	1.25963	NM_002015	NM_002015	NM_002015	Hs.370666	2308	FOXO1	ENST00000379561
	A_24_P221575	0.301916	0.307998	0.921901	0.172311	NM_001037442	NM_001037442	NM_001037442	Hs.7972	22902	RUFY3	ENST00000536664
	A_24_P224488	0.180238	0.0142993	1.34946	1.33649	NM_016835	NM_016835	NM_016835	Hs.101174	4137	MAPT	ENST00000344290
	A_24_P23625	0.577064	1.51501	2.03703	1.55805	ENST00000360954		AK023723	Hs.48384	9953	HS3ST3B1	ENST00000360954
	A_24_P237586	-0.275172	-0.823396	-1.3248	-0.609585	NM_181726	NM_181726	NM_181726	Hs.508154	353322	ANKRD37	ENST00000335174
	A_24_P260443	0.0475199	-0.156708	0.902529	0.733217	NM_003248	NM_003248	NM_003248	Hs.211426	7060	THBS4	ENST00000511888
	A_24_P261929	0.19953	0.155955	1.29905	0.828213	NM_206949	NM_206949	NM_206949	Hs.19414	122509	IFI27L1	ENST00000393115
	A_24_P265856	0.372744	0.200092	1.35375	0.927007	NM_020654	NM_020654	NM_020654	Hs.529551	57337	SENP7	ENST00000314261
	A_24_P269062	0.0988651	1.64845	1.25271	0.992728	NM_030964	NM_030964	NM_030964	Hs.323308	81848	SPRY4	ENST00000344120
	A_24_P269619	0.264524	0.0753191	1.41012	0.899546	NM_001359	NM_001359	NM_001359	Hs.492212	1666	DECR1	ENST00000518725
	A_24_P274831	0.33238	1.464	3.29375	3.94431	NM_153236	NM_153236	NM_153236	Hs.647074	168537	GIMAP7	ENST00000313543
	A_24_P275873	-0.162179	0.38362	0.833468	0.237877	NM_005993	NM_005993	NM_005993	Hs.464391	6904	TBCD	ENST00000536182
	A_24_P281580	-0.167777	0.237273	0.946321	0.461772	NM_178831	NM_178831	NM_178831	Hs.556063	352954	GATS	ENST00000332301
	A_24_P282343	0.659358	0.753655	1.392	1.34642	NM_003159	NM_003159	NM_003159	Hs.659851	6792	CDKL5	ENST00000379989
	A_24_P283341	0.148465	0.805974	1.1706	0.245641	NM_022765	NM_022765	NM_022765	Hs.33476	64780	MICAL1	ENST00000465904
	A_24_P291826	0.0546754	1.22594	2.59943	1.75841	NM_001009991	NM_001009991	NM_001009991	Hs.436977	94120	SYTL3	ENST00000543689
	A_24_P297539	-0.163131	-0.275371	-0.943329	-0.519391	NM_181803	NM_181803	NM_181803	Hs.93002	11065	UBE2C	ENST00000405520
	A_24_P303199	0.0144897	0.191432	1.99622	1.74948	NM_019087	NM_019087	NM_019087	Hs.659125	54622	ARL15	ENST00000504924
	A_24_P313993	-0.0677558	0.422733	0.967333	0.718485	NM_004058	NM_004058	NM_004058	Hs.584744	828	CAPS	ENST00000394521
	A_24_P314451	0.233302	0.379989	1.02115	0.67612	NM_000132	NM_000132	NM_000132	Hs.654450	2157	F8	ENST00000360256
	A_24_P316005	0.15663	0.249874	0.937401	0.582953	NM_014857	NM_014857	NM_014857	Hs.585378	9910	RABGAP1L	ENST00000457696
	A_24_P317762	0.199802	-0.0988078	-1.43976	-0.679269	NM_002346	NM_002346	NM_002346	Hs.521903	4061	LY6E	ENST00000522024
	A_24_P319736	0.202815	0.516232	1.42421	1.03064	NM_002398	NM_002398	NM_002398	Hs.526754	4211	MEIS1	ENST00000488550
	A_24_P334248	0.0479827	0.771039	1.5485	0.537238	NM_014996	NM_014996	NM_014996	Hs.567423	23007	PLCH1	ENST00000469040
	A_24_P335620	-0.0363512	-0.177695	-1.0751	-1.21224	NM_003486	NM_003486	NM_003486	Hs.513797	8140	SLC7A5	ENST00000261622
	A_24_P342829	0.273537	1.30867	1.77171	1.56919	NM_152527	NM_152527	NM_152527	Hs.504317	151473	SLC16A14	ENST00000295190
	A_24_P350576	0.0520609	0.633565	2.51292	2.30823	NM_015028	NM_015028	NM_015028	Hs.34024	23043	TNIK	ENST00000369326
	A_24_P355493	0.218315	0.381121	1.22521	0.53474	NM_022126	NM_022126	NM_022126	Hs.527748	64077	LHPP	ENST00000392757
	A_24_P355626	0.244566	0.160416	1.13046	0.774972	NM_022169	NM_022169	NM_022169	Hs.126378	64137	ABCG4	ENST00000307417
	A_24_P359067	0.360811	-0.146899	1.34535	0.945513	NM_001242698	NM_001242698	NM_001242698	Hs.657498	100130357	LOC100130357
	A_24_P361643	-0.185867	-0.013419	-0.969577	-0.802054	NM_001039887	NM_001039887	NM_001039887	Hs.527982	148137	C19orf55	ENST00000544158
	A_24_P378019	0.631497	0.578829	1.61502	0.800333	NM_004031	NM_004031	NM_004031	Hs.166120	3665	IRF7	ENST00000534109
	A_24_P379820	-0.449146	-0.0751624	1.55464	1.32006	NM_030926	NM_030926	NM_030926	Hs.111577	81618	ITM2C	ENST00000326427
	A_24_P38143	0.507995	0.0391404	1.81789	1.74689	NM_017651	NM_017651	NM_017651	Hs.386684	54806	AHI1	ENST00000457866
	A_24_P382489	0.125441	-0.0704953	0.870687	0.963974	NM_198580	NM_198580	NM_198580	Hs.363138	376497	SLC27A1	ENST00000252595
	A_24_P400044	0.443837	0.737181	1.37239	0.97849	NM_153183	NM_153183	NM_153183	Hs.375178	170685	NUDT10	ENST00000376006
	A_24_P402690	-0.0923608	0.271356	1.74832	1.24938	NM_030926	NM_030926	NM_030926	Hs.111577	81618	ITM2C	ENST00000326427
	A_24_P405205	0.279734	1.33848	2.7309	1.7007	NM_001001396	NM_001001396	NM_001001396	Hs.343522	493	ATP2B4	ENST00000367218
	A_24_P413920	-0.268126	-0.65839	-0.93603	-0.669527	NM_145175	NM_145175	NM_145175	Hs.260855	151354	FAM84A	ENST00000497769
	A_24_P414376	0.167395	0.536638	1.16018	0.325059	NM_016531	NM_016531	NM_016531	Hs.298658	51274	KLF3	ENST00000261438
	A_24_P414999	0.186226	0.374517	1.14435	1.50063	NM_018407	NM_018407	NM_018407	Hs.492314	55353	LAPTM4B	ENST00000521545
	A_24_P45005	0.0807202	0.310963	1.68538	1.0814	NM_024663	NM_024663	NM_024663	Hs.654868	79716	NPEPL1	ENST00000530122
	A_24_P47182	0.206432	0.410354	1.13708	1.00635	NM_014000	NM_014000	NM_014000	Hs.643896	7414	VCL	ENST00000211998
	A_24_P541919	-0.150153	-0.248125	1.23893	1.08587	NM_144973	NM_144973	NM_144973	Hs.118166	160518	DENND5B	ENST00000389082
	A_24_P56281	0.149274	0.340225	1.12456	0.604885	NM_001002259	NM_001002259	NM_001002259	Hs.234355	65981	CAPRIN2	ENST00000417045
	A_24_P56363	0.334937	-0.41723	1.9208	1.61794	NM_030925	NM_030925	NM_030925	Hs.87159	81617	CAB39L	ENST00000378341
	A_24_P59607	0.308762	1.04926	1.3678	1.2135	NM_001113434	NM_001113434	NM_001113434	Hs.514016	339263	C17orf51	ENST00000468381
	A_24_P602507	0.114956	0.177162	1.30432	0.980817	NM_001013619	NM_001013619	NM_001013619	Hs.307962	123688	AGPHD1	ENST00000408962
	A_24_P636882	0.326915	0.187598	1.55782	0.962591	NM_004226	NM_004226	NM_004226	Hs.88297	9262	STK17B	ENST00000263955
	A_24_P645765	0.386074	-0.185555	0.841855	1.02587	NM_020782	NM_020782	NM_020782	Hs.505104	57542	KLHDC5	ENST00000381271
	A_24_P66528	0.204417	0.366677	1.01708	0.373739	NM_003133	NM_003133	NM_003133	Hs.511425	6726	SRP9	ENST00000366838
	A_24_P68079	0.573843	0.339771	1.13359	0.279237	NM_014831	NM_014831	NM_014831	Hs.170999	9881	TRANK1	ENST00000301807
	A_24_P68311	0.0917125	1.0005	1.62806	1.02676	NM_015180	NM_015180	NM_015180	Hs.729020	23224	SYNE2	ENST00000356081
	A_24_P712350	0.448566	0.775224	1.77374	1.25888	NM_001821	NM_001821	NM_001821	Hs.654545	1122	CHML	ENST00000366553
	A_24_P726336	0.287323	0.396911	1.83363	1.17332	NM_001100164	NM_001100164	NM_001100164	Hs.102471	9749	PHACTR2	ENST00000427704
	A_24_P79153	-0.0860546	-0.457698	-1.07371	-0.57278	NM_079834	NM_079834	NM_079834	Hs.144980	113178	SCAMP4	ENST00000472442
	A_24_P82880	-0.0919287	1.42202	1.29644	0.196252	NM_003290	NM_003290	NM_003290	Hs.631618	7171	TPM4	ENST00000538887
	A_24_P83615	-0.103292	0.48236	0.884539	0.792698	NM_001033053	NM_001033053	NM_001033053	Hs.652273	22861	NLRP1	ENST00000262467
	A_24_P8371	-0.24466	-0.354929	-0.897737	-0.596737	NM_001124758	NM_001124758	NM_001124758	Hs.22824	124976	SPNS2	ENST00000329078
	A_24_P85942	0.113178	0.734628	2.3006	1.73328	NM_181453	NM_181453	NM_181453	Hs.436505	9648	GCC2	ENST00000309863
	A_24_P865	0.011065	0.759547	0.90442	0.389893	NM_206921	NM_206921	NM_206921	Hs.656959	387119	C6orf204	ENST00000472713
	A_24_P88763	-0.0654318	-0.30395	-1.1597	-0.650324	NM_032603	NM_032603	NM_032603	Hs.727659	84695	LOXL3	ENST00000264094
	A_24_P910688	-0.319734	-0.471137	-1.18181	-0.151274	XM_003403704	XM_003403704	XM_003403704	Hs.569971	646457	C19orf67	ENST00000343945
	A_24_P913115	0.241273	0.138266	1.11835	0.328516	NM_000314	NM_000314	NM_000314	Hs.500466	5728	PTEN	ENST00000371953
	A_24_P916496	0.156275	0.197739	1.06294	1.20802	NM_002737	NM_002737	NM_002737	Hs.531704	5578	PRKCA
	A_24_P926507	0.114946	-0.183186	1.99278	0.328592	NM_001146037	NM_001146037	NM_001146037	Hs.101307	6563	SLC14A1	ENST00000436407
	A_24_P926783	-0.0949754	-0.0135665	1.4303	0.974257	NM_001145434	NM_001145434	NM_001145434	Hs.502314	400713	ZNF880	ENST00000422689
	A_24_P940644	0.0780906	-0.747226	-1.39979	-1.38012	NM_003061	NM_003061	NM_003061	Hs.632082	6585	SLIT1	ENST00000266058
	A_24_P941643	0.390034	-0.244373	2.11816	1.67517	NM_182734	NM_182734	NM_182734	Hs.431173	23236	PLCB1	ENST00000378641
	A_24_P942211	0.104529	0.367881	0.910814	0.431806	NM_182838	NM_182838	NM_182838	Hs.707620	9906	SLC35E2	ENST00000234800
	A_24_P942321	0.282835	-0.260528	1.50197	1.00786	NM_018027	NM_018027	NM_018027	Hs.330463	55691	FRMD4A	ENST00000357447
	A_24_P96234	0.0946856	-0.472616	-1.0246	-0.384541	NM_031209	NM_031209	NM_031209	Hs.631638	81890	QTRT1	ENST00000250237
	A_32_P101699	-0.0701474	0.888601	0.963226	0.669364	BC052334		BC052334	Hs.568369	729887	LOC729887
	A_32_P114284	0.00650424	0.126144	1.00594	0.835911	NM_001079526	NM_001079526	NM_001079526	Hs.604950	22807	IKZF2	ENST00000457361
	A_32_P116556	0.16564	1.18974	2.77615	3.11313	NM_001127464	NM_001127464	NM_001127464	Hs.54925	84627	ZNF469	ENST00000437464
	A_32_P133072	0.237725	0.543899	2.82003	1.41576	NM_006108	NM_006108	NM_006108	Hs.643864	10418	SPON1	ENST00000533633
	A_32_P141682	0.150103	-1.43256	-1.07117	-1.12528	NM_001145127	NM_001145127	NM_001145127	Hs.462400	645027	EVPLL	ENST00000399134
	A_32_P142818	-0.0579194	-0.0974582	0.883606	0.989381	NM_178120	NM_178120	NM_178120	Hs.407015	1745	DLX1	ENST00000361725
	A_32_P152767	0.409739	0.166369	1.21354	1.29412	NM_207371	NM_207371	NM_207371	Hs.350848	387640	C10orf140	ENST00000449193
	A_32_P163247	0.237864	0.0828257	0.884738	0.86044	NM_001768	NM_001768	NM_001768	Hs.85258	925	CD8A	ENST00000409511
	A_32_P168464	0.200737	-0.195914	0.910102	0.79341	NM_003688	NM_003688	NM_003688	Hs.495984	8573	CASK	ENST00000318588
	A_32_P186731	0.642611	0.830851	1.717	1.18967	NM_080826	NM_080826	NM_080826	Hs.559353	140862	ISM1	ENST00000262487
	A_32_P187571	0.347971	0.983568	1.64784	1.68406	NM_004588	NM_004588	NM_004588	Hs.129783	6327	SCN2B	ENST00000278947
	A_32_P19294	0.203062	0.558409	1.5382	1.40047	NM_144669	NM_144669	NM_144669	Hs.655668	144423	GLT1D1	ENST00000441390
	A_32_P197340	0.0680066	0.163648	1.44349	1.53532	XM_001714892	XM_001714892	XM_001714892	Hs.443729	285141	LOC285141	ENST00000409885
	A_32_P202759	0.379506	0.263941	1.55191	1.14442	NM_177454	NM_177454	NM_177454	Hs.28872	165215	FAM171B	ENST00000272804
	A_32_P208403	0.101789	0.659404	2.40038	1.66055	NM_053064	NM_053064	NM_053064	Hs.187772	54331	GNG2	ENST00000335281
	A_32_P209094	-0.0509822	-0.0921903	1.18832	0.968345	NM_018291	NM_018291	NM_018291	Hs.444301	55277	FGGY	ENST00000480847
	A_32_P21255	0.0059733	0.318921	1.79507	1.43036	NM_013309	NM_013309	NM_013309	Hs.162989	7782	SLC30A4	ENST00000261867
	A_32_P213091	0.262884	0.835529	1.52886	0.920667	NM_001145205	NM_001145205	NM_001145205	Hs.130661	729993	SHISA9	ENST00000423335
	A_32_P213661	0.309709	0.194688	1.16087	0.805706	NM_144974	NM_144974	NM_144974	Hs.170849	160857	CCDC122	ENST00000470137
	A_32_P213831	0.260485	0.494318	1.08055	1.09134	NM_020704	NM_020704	NM_020704	Hs.489988	57464	FAM40B	ENST00000450266
	A_32_P215938	0.185013	0.113685	0.781595	0.675771	NM_001145638	NM_001145638	NM_001145638	Hs.239370	26086	GPSM1	ENST00000291775
	A_32_P221799	-0.171173	-0.467123	-1.90745	-1.2941	NM_003514	NM_003514	NM_003514	Hs.134999	8336	HIST1H2AM	ENST00000359611
	A_32_P231086	0.283391	0.607948	1.52979	0.943906	NM_198181	NM_198181	NM_198181	Hs.630181	440295	GOLGA6L9	ENST00000439287
	A_32_P234145	0.108586	0.590844	1.54741	0.714066	NM_203349	NM_203349	NM_203349	Hs.642615	399694	SHC4	ENST00000396535
	A_32_P2392	-0.0826947	0.732292	1.06017	1.2983	NM_181077	NM_181077	NM_181077	Hs.720151	23015	GOLGA8A	ENST00000509311
	A_32_P32856	-0.273808	-0.767018	-1.43647	-0.680986	NM_032407	NM_032407	NM_032407	Hs.368160	56097	PCDHGC5	ENST00000252087
	A_32_P34920	0.328819	1.14893	1.02809	0.960431	NM_004472	NM_004472	NM_004472	Hs.519385	2297	FOXD1
	A_32_P3534	0.328776	0.539943	1.07144	0.774695	NM_001167902	NM_001167902	NM_001167902	Hs.592021	145814	PGPEP1L	ENST00000535714
	A_32_P356316	0.0305749	0.904266	1.47261	1.56595	NM_002119	NM_002119	NM_002119	Hs.631991	3111	HLA-DOA	ENST00000229829
	A_32_P396186	0.432514	0.27974	1.15264	1.29667	NM_014818	NM_014818	NM_014818	Hs.130836	9866	TRIM66	ENST00000299550
	A_32_P44453	0.271509	0.700936	2.15553	2.54956	NM_002194	NM_002194	NM_002194	Hs.32309	3628	INPP1	ENST00000444194
	A_32_P452655	-0.0410953	0.376575	1.58456	1.10174	NM_001040078	NM_001040078	NM_001040078	Hs.462402	654346	LGALS9C	ENST00000423676
	A_32_P56604	0.294508	0.2291	1.47773	1.14011	NM_152719	NM_152719	NM_152719	Hs.186363	220082	SPERT	ENST00000310521
	A_32_P65589	-0.0603415	0.762331	1.45342	0.514359	XM_003403830	XM_003403830	XM_003403830	Hs.727319	100130811	LOC100130811
	A_32_P65616	-0.273618	0.136492	1.69468	1.84178	NM_000948	NM_000948	NM_000948	Hs.1905	5617	PRL	ENST00000306482
	A_32_P66020	0.0151648	0.543983	0.832888	0.636042	NM_032167	NM_032167	NM_032167	Hs.458401	92017	SNX29	ENST00000509141
	A_32_P72394	-0.160876	-0.167748	-1.05115	-0.412059	NM_002735	NM_002735	NM_002735	Hs.520851	5575	PRKAR1B	ENST00000417852
	A_32_P776626	0.539408	0.441565	2.07522	1.49737	NM_001024457	NM_001024457	NM_001024457	Hs.728970	400966	RGPD1	ENST00000420840
	A_32_P83465	0.268085	1.28913	1.37841	0.858905	NM_001039703	NM_001039703	NM_001039703	Hs.714127	100132406	NBPF10	ENST00000369190
	A_32_P83845	0.215476	1.55096	2.4684	2.23051	NM_001040708	NM_001040708	NM_001040708	Hs.234434	23462	HEY1	ENST00000337919
	A_32_P86739	-0.00614991	1.16006	1.34967	1.57086	NM_001010911	NM_001010911	NM_001010911	Hs.315568	399726	C10orf114	ENST00000377113
	A_32_P91902	0.233671	0.35722	1.11254	0.897813	NM_030927	NM_030927	NM_030927	Hs.718943	81619	TSPAN14	ENST00000429989
	A_33_P3210278	0.368569	0.460781	1.64579	0.914711	NM_182914	NM_182914	NM_182914	Hs.729020	23224	SYNE2	ENST00000555612
	A_33_P3210343	0.13499	0.640868	1.52038	1.11471	NM_001987	NM_001987	NM_001987	Hs.504765	2120	ETV6
	A_33_P3210399	-0.156213	0.152815	1.07242	0.159116	NM_001146037	NM_001146037	NM_001146037	Hs.101307	6563	SLC14A1	ENST00000402943
	A_33_P3210585	0.297972	0.910292	2.19439	1.5376	NM_014911	NM_014911	NM_014911	Hs.468878	22848	AAK1
	A_33_P3211739	0.0580761	0.452635	0.89989	0.49069	NM_194071	NM_194071	NM_194071	Hs.724212	64764	CREB3L2	ENST00000544877
	A_33_P3212022	-0.103585	0.819557	2.86483	1.87147	NM_001204418	NM_001204418	NM_001204418	Hs.509872	9628	RGS6	ENST00000343854
	A_33_P3213064	0.230044	0.486585	1.24939	0.787929	NM_005419	NM_005419	NM_005419	Hs.530595	6773	STAT2	ENST00000556539
	A_33_P3213596	-0.0652424	0.783542	1.59411	1.12071	NM_015028	NM_015028	NM_015028	Hs.34024	23043	TNIK	ENST00000284483
	A_33_P3213695	0.101207	0.730136	1.90758	1.29591	NM_001079670	NM_001079670	NM_001079670	Hs.87159	81617	CAB39L	ENST00000400396
	A_33_P3214463	-0.109447	-0.509614	-0.685708	-0.689989	NM_001039958	NM_001039958	NM_001039958	Hs.37311	145873	MESP2	ENST00000341735
	A_33_P3214670	-0.452038	-0.565883	-1.00133	-0.993836	NM_000189	NM_000189	NM_000189	Hs.591588	3099	HK2	ENST00000290573
	A_33_P3215193	0.277066	0.318342	1.473	1.08587	NM_022787	NM_022787	NM_022787	Hs.633762	64802	NMNAT1	ENST00000403197
	A_33_P3215768	0.290427	0.0501277	1.146	0.697596	NM_007210	NM_007210	NM_007210	Hs.505575	11226	GALNT6	ENST00000356317
	A_33_P3215948	0.0254195	0.750928	1.90477	1.28742	NM_005797	NM_005797	NM_005797	Hs.116651	10205	MPZL2	ENST00000278937
	A_33_P3216090	0.160598	1.20267	1.88748	1.43613	NM_016848	NM_016848	NM_016848	Hs.292737	53358	SHC3	ENST00000375830
	A_33_P3216292	0.136728	0.0769328	1.207	1.04	NM_018421	NM_018421	NM_018421	Hs.371016	55357	TBC1D2	ENST00000375066
	A_33_P3217517	0.132135	1.05432	1.00803	0.738838	NM_138464	NM_138464	NM_138464	Hs.446702	116349	C5orf55	ENST00000408966
	A_33_P3218625	-1.40617e-05	0.357231	1.51344	1.12052	NM_001242369	NM_001242369	NM_001242369	Hs.62003	11094	C9orf7	ENST00000316948
	A_33_P3219572	-0.0530418	0.767572	1.24691	0.86327	ENST00000365713				79836	LONRF3	ENST00000365713
	A_33_P3219591	0.0742433	0.473923	1.07108	0.6414	NM_020954	NM_020954	NM_020954	Hs.195642	57674	RNF213	ENST00000319921
	A_33_P3220570	-0.236712	-0.218442	0.960302	0.871118	NM_024954	NM_024954	NM_024954	Hs.500724	80019	UBTD1	ENST00000370664
	A_33_P3221343	0.220749	0.60078	0.93298	0.589219	NM_173497	NM_173497	NM_173497	Hs.596096	143279	HECTD2	ENST00000371681
	A_33_P3224867	-0.370717	-0.645037	-0.944806	-0.681119	NM_001206842	NM_001206842	NM_001206842	Hs.240053	83445	GSG1	ENST00000324458
	A_33_P3225948	-0.0288838	0.754323	2.01753	1.87678	NM_001042478	NM_001042478	NM_001042478	Hs.25924	55966	AJAP1	ENST00000378190
	A_33_P3226050	-0.296783	-1.4167	-1.58792	-1.05243	NM_001037666	NM_001037666	NM_001037666	Hs.444950	652968	GATSL3	ENST00000407689
	A_33_P3226212	0.158899	-0.151777	1.28039	1.23025	NM_021219	NM_021219	NM_021219	Hs.517227	58494	JAM2	ENST00000312957
	A_33_P3226678	0.331332	-1.10443	-1.02512	-0.911088	NM_001145127	NM_001145127	NM_001145127	Hs.462400	645027	EVPLL	ENST00000399134
	A_33_P3228023	0.127529	0.717766	1.52855	0.622573	NM_021626	NM_021626	NM_021626	Hs.514950	59342	SCPEP1	ENST00000262288
	A_33_P3228305	0.296147	0.201044	1.88243	1.59469	NM_015071	NM_015071	NM_015071	Hs.654668	23092	ARHGAP26	ENST00000378004
	A_33_P3229725	0.306648	0.0989505	1.32365	1.04563	NM_000487	NM_000487	NM_000487	Hs.88251	410	ARSA	ENST00000395619
	A_33_P3230269	0.254978	0.306767	0.98914	1.10502	NM_198182	NM_198182	NM_198182	Hs.418493	29841	GRHL1	ENST00000324907
	A_33_P3233774	0.187313	0.171488	0.934132	0.718508	NM_001032292	NM_001032292	NM_001032292	Hs.155204	7727	ZNF174	ENST00000344823
	A_33_P3235321	-0.209766	0.252943	1.6389	0.974275	NM_032872	NM_032872	NM_032872	Hs.469175	84958	SYTL1	ENST00000496001
	A_33_P3235856	0.0532438	0.590953	1.34061	0.808727	NM_006914	NM_006914	NM_006914	Hs.494178	6096	RORB	ENST00000376896
	A_33_P3237207	-0.73024	-0.799924	-1.5655	-1.61911	NM_001144994	NM_001144994	NM_001144994	Hs.526596	257407	C2orf72	ENST00000463834
	A_33_P3237899	-0.0409569	1.19376	1.68809	0.874401	NM_004067	NM_004067	NM_004067	Hs.654611	1124	CHN2	ENST00000409350
	A_33_P3237977	-0.173066	-0.189651	1.36945	1.44494	NM_197958	NM_197958	NM_197958	Hs.416755	55323	LARP6	ENST00000344870
	A_33_P3239101	0.263211	0.952	1.4439	0.757412	NM_001164465	NM_001164465	NM_001164465	Hs.459120	647042	GOLGA6L10	ENST00000548121
	A_33_P3239527	0.0956223	0.145741	1.10752	0.770817	AK126772		AK126772	Hs.484706	100128517	LOC100128517
	A_33_P3239587	-0.0397391	-0.0495363	0.969082	1.03959	NM_001008529	NM_001008529	NM_001008529	Hs.250723	439921	MXRA7	ENST00000375036
	A_33_P3240328	-0.0210772	0.868547	1.0637	1.32951	NM_002653	NM_002653	NM_002653	Hs.84136	5307	PITX1	ENST00000265340
	A_33_P3240512	-0.0738343	1.48923	1.68445	1.24489	NM_138444	NM_138444	NM_138444	Hs.644125	115207	KCTD12	ENST00000377474
	A_33_P3240843	-0.0283266	0.112948	1.4661	0.807766	NM_144649	NM_144649	NM_144649	Hs.293842	137835	TMEM71	ENST00000356838
	A_33_P3241051	0.138499	0.11496	0.759528	0.737193	NM_139057	NM_139057	NM_139057	Hs.513200	170691	ADAMTS17
	A_33_P3242304	-0.101886	-0.81367	-2.05812	-0.84243	NM_005425	NM_005425	NM_005425	Hs.513349	7142	TNP2	ENST00000312693
	A_33_P3248265	0.0494145	0.196118	0.870344	-0.729756	NM_002341	NM_002341	NM_002341	Hs.376208	4050	LTB	ENST00000376117
	A_33_P3248439	0.0790731	0.228699	1.06707	0.547228	NM_033446	NM_033446	NM_033446	Hs.162659	89853	FAM125B	ENST00000361171
	A_33_P3248638	0.225124	2.32374	1.69766	1.33416	NM_001001938	NM_001001938	NM_001001938	Hs.585118	286223	C9orf47	ENST00000375851
	A_33_P3251369	0.323306	0.654305	1.60685	1.03844	NM_001081573	NM_001081573	NM_001081573	Hs.496982	139716	GAB3	ENST00000369575
	A_33_P3251776	-0.249763	-0.706758	-1.13897	-0.505694	NM_001142777	NM_001142777	NM_001142777	Hs.460618	80270	HSD3B7	ENST00000262520
	A_33_P3252083	0.154481	0.303634	1.24912	0.950195	NM_021150	NM_021150	NM_021150	Hs.505946	23426	GRIP1	ENST00000398016
	A_33_P3252177	0.404114	1.375	0.905789	-0.0113762	NM_152361	NM_152361	NM_152361	Hs.135181	126272	EID2B	ENST00000326282
	A_33_P3252394	-0.091156	-0.0888544	2.3914	2.71383	NM_006705	NM_006705	NM_006705	Hs.9701	10912	GADD45G	ENST00000252506
	A_33_P3252989	0.492977	-0.0159248	1.30773	0.79247	NM_015037	NM_015037	NM_015037	Hs.65135	23053	KIAA0913	ENST00000398706
	A_33_P3254431	0.110429	-0.372388	-1.35039	-1.11538	AK054818		AK054818	Hs.720792	199990	C1orf86
	A_33_P3257165	-0.0703646	0.447762	1.12205	0.435522	NM_013313	NM_013313	NM_013313	Hs.517436	29799	YPEL1	ENST00000477675
	A_33_P3257678	-0.0330751	-0.778541	-3.39839	-2.22122	NM_001005464	NM_001005464	NM_001005464	Hs.706618	333932	HIST2H3A	ENST00000369158
	A_33_P3257903	0.0901593	0.496945	1.5083	0.915304	NM_001512	NM_001512	NM_001512	Hs.485557	2941	GSTA4	ENST00000370959
	A_33_P3257993	0.157726	1.05007	1.67361	1.37902	NM_017831	NM_017831	NM_017831	Hs.633703	54941	RNF125	ENST00000217740
	A_33_P3262927	-0.174568	0.193946	1.48681	1.01777	NM_001174100	NM_001174100	NM_001174100	Hs.20930	57060	PCBP4	ENST00000294192
	A_33_P3263359	-0.283596	-0.485748	-1.255	-1.50668	ENST00000546995		BC008292	Hs.524488	1606	DGKA	ENST00000546995
	A_33_P3264364	0.317707	0.202336	0.901635	0.720469	NM_001136127	NM_001136127	NM_001136127	Hs.654775	26052	DNM3	ENST00000523513
	A_33_P3265376	-0.206174	0.274591	1.33921	1.07652	NM_001145724	NM_001145724	NM_001145724	Hs.720208	9454	HOMER3	ENST00000357832
	A_33_P3266828	0.0197127	-0.00924106	1.00883	0.719179	NM_016446	NM_016446	NM_016446	Hs.493808	51754	TMEM8B	ENST00000377996
	A_33_P3267651	0.0433255	0.747359	2.88651	1.95541	NM_014648	NM_014648	NM_014648	Hs.409210	9666	DZIP3	ENST00000393969
	A_33_P3268783	-0.282314	1.91837	2.73816	1.16157	NM_133463	NM_133463	NM_133463	Hs.42221	155185	AMZ1	ENST00000312371
	A_33_P3269428	-0.260683	-0.190834	-0.842429	-0.367563	ENST00000255836		AK128125	Hs.22011	114904	C1QTNF6	ENST00000255836
	A_33_P3271051	-0.0417724	0.327904	0.924689	0.665292	NM_004227	NM_004227	NM_004227	Hs.487479	9265	CYTH3	ENST00000350796
	A_33_P3271111	-0.15573	0.159151	0.90919	0.760045	NM_004148	NM_004148	NM_004148	Hs.494457	4814	NINJ1	ENST00000489274
	A_33_P3271755	0.271032	0.4077	0.795846	0.23102	NM_031244	NM_031244	NM_031244	Hs.567431	23408	SIRT5	ENST00000379250
	A_33_P3271990	0.15491	-0.0194354	0.968502	0.555132	NM_012079	NM_012079	NM_012079	Hs.521954	8694	DGAT1	ENST00000525023
	A_33_P3274134	-0.238644	-0.743751	-1.98924	-0.879838	NM_001137560	NM_001137560	NM_001137560	Hs.632851	441151	TMEM151B	ENST00000451188
	A_33_P3276703	0.120603	0.64898	0.750049	0.144533	NM_003378	NM_003378	NM_003378	Hs.587325	7425	VGF	ENST00000445482
	A_33_P3278764	0.23396	-0.0665844	1.37798	0.5349	BC031959		BC031959	Hs.672662	100132078	LOC100132078
	A_33_P3279590	0.0320104	0.470025	1.24518	1.25582	NM_033014	NM_033014	NM_033014	Hs.109439	4969	OGN	ENST00000375561
	A_33_P3280320	-0.0596891	-0.354137	-1.53402	-1.38509	NM_001195127	NM_001195127	NM_001195127	Hs.702860	100288524	LOC100288524
	A_33_P3281283	0.292907	1.82309	2.43652	1.99562	NM_005226	NM_005226	NM_005226	Hs.585118	1903	S1PR3	ENST00000375846
	A_33_P3281408	0.107843	0.255498	1.21341	0.772583	NM_001127401	NM_001127401	NM_001127401	Hs.515890	51646	YPEL5	ENST00000402708
	A_33_P3283619	0.163203	-0.685107	-1.68676	-1.61456	NM_001114937	NM_001114937	NM_001114937	Hs.349094	4068	SH2D1A	ENST00000394475
	A_33_P3286157	-0.262714	-1.07831	-1.64918	-0.617706	NM_003327	NM_003327	NM_003327	Hs.129780	7293	TNFRSF4	ENST00000497869
	A_33_P3286724	-0.0041256	0.0918204	1.25403	0.885933	NM_002663	NM_002663	NM_002663	Hs.104519	5338	PLD2	ENST00000263088
	A_33_P3289005	0.0250805	0.39893	1.41435	0.915533	NM_001039569	NM_001039569	NM_001039569	Hs.632555	130340	AP1S3	ENST00000446015
	A_33_P3289218	0.017754	1.34519	1.90613	0.913468	NM_014911	NM_014911	NM_014911	Hs.468878	22848	AAK1	ENST00000339092
	A_33_P3290562	0.281206	1.45599	1.35191	1.45694	NM_000168	NM_000168	NM_000168	Hs.21509	2737	GLI3	ENST00000395925
	A_33_P3290748	-0.300262	-0.390245	-0.933032	-0.397	XM_001131322	XM_001131322	XM_001131322	Hs.535131	648044	LOC648044
	A_33_P3291176	0.0175804	0.362113	1.15382	1.12133	NM_001017921	NM_001017921	NM_001017921	Hs.620821	400673	VMAC	ENST00000339485
	A_33_P3293266	0.0899524	0.513513	1.02025	0.660126	NM_032326	NM_032326	NM_032326	Hs.478936	84286	TMEM175	ENST00000438836
	A_33_P3294509	-0.07047	0.333392	1.77052	1.12283	NM_000610	NM_000610	NM_000610	Hs.502328	960	CD44	ENST00000263398
	A_33_P3294608	-0.0846554	0.372354	1.9014	1.43342	NM_017458	NM_017458	NM_017458	Hs.632177	9961	MVP	ENST00000395353
	A_33_P3295870	-0.0466916	-0.485573	-1.98636	-1.37869	NM_001001710	NM_001001710	NM_001001710	Hs.522530	401565	FAM166A	ENST00000344774
	A_33_P3296862	-0.0424432	-0.416448	-0.883989	-1.21545	NM_152459	NM_152459	NM_152459	Hs.11782	146556	C16orf89	ENST00000315997
	A_33_P3297217	0.11543	0.882033	1.11732	0.885393	NM_001042402	NM_001042402	NM_001042402	Hs.437365	27163	NAAA	ENST00000399490
	A_33_P3298062	0.156718	0.485335	1.11414	0.52915	NM_001023587	NM_001023587	NM_001023587	Hs.728765	10057	ABCC5	ENST00000443376
	A_33_P3302245	0.126184	0.143183	1.01583	1.0819	NM_012109	NM_012109	NM_012109	Hs.329850	25789	TMEM59L	ENST00000262817
	A_33_P3302354	0.0375933	-0.0229181	-1.21655	-0.549752	NM_001199281	NM_001199281	NM_001199281	Hs.517478	23523	CABIN1	ENST00000403176
	A_33_P3304133	-0.136543	-0.23688	-1.21883	-0.892132	NM_138342	NM_138342	NM_138342	Hs.436178	89944	GLB1L2	ENST00000535456
	A_33_P3305780	0.129462	-0.881256	-1.00858	-1.13567	NM_001039780	NM_001039780	NM_001039780	Hs.714496	645121	CCNI2	ENST00000378731
	A_33_P3306146	0.307275	2.17361	2.8153	1.72172	NM_001145031	NM_001145031	NM_001145031	Hs.77274	5328	PLAU	ENST00000372761
	A_33_P3307297	-0.0755989	1.29231	1.41705	0.356814	XM_001717149	XM_001717149	XM_001717149	Hs.713605	100130503	LOC100130503
	A_33_P3307495	-0.00604004	-1.27258	-2.90804	-2.53672	NM_001199042	NM_001199042	NM_001199042	Hs.24553	64220	STRA6	ENST00000423167
	A_33_P3307500	0.263135	-1.95655	-2.21335	-1.67971	NM_001142620	NM_001142620	NM_001142620	Hs.24553	64220	STRA6
	A_33_P3309075	0.167074	-0.0685118	1.27859	0.929395	NM_001102426	NM_001102426	NM_001102426	Hs.442657	11138	TBC1D8	ENST00000409318
	A_33_P3309551	-0.0402556	0.0772074	1.74993	1.70258	NM_002839	NM_002839	NM_002839	Hs.446083	5789	PTPRD	ENST00000356435
	A_33_P3309556	0.045394	0.432287	1.45522	0.864116	NM_006504	NM_006504	NM_006504	Hs.127022	5791	PTPRE
	A_33_P3311979	-0.14509	-0.391939	-1.30342	-1.21387	NM_153813	NM_153813	NM_153813	Hs.632218	161882	ZFPM1	ENST00000319555
	A_33_P3313846	-0.0967509	-0.596866	-0.973414	-0.938162	NM_013373	NM_013373	NM_013373	Hs.63128	29801	ZDHHC8	ENST00000334554
	A_33_P3314176	0.0654461	0.871866	1.44583	0.730828	NM_017709	NM_017709	NM_017709	Hs.356216	54855	FAM46C	ENST00000369448
	A_33_P3315425	0.189001	-0.0140885	1.53517	1.08666	NM_022840	NM_022840	NM_022840	Hs.126888	64863	METTL4	ENST00000319888
	A_33_P3316118	0.140705	-0.134557	2.9638	-0.709845	NM_014841	NM_014841	NM_014841	Hs.368046	9892	SNAP91	ENST00000521743
	A_33_P3318414	0.162081	0.477355	1.57238	0.785342	NM_012292	NM_012292	NM_012292	Hs.465521	23526	HMHA1	ENST00000313093
	A_33_P3318596	0.153183	1.12207	1.05209	0.428623	NM_003419	NM_003419	NM_003419	Hs.362324	25850	ZNF345	ENST00000344705
	A_33_P3318668	-0.0515602	0.282751	0.940144	0.446612	NM_199001	NM_199001	NM_199001	Hs.512469	375791	C9orf169	ENST00000359069
	A_33_P3322814	0.2044	0.682461	2.2244	1.51307	NM_001007156	NM_001007156	NM_001007156	Hs.410969	4916	NTRK3	ENST00000317501
	A_33_P3323463	-0.0109458	-0.681785	-0.896419	-0.610685	ENST00000532091				3312	HSPA8	ENST00000532091
	A_33_P3324884	-0.202942	0.680007	0.991084	0.569591	NM_022765	NM_022765	NM_022765	Hs.33476	64780	MICAL1	ENST00000368952
	A_33_P3325262	-0.091819	0.460801	1.37755	1.35576	NM_005629	NM_005629	NM_005629	Hs.540696	6535	SLC6A8	ENST00000359871
	A_33_P3325866	0.15753	0.711652	1.56798	0.925041	BC063316		BC063316		64839	FBXL17
	A_33_P3327200	-0.0464675	1.35528	2.23669	0.891557	NM_001001396	NM_001001396	NM_001001396	Hs.343522	493	ATP2B4	ENST00000341360
	A_33_P3328726	-0.186607	-0.283005	-1.05272	-0.735823	NM_182791	NM_182791	NM_182791	Hs.383206	80125	CCDC33	ENST00000398814
	A_33_P3329255	-0.0218079	0.267515	1.02049	1.04221	BC018681		BC018681		8509	NDST2	ENST00000398701
	A_33_P3330209	0.335745	0.0437997	1.08083	1.25796	NM_001127232	NM_001127232	NM_001127232	Hs.21631	26053	AUTS2	ENST00000403018
	A_33_P3331856	-0.338034	-0.824572	-1.47537	-1.38972	ENST00000396184		AK126467	Hs.290550	5137	PDE1C	ENST00000396184
	A_33_P3332865	0.164096	0.254456	1.78181	0.996052	NM_024663	NM_024663	NM_024663	Hs.654868	79716	NPEPL1	ENST00000530122
	A_33_P3334102	0.183406	0.781189	1.19594	1.19918	NM_174919	NM_174919	NM_174919	Hs.205326	201176	ARHGAP27	ENST00000290470
	A_33_P3336257	-0.0789966	0.265576	1.27436	0.603125	NM_024337	NM_024337	NM_024337	Hs.424156	79192	IRX1	ENST00000302006
	A_33_P3336592	0.116446	0.802161	1.31499	-0.0300527	AK127052		AK127052	Hs.585100	100499221	LOC100499221
	A_33_P3336657	0.629129	0.77849	0.883398	0.325442	NM_001080475	NM_001080475	NM_001080475	Hs.159188	389072	PLEKHM3	ENST00000427836
	A_33_P3338300	0.350156	0.516408	1.22332	1.25688	NM_001079843	NM_001079843	NM_001079843	Hs.439894	54897	CASZ1	ENST00000377022
	A_33_P3341365	0.166394	0.331963	0.856494	0.467561	NM_207111	NM_207111	NM_207111	Hs.487458	54476	RNF216	ENST00000389902
	A_33_P3341586	-0.101448	0.43013	1.16626	0.952025	NM_001037633	NM_001037633	NM_001037633	Hs.483521	64374	SIL1	ENST00000394817
	A_33_P3342613	0.00555891	0.341706	1.10247	0.784224	NM_013373	NM_013373	NM_013373	Hs.63128	29801	ZDHHC8	ENST00000320602
	A_33_P3342957	0.127807	1.30471	1.93411	0.864562	NM_004226	NM_004226	NM_004226	Hs.88297	9262	STK17B	ENST00000263955
	A_33_P3344477	0.304978	0.636979	2.21275	1.25981	NM_001134999	NM_001134999	NM_001134999	Hs.509343	10979	FERMT2	ENST00000343279
	A_33_P3344482	0.0304467	0.50226	1.76854	0.949792	NM_001135000	NM_001135000	NM_001135000	Hs.509343	10979	FERMT2	ENST00000399304
	A_33_P3349145	0.100313	-0.250874	0.918052	0.525023	NM_012263	NM_012263	NM_012263	Hs.660298	25809	TTLL1	ENST00000331018
	A_33_P3350094	0.0952691	0.251153	1.92042	1.60486	NM_001145112	NM_001145112	NM_001145112	Hs.11594	197135	PATL2	ENST00000434130
	A_33_P3350643	-0.67971	-0.425142	-1.19185	-0.902487	NM_001174146	NM_001174146	NM_001174146	Hs.129133	4010	LMX1B	ENST00000355497
	A_33_P3353027	0.201141	0.808584	1.48578	0.49817	ENST00000461824				1124	CHN2	ENST00000461824
	A_33_P3354256	0.0771785	0.66072	1.94199	0.837331	NM_014751	NM_014751	NM_014751	Hs.336994	9788	MTSS1	ENST00000395508
	A_33_P3355014	-0.457233	-0.591945	-1.11518	-0.958951	NM_182526	NM_182526	NM_182526	Hs.509707	161145	TMEM229B	ENST00000357461
	A_33_P3356910	0.0185959	-0.0641349	0.792573	0.728318	NM_001006938	NM_001006938	NM_001006938	Hs.447815	158931	TCEAL6	ENST00000372773
	A_33_P3356926	-0.178893	0.496044	0.826762	0.567421	NM_133174	NM_133174	NM_133174	Hs.529449	10307	APBB3	ENST00000513507
	A_33_P3357658	0.185528	-0.188789	-1.16539	-1.42796	NM_003484	NM_003484	NM_003484	Hs.505924	8091	HMGA2	ENST00000354636
	A_33_P3358731	0.450973	0.685888	1.10554	0.794123	NM_006200	NM_006200	NM_006200	Hs.368542	5125	PCSK5	ENST00000376767
	A_33_P3358740	-0.0240159	0.243188	1.69457	1.06022	NM_145798	NM_145798	NM_145798	Hs.463320	114881	OSBPL7	ENST00000007414
	A_33_P3358898	0.00688396	-0.296173	-0.861677	-0.302254	NM_001144950	NM_001144950	NM_001144950	Hs.554182	284297	SSC5D	ENST00000389623
	A_33_P3359219	0.225192	0.454671	1.43257	0.859662	NM_001102560	NM_001102560	NM_001102560	Hs.567619	84513	PPAPDC1B	ENST00000531109
	A_33_P3360216	-0.171551	-0.175211	-1.61627	-1.1424	NM_003509	NM_003509	NM_003509	Hs.534035	8329	HIST1H2AI
	A_33_P3361758	-0.19877	-0.428518	1.33404	0.961334	NM_152647	NM_152647	NM_152647	Hs.712959	196951	C15orf33	ENST00000354658
	A_33_P3362088	-0.0312378	0.44978	0.927266	0.769103	NM_002560	NM_002560	NM_002560	Hs.321709	5025	P2RX4	ENST00000499638
	A_33_P3362367	0.0546221	0.817273	1.32654	0.676031	ENST00000338850				10313	RTN3	ENST00000338850
	A_33_P3364741	0.105146	0.742384	1.10633	0.937014	NM_006039	NM_006039	NM_006039	Hs.7835	9902	MRC2	ENST00000303375
	A_33_P3365142	-0.241445	0.108201	1.91326	1.96448	NM_013445	NM_013445	NM_013445	Hs.420036	2571	GAD1	ENST00000375272
	A_33_P3366336	0.259567	0.435578	1.20352	0.394367	NM_001024401	NM_001024401	NM_001024401	Hs.97837	388228	SBK1	ENST00000341901
	A_33_P3367392	-0.080134	0.788577	1.12683	1.46192	NM_032648	NM_032648	NM_032648	Hs.18449	84734	FAM167B	ENST00000373582
	A_33_P3369311	0.201216	0.946458	1.20512	0.710801	NM_001142568	NM_001142568	NM_001142568	Hs.124366	56987	BBX	ENST00000406780
	A_33_P3369760	0.315724	0.0634673	1.14246	1.0658	NM_022343	NM_022343	NM_022343	Hs.493819	152007	GLIPR2	ENST00000377959
	A_33_P3369761	0.284199	0.925549	1.79808	1.28189	NM_001161779	NM_001161779	NM_001161779	Hs.22265	54704	PDP1	ENST00000396200
	A_33_P3372074	0.248479	-0.328213	0.853958	0.939476	NM_001031803	NM_001031803	NM_001031803	Hs.514477	3993	LLGL2	ENST00000392550
	A_33_P3373985	-0.138762	-0.531885	-2.66964	-2.07327	XM_001718914	XM_001718914	XM_001718914		100130009	LOC100130009
	A_33_P3374957	-0.348137	-0.30874	-0.887833	-0.544195	NM_031918	NM_031918	NM_031918	Hs.136280	83855	KLF16	ENST00000250916
	A_33_P3375467	0.215526	0.37877	1.32478	0.681987	NM_177483	NM_177483	NM_177483	Hs.533291	2822	GPLD1	ENST00000475417
	A_33_P3376249	0.186647	0.143614	1.46893	0.765787	NM_005978	NM_005978	NM_005978	Hs.516484	6273	S100A2	ENST00000368707
	A_33_P3379061	0.342781	2.64416	2.05859	1.64753	NM_001001938	NM_001001938	NM_001001938	Hs.585118	286223	C9orf47	ENST00000375851
	A_33_P3379091	-0.192852	0.291454	0.98822	1.01509	NM_145731	NM_145731	NM_145731	Hs.216226	9145	SYNGR1
	A_33_P3379396	-0.165568	-1.10767	-1.70065	-1.31218	NM_006121	NM_006121	NM_006121	Hs.80828	3848	KRT1	ENST00000252244
	A_33_P3379454	-0.091181	-0.290788	-1.25264	-1.20876	NM_013282	NM_013282	NM_013282	Hs.108106	29128	UHRF1	ENST00000543616
	A_33_P3380417	0.595698	0.526207	1.60965	1.3872	NM_001010875	NM_001010875	NM_001010875	Hs.591230	253512	SLC25A30	ENST00000536510
	A_33_P3380693	-0.287463	-0.104679	1.19652	1.17343	NM_207197	NM_207197	NM_207197	Hs.312098	8751	ADAM15	ENST00000527418
	A_33_P3383233	0.250315	-0.0370296	1.50946	0.860901	NM_201535	NM_201535	NM_201535	Hs.525205	57447	NDRG2	ENST00000397847
	A_33_P3383351	-0.446347	-1.20103	-1.69745	-1.33793	ENST00000464187		AK057231	Hs.210283	1289	COL5A1	ENST00000464187
	A_33_P3388148	0.0914009	0.574526	0.918243	0.0979812	NM_001166694	NM_001166694	NM_001166694	Hs.89605	1136	CHRNA3	ENST00000326858
	A_33_P3389153	0.249242	-0.459765	0.916511	0.655868	NM_005990	NM_005990	NM_005990	Hs.519756	6793	STK10	ENST00000176763
	A_33_P3389634	-0.0336032	0.0986133	1.49606	1.02226	NM_001747	NM_001747	NM_001747	Hs.516155	822	CAPG	ENST00000409724
	A_33_P3389658	0.117702	0.355596	0.825556	0.00648962	NM_001165899	NM_001165899	NM_001165899	Hs.117545	5144	PDE4D	ENST00000546160
	A_33_P3390357	0.370023	0.239882	1.74624	2.06059	NM_001128626	NM_001128626	NM_001128626	Hs.515283	56907	SPIRE1	ENST00000409402
	A_33_P3390773	0.400267	0.46908	1.07319	0.952248	NM_014818	NM_014818	NM_014818	Hs.130836	9866	TRIM66	ENST00000299550
	A_33_P3391076	0.147045	1.44292	1.24882	0.578873	NM_207304	NM_207304	NM_207304	Hs.657347	10150	MBNL2	ENST00000376679
	A_33_P3392077	0.0479651	0.429808	1.35559	1.06834	NM_004881	NM_004881	NM_004881	Hs.50649	9540	TP53I3	ENST00000313482
	A_33_P3393821	0.150036	-0.23221	1.08025	0.862568	NM_001733	NM_001733	NM_001733	Hs.524224	715	C1R	ENST00000290575
	A_33_P3395738	-0.255307	-0.478188	-1.51596	-0.370922	AK127004		AK127004	Hs.479747	9564	BCAR1
	A_33_P3397995	-0.027563	0.97207	1.06963	0.159687	NM_001130699	NM_001130699	NM_001130699	Hs.146100	26034	IPCEF1	ENST00000367220
	A_33_P3398448	0.171971	0.142464	0.934775	0.700842	NM_032789	NM_032789	NM_032789	Hs.348609	84875	PARP10	ENST00000534861
	A_33_P3399208	-0.107744	0.405219	1.17782	1.04642	ENST00000466304		AF298582	Hs.77961	3106	HLA-B	ENST00000466304
	A_33_P3400374	0.225671	0.440822	0.918354	0.67176	NM_001037335	NM_001037335	NM_001037335	Hs.517180	85441	PRIC285	ENST00000427522
	A_33_P3400823	-0.214189	0.430178	0.988089	0.939854	NM_001013615	NM_001013615	NM_001013615	Hs.568642	541468	C1orf190	ENST00000371980
	A_33_P3402694	0.242007	0.248256	1.2447	0.439234	NM_014980	NM_014980	NM_014980	Hs.477315	9515	STXBP5L	ENST00000495504
	A_33_P3404989	-0.486379	-0.745814	-1.57849	-1.4756	NM_003536	NM_003536	NM_003536	Hs.591778	8357	HIST1H3H	ENST00000369163
	A_33_P3405168	-0.200789	0.0308164	1.16171	0.824402	NM_172250	NM_172250	NM_172250	Hs.452864	166785	MMAA	ENST00000281317
	A_33_P3405957	0.277798	1.13351	1.20926	-0.0399496	NM_182557	NM_182557	NM_182557	Hs.414740	283149	BCL9L	ENST00000392849
	A_33_P3407529	0.27532	0.334304	0.794773	1.05491	NM_001174164	NM_001174164	NM_001174164	Hs.381096	401399	PRRT4	ENST00000446477
	A_33_P3409154	0.0115809	0.940189	1.24239	0.942203	NM_015482	NM_015482	NM_015482	Hs.713588	63027	SLC22A23	ENST00000406686
	A_33_P3409159	0.252054	0.461868	1.99335	1.72087	NM_015482	NM_015482	NM_015482	Hs.713588	63027	SLC22A23	ENST00000406686
	A_33_P3409274	0.0531491	0.412994	1.20886	0.125436	ENST00000454421		FJ385288	Hs.705292	100134256	LOC100134256	ENST00000454421
	A_33_P3411090	0.138004	0.535674	1.17174	0.921704	NM_001012969	NM_001012969	NM_001012969	Hs.533913	161823	ADAL	ENST00000389651
	A_33_P3414389	0.0359236	0.438125	0.762199	0.529413	NM_020979	NM_020979	NM_020979	Hs.489448	10603	SH2B2	ENST00000432527
	A_33_P3415087	0.307737	0.616093	0.873494	0.832258	NM_001127899	NM_001127899	NM_001127899	Hs.166486	1184	CLCN5	ENST00000376088
	A_33_P3415340	0.0656185	1.03545	1.48711	0.790689	ENST00000410052		AK090992	Hs.672073	57679	ALS2	ENST00000410052
	A_33_P3417260	0.26833	0.26736	1.81061	0.973319	NM_017881	NM_017881	NM_017881	Hs.494186	54981	C9orf95	ENST00000494066
	A_33_P3418125	-0.190144	0.523986	1.98948	1.63913	NM_006851	NM_006851	NM_006851	Hs.205558	11010	GLIPR1	ENST00000266659
	A_33_P3418170	0.171366	-0.250247	0.896624	0.769104	NM_014314	NM_014314	NM_014314	Hs.190622	23586	DDX58	ENST00000379882
	A_33_P3422404	0.0993579	0.962242	1.07637	0.56539	NM_032501	NM_032501	NM_032501	Hs.529353	84532	ACSS1	ENST00000376726
	A_33_P3423185	0.0974033	-0.905704	1.1011	1.07889	AK024141		AK024141	Hs.162868	8110	DPF3	ENST00000540281
	A_33_P3423700	0.0532465	0.575594	1.30152	1.1809	AK124002		AK124002	Hs.657991	100131829	LOC100131829
	A_33_P3428642	-0.568786	-0.154077	-0.968352	-0.606826	NM_004943	NM_004943	NM_004943	Hs.515474	1762	DMWD	ENST00000270223
	A_33_P3495234	-0.192993	0.145651	1.01402	0.56843	AJ276510		AJ276510	Hs.675513	55354	ORF1
	A_33_P3508541	0.0682896	0.317265	2.61464	2.14954	BC040189		BC040189	Hs.514516	400622	LOC400622
	A_33_P3634554	0.224705	1.28407	1.58545	0.491918	CR616125		CR616125	Hs.568007	284108	LOC284108
	A_33_P3650224	-0.0352256	-0.163555	0.84615	0.107093	NM_001145139	NM_001145139	NM_001145139	Hs.719592	100132994	CXorf49B	ENST00000422194
	A_33_P3671291	-0.192964	-0.896341	-2.03534	-2.12963	AA378382		AA378382	Hs.662165	677800	SNORA12
	A_33_P3713357	0.202229	0.833049	1.24083	0.809355	NM_001627	NM_001627	NM_001627	Hs.591293	214	ALCAM	ENST00000491388
	A_33_P3728698	0.141566	-0.381941	-1.16773	-1.69355	AK127183		AK127183	Hs.224506	401472	FLJ45248
	A_33_P3777584	0.262489	0.756027	1.13782	0.723404	NM_032861	NM_032861	NM_032861	Hs.154706	84947	SERAC1	ENST00000367104
	A_33_P3839897	-0.0272032	-0.609202	-1.5335	-1.79494	DW419002		DW419002	Hs.689638	100151683	RNU4ATAC
	A_33_P3854030	0.141181	-0.145302	1.32929	0.758126	NM_018328	NM_018328	NM_018328	Hs.458312	55777	MBD5	ENST00000407073

## Sheet: mrna_30h
	Row.names	2h	6h	18h	30h	PrimaryAccession	RefSeqAccession	GenbankAccession	UniGeneID	EntrezGeneID	GeneSymbol	EnsemblID
	A_23_P100056	0.330606	-0.31501	0.908404	2.18237	NM_194272	NM_194272	NM_194272	Hs.436518	348093	RBPMS2	ENST00000300069
	A_23_P101905	-0.0866084	-0.208363	1.33579	1.22457	NM_005883	NM_005883	NM_005883	Hs.446376	10297	APC2	ENST00000233607
	A_23_P122852	-0.0448356	-0.0623791	1.13602	1.16145	NM_003078	NM_003078	NM_003078	Hs.647067	6604	SMARCD3	ENST00000347683
	A_23_P12463	0.185374	0.250053	1.00875	0.880336	NM_002826	NM_002826	NM_002826	Hs.730680	5768	QSOX1	ENST00000367602
	A_23_P125505	0.523149	0.758262	2.5886	2.21116	NM_006240	NM_006240	NM_006240	Hs.211589	5475	PPEF1	ENST00000361511
	A_23_P128503	0.330672	-0.0985546	1.9199	2.24649	NM_018402	NM_018402	NM_018402	Hs.272350	55801	IL26	ENST00000229134
	A_23_P128974	0.176147	0.774059	1.27283	1.12206	NM_006399	NM_006399	NM_006399	Hs.509964	10538	BATF	ENST00000286639
	A_23_P129291	-0.528575	1.54813	3.67258	2.44649	NM_201631	NM_201631	NM_201631	Hs.129719	9333	TGM5	ENST00000220420
	A_23_P129556	0.361679	0.396223	1.50704	1.24142	NM_000418	NM_000418	NM_000418	Hs.513457	3566	IL4R	ENST00000170630
	A_23_P130482	0.29728	0.429167	1.18682	1.34606	NM_198855	NM_198855	NM_198855	Hs.590977	10520	ZNF211	ENST00000254182
	A_23_P130836	-0.251374	-0.0991313	0.695727	0.841672	NM_005317	NM_005317	NM_005317	Hs.465511	3004	GZMM	ENST00000264553
	A_23_P133536	0.137217	0.822356	2.63488	2.19654	NM_144647	NM_144647	NM_144647	Hs.55150	133690	CAPSL	ENST00000513623
	A_23_P133694	0.0879398	-0.794739	-1.43508	-1.10911	NM_001078177	NM_001078177	NM_001078177	Hs.25450	2030	SLC29A1	ENST00000371724
	A_23_P133902	-0.483733	-0.242471	0.0924172	0.975244	NM_014068	NM_014068	NM_014068	Hs.310958	170679	PSORS1C1	ENST00000433334
	A_23_P135381	0.454854	1.87552	3.39842	3.06724	NM_001003845	NM_001003845	NM_001003845	Hs.368802	389058	SP5	ENST00000375281
	A_23_P136355	0.468603	0.176723	1.36206	1.09208	NM_018194	NM_018194	NM_018194	Hs.58650	55733	HHAT	ENST00000367010
	A_23_P137097	0.121317	0.435406	2.27695	1.70775	NM_006517	NM_006517	NM_006517	Hs.75317	6567	SLC16A2	ENST00000276033
	A_23_P140434	0.0110939	0.329566	1.24421	1.93897	NM_018728	NM_018728	NM_018728	Hs.487036	55930	MYO5C	ENST00000261839
	A_23_P141394	0.236774	0.61762	1.45756	1.17407	NM_017983	NM_017983	NM_017983	Hs.463964	55062	WIPI1	ENST00000262139
	A_23_P143143	0.0967873	0.788336	1.36251	1.38311	NM_002166	NM_002166	NM_002166	Hs.180919	3398	ID2	ENST00000331129
	A_23_P143935	0.0696476	0.458989	1.18632	1.10234	NM_025163	NM_025163	NM_025163	Hs.518403	80235	PIGZ	ENST00000412723
	A_23_P145631	0.106094	0.478238	2.11724	2.17454	NM_024711	NM_024711	NM_024711	Hs.647105	474344	GIMAP6	ENST00000392862
	A_23_P14564	0.650169	1.99395	3.02995	2.48316	NM_003608	NM_003608	NM_003608	Hs.443243	8477	GPR65	ENST00000267549
	A_23_P145863	-0.0210755	-0.824122	-1.50931	-1.38857	NM_005620	NM_005620	NM_005620	Hs.417004	6282	S100A11	ENST00000271638
	A_23_P145874	0.280947	0.456522	1.26512	1.35468	NM_152703	NM_152703	NM_152703	Hs.489118	219285	SAMD9L	ENST00000411955
	A_23_P145965	0.291288	0.236283	1.14192	1.59081	NM_003596	NM_003596	NM_003596	Hs.421194	8460	TPST1	ENST00000544114
	A_23_P146444	0.232162	0.787204	1.43144	1.19808	NM_003389	NM_003389	NM_003389	Hs.113094	7464	CORO2A	ENST00000375077
	A_23_P146512	0.115491	0.55052	1.12025	1.3296	NM_016548	NM_016548	NM_016548	Hs.494337	51280	GOLM1	ENST00000388711
	A_23_P146849	0.0928482	-1.13496	-0.980485	-1.53094	NM_005503	NM_005503	NM_005503	Hs.618112	321	APBA2	ENST00000411764
	A_23_P14774	-0.132128	-0.229608	0.998308	1.65325	NM_004390	NM_004390	NM_004390	Hs.148641	1512	CTSH	ENST00000533777
	A_23_P15146	-0.270396	0.044815	-0.764827	-1.78896	NM_001012631	NM_001012631	NM_001012631	Hs.943	9235	IL32	ENST00000529550
	A_23_P152791	0.329641	1.35127	1.93747	1.74087	NM_004694	NM_004694	NM_004694	Hs.42645	9120	SLC16A6	ENST00000327268
	A_23_P15402	0.358741	0.47853	1.58748	1.15082	NM_133491	NM_133491	NM_133491	Hs.10846	112483	SAT2	ENST00000269298
	A_23_P154585	-0.234495	-0.0950282	1.21501	1.04578	NM_001042633	NM_001042633	NM_001042633	Hs.472854	90203	SNX21	ENST00000472219
	A_23_P157299	0.118038	-0.981641	-1.65115	-1.45666	NM_001129	NM_001129	NM_001129	Hs.439463	165	AEBP1	ENST00000413907
	A_23_P157793	-0.100264	0.00204183	-0.805842	-1.81237	NM_001216	NM_001216	NM_001216	Hs.63287	768	CA9	ENST00000544074
	A_23_P161458	-0.322185	0.141692	2.6889	1.81376	NM_001039702	NM_001039702	NM_001039702	Hs.24309	55301	OLAH	ENST00000378217
	A_23_P162449	-0.176115	0.378609	0.99508	1.32673	NM_020762	NM_020762	NM_020762	Hs.210751	57522	SRGAP1	ENST00000355086
	A_23_P164057	0.0142155	-1.89579	-1.79881	-1.62627	NM_002404	NM_002404	NM_002404	Hs.296049	4239	MFAP4	ENST00000395592
	A_23_P166087	0.141264	0.823239	1.58225	1.17395	NM_014737	NM_014737	NM_014737	Hs.631504	9770	RASSF2	ENST00000379376
	A_23_P166807	-0.172491	0.428474	1.29666	1.074	NM_033010	NM_033010	NM_033010	Hs.20930	57060	PCBP4	ENST00000498822
	A_23_P166993	0.0323107	0.450263	0.812209	1.44856	NM_004441	NM_004441	NM_004441	Hs.116092	2047	EPHB1	ENST00000398015
	A_23_P167920	0.051075	0.849868	1.96332	1.69903	NM_005618	NM_005618	NM_005618	Hs.379912	28514	DLL1	ENST00000366756
	A_23_P170186	-0.0328978	0.32249	1.39941	1.22297	NM_017570	NM_017570	NM_017570	Hs.305882	26873	OPLAH	ENST00000426825
	A_23_P171336	-0.184022	0.107391	0.751972	0.943949	NM_022052	NM_022052	NM_022052	Hs.60386	56000	NXF3	ENST00000497850
	A_23_P19182	0.0836716	0.203702	1.53741	1.19674	NM_016606	NM_016606	NM_016606	Hs.416090	51308	REEP2	ENST00000378339
	A_23_P201731	0.0248527	0.434466	1.13532	1.30894	NM_004619	NM_004619	NM_004619	Hs.523930	7188	TRAF5	ENST00000336184
	A_23_P203173	0.14855	0.720241	2.03412	2.52962	NM_001558	NM_001558	NM_001558	Hs.504035	3587	IL10RA	ENST00000227752
	A_23_P203488	-0.0353844	0.572155	1.75908	1.3089	NM_000543	NM_000543	NM_000543	Hs.498173	6609	SMPD1	ENST00000531336
	A_23_P204801	0.0106253	0.292604	1.53524	1.43748	NM_032148	NM_032148	NM_032148	Hs.577463	84102	SLC41A2	ENST00000549713
	A_23_P204879	0.0524345	0.0982545	1.7099	1.25974	NM_030925	NM_030925	NM_030925	Hs.87159	81617	CAB39L	ENST00000410043
	A_23_P207299	0.163423	0.338798	1.33444	2.3262	NM_016125	NM_016125	NM_016125	Hs.531701	51136	RNFT1	ENST00000466544
	A_23_P21495	0.00134427	0.338552	1.41346	1.41506	NM_003890	NM_003890	NM_003890	Hs.111732	8857	FCGBP	ENST00000221347
	A_23_P215024	0.184154	0.283474	0.85647	0.92753	NM_018214	NM_018214	NM_018214	Hs.606493	55227	LRRC1	ENST00000370888
	A_23_P215060	0.355229	0.414138	1.04675	0.971046	NM_001018111	NM_001018111	NM_001018111	Hs.16426	5420	PODXL	ENST00000541194
	A_23_P21548	0.298751	0.855567	0.982768	1.11956	NM_024605	NM_024605	NM_024605	Hs.368631	79658	ARHGAP10	ENST00000414545
	A_23_P216282	-0.00722597	-0.203535	-1.06955	-1.18901	NM_014629	NM_014629	NM_014629	Hs.98594	9639	ARHGEF10	ENST00000349830
	A_23_P217755	-0.14599	0.621547	2.60057	1.67392	NM_001649	NM_001649	NM_001649	Hs.567236	357	SHROOM2	ENST00000380913
	A_23_P217845	0.374039	1.59375	1.77968	2.02445	NM_002928	NM_002928	NM_002928	Hs.413297	6004	RGS16	ENST00000367558
	A_23_P217917	0.115754	-0.0737314	0.754554	1.13528	NM_147148	NM_147148	NM_147148	Hs.348387	2948	GSTM4	ENST00000493171
	A_23_P2271	0.588276	0.330545	0.877249	1.46297	NM_198965	NM_198965	NM_198965	Hs.591159	5744	PTHLH	ENST00000542963
	A_23_P23584	0.0872698	0.323355	0.703171	1.01975	NM_020248	NM_020248	NM_020248	Hs.463759	56998	CTNNBIP1	ENST00000377263
	A_23_P24716	0.140222	-0.212715	1.34942	1.10749	NM_017870	NM_017870	NM_017870	Hs.118552	54972	TMEM132A	ENST00000444690
	A_23_P250564	0.256418	-0.0234456	1.4268	1.49738	NM_005400	NM_005400	NM_005400	Hs.580351	5581	PRKCE	ENST00000306156
	A_23_P251075	0.469434	0.788961	1.90543	1.44887	NM_005491	NM_005491	NM_005491	Hs.20136	10046	MAMLD1	ENST00000464149
	A_23_P252306	0.243848	0.697025	-0.151787	1.13773	NM_002165	NM_002165	NM_002165	Hs.504609	3397	ID1	ENST00000376105
	A_23_P255126	0.421778	0.172907	1.99	1.55092	NM_080612	NM_080612	NM_080612	Hs.496982	139716	GAB3	ENST00000369575
	A_23_P255672	-0.0894752	-0.365647	1.27505	1.45187	NM_032432	NM_032432	NM_032432	Hs.233404	84448	ABLIM2	ENST00000514025
	A_23_P257003	-0.0644306	1.00908	1.15751	1.18292	NM_006200	NM_006200	NM_006200	Hs.368542	5125	PCSK5	ENST00000376752
	A_23_P2582	-0.0102199	-0.244413	-0.867695	-1.15991	NM_015401	NM_015401	NM_015401	Hs.200063	51564	HDAC7	ENST00000459625
	A_23_P25974	-0.0721595	0.00929228	0.874567	1.25904	NM_001010854	NM_001010854	NM_001010854	Hs.655697	145567	TTC7B	ENST00000357056
	A_23_P29257	0.170455	-0.743872	-0.939845	-1.18373	NM_005318	NM_005318	NM_005318	Hs.226117	3005	H1F0	ENST00000340857
	A_23_P31921	-0.105713	0.286155	-0.0878132	1.23942	NM_000050	NM_000050	NM_000050	Hs.160786	445	ASS1	ENST00000422569
	A_23_P320578	0.265589	1.0591	1.43953	2.1071	NM_002928	NM_002928	NM_002928	Hs.413297	6004	RGS16	ENST00000367558
	A_23_P3221	0.259963	0.341862	1.47631	1.84978	NM_021199	NM_021199	NM_021199	Hs.511251	58472	SQRDL	ENST00000260324
	A_23_P323801	-0.00549543	-0.998839	-1.2857	-1.74876	NM_032735	NM_032735	NM_032735	Hs.280782	144453	BEST3	ENST00000330891
	A_23_P335452	0.175122	-0.0286015	1.30676	1.89969	NM_153367	NM_153367	NM_153367	Hs.523080	219654	ZCCHC24	ENST00000372336
	A_23_P347632	-0.161962	0.726215	2.05912	1.18819	NM_014751	NM_014751	NM_014751	Hs.336994	9788	MTSS1	ENST00000520771
	A_23_P351667	0.218408	0.204415	1.65	1.33166	NM_003812	NM_003812	NM_003812	Hs.591643	8745	ADAM23	ENST00000374415
	A_23_P35564	0.228676	0.838412	1.40252	1.12228	NM_015490	NM_015490	NM_015490	Hs.18889	25956	SEC31B	ENST00000462434
	A_23_P356004	-0.00596623	-0.340638	1.30679	1.27907	NM_013434	NM_013434	NM_013434	Hs.437376	30818	KCNIP3	ENST00000377181
	A_23_P36484	0.108779	0.00901448	0.524635	3.03486	NM_003708	NM_003708	NM_003708	Hs.134958	8608	RDH16	ENST00000360752
	A_23_P36753	0.123319	0.0234956	1.31633	1.19569	NM_000690	NM_000690	NM_000690	Hs.604551	217	ALDH2	ENST00000261733
	A_23_P368681	0.300495	0.432536	2.54926	2.12304	NM_015660	NM_015660	NM_015660	Hs.647071	26157	GIMAP2	ENST00000223293
	A_23_P373598	-0.206119	-1.13792	-1.56181	-1.49579	NM_002360	NM_002360	NM_002360	Hs.520612	7975	MAFK	ENST00000403150
	A_23_P374689	0.180074	1.26977	2.96806	2.57105	NM_000817	NM_000817	NM_000817	Hs.420036	2571	GAD1	ENST00000478562
	A_23_P380010	0.0969494	0.536799	0.756221	1.58112	NM_020759	NM_020759	NM_020759	Hs.122061	57519	STARD9	ENST00000290607
	A_23_P380318	0.0886069	-0.269058	-0.384712	-1.42684	NM_001965	NM_001965	NM_001965	Hs.3052	1961	EGR4	ENST00000436467
	A_23_P382045	0.288495	0.555946	1.10719	0.970535	NM_020245	NM_020245	NM_020245	Hs.486993	56995	TULP4	ENST00000367097
	A_23_P38346	0.271273	0.180002	1.0157	0.891137	NM_024119	NM_024119	NM_024119	Hs.55918	79132	DHX58	ENST00000423748
	A_23_P383986	0.10876	1.27508	2.80451	1.53358	NM_015892	NM_015892	NM_015892	Hs.287537	51363	CHST15	ENST00000435907
	A_23_P392126	-0.0269641	0.212795	1.90114	2.02413	NM_001076680	NM_001076680	NM_001076680	Hs.434386	201229	C17orf108	ENST00000460380
	A_23_P39364	0.0489431	0.385312	1.70943	1.30067	NM_004838	NM_004838	NM_004838	Hs.720208	9454	HOMER3	ENST00000539827
	A_23_P396353	0.403366	0.239281	0.679128	0.936418	NM_020921	NM_020921	NM_020921	Hs.310429	51199	NIN	ENST00000476352
	A_23_P40108	-0.0478094	-0.071708	1.36535	1.05181	NM_001853	NM_001853	NM_001853	Hs.716639	1299	COL9A3	ENST00000466192
	A_23_P403886	-0.688733	-1.22016	-1.91641	-1.91267	NM_005838	NM_005838	NM_005838	Hs.145384	10249	GLYAT	ENST00000278400
	A_23_P406702	0.550794	0.855355	1.85982	1.6778	NM_203459	NM_203459	NM_203459	Hs.23585	23271	CAMSAP2	ENST00000236925
	A_23_P4082	-0.0109248	0.227311	1.11614	1.92235	NM_006584	NM_006584	NM_006584	Hs.73072	10693	CCT6B	ENST00000436961
	A_23_P410965	0.440539	0.0197285	0.587255	1.35081	NM_020888	NM_020888	NM_020888	Hs.591502	57648	KIAA1522	ENST00000401073
	A_23_P415021	0.166446	0.238722	0.868961	1.66637	NM_014033	NM_014033	NM_014033	Hs.728181	25840	METTL7A	ENST00000550097
	A_23_P4161	0.0557347	0.438591	1.84812	1.21719	ENST00000448504		AB023218		22901	ARSG	ENST00000448504
	A_23_P419786	-0.00989371	0.619318	1.69738	1.24834	NM_152605	NM_152605	NM_152605	Hs.722657	163115	ZNF781	ENST00000358582
	A_23_P419795	0.175104	0.0803989	0.96881	1.12842	NM_030962	NM_030962	NM_030962	Hs.577252	81846	SBF2	ENST00000525040
	A_23_P420196	0.405604	-0.710634	-0.393557	-0.864125	NM_003745	NM_003745	NM_003745	Hs.50640	8651	SOCS1	ENST00000332029
	A_23_P422115	0.117749	-0.353584	-0.921925	-1.07439	NM_001048265	NM_001048265	NM_001048265	Hs.414028	138162	C9orf116	ENST00000371789
	A_23_P42588	0.620556	0.518968	2.39342	2.49573	NM_018384	NM_018384	NM_018384	Hs.647079	55340	GIMAP5	ENST00000447239
	A_23_P427023	0.197561	0.787094	3.03822	3.00867	NM_130759	NM_130759	NM_130759	Hs.647087	170575	GIMAP1	ENST00000307194
	A_23_P43276	0.394536	0.172808	0.664543	0.850378	NM_032777	NM_032777	NM_032777	Hs.274136	25960	GPR124	ENST00000416514
	A_23_P434919	-0.155763	0.235295	0.539999	0.996418	NM_152304	NM_152304	NM_152304	Hs.652321	115273	RAB42	ENST00000465518
	A_23_P44155	0.00619425	-0.0947692	1.43386	1.46745	NM_198196	NM_198196	NM_198196	Hs.142023	10225	CD96	ENST00000283285
	A_23_P46315	0.224796	0.77835	1.52248	1.19684	ENST00000369540		AK124287	Hs.654928	163259	DENND2C	ENST00000369540
	A_23_P4662	0.407368	0.657895	2.49711	1.28658	NM_005178	NM_005178	NM_005178	Hs.31210	602	BCL3	ENST00000164227
	A_23_P48747	-0.126867	0.411105	1.48225	1.11363	NM_138452	NM_138452	NM_138452	Hs.348350	115817	DHRS1	ENST00000396813
	A_23_P54728	0.156255	-0.656414	-1.28686	-1.23647	NM_023933	NM_023933	NM_023933	Hs.166244	65990	FAM173A	ENST00000219535
	A_23_P54996	0.18523	0.0590348	1.64555	1.77232	NM_198393	NM_198393	NM_198393	Hs.390221	56155	TEX14	ENST00000240361
	A_23_P58036	0.125011	0.301527	0.838332	2.35282	NM_020166	NM_020166	NM_020166	Hs.47649	56922	MCCC1	ENST00000497830
	A_23_P59637	0.312894	0.157435	2.05512	2.15717	NM_014705	NM_014705	NM_014705	Hs.654652	9732	DOCK4	ENST00000352877
	A_23_P61406	-0.000810417	1.03051	1.52605	1.41078	NM_016848	NM_016848	NM_016848	Hs.292737	53358	SHC3	ENST00000375835
	A_23_P62967	0.0813254	-0.0283569	1.42576	1.22866	NM_018662	NM_018662	NM_018662	Hs.13318	27185	DISC1	ENST00000366637
	A_23_P66481	0.648664	0.482148	1.18977	0.899882	NM_178568	NM_178568	NM_178568	Hs.22917	146760	RTN4RL1	ENST00000331238
	A_23_P69497	0.115894	0.694953	1.61231	1.36678	NM_003278	NM_003278	NM_003278	Hs.476092	7123	CLEC3B	ENST00000296130
	A_23_P77859	0.0686695	-0.846357	-0.681958	-0.930267	NM_203411	NM_203411	NM_203411	Hs.389669	92162	TMEM88	ENST00000301599
	A_23_P77918	-0.187673	1.2349	0.777553	1.00847	NM_006041	NM_006041	NM_006041	Hs.48384	9953	HS3ST3B1	ENST00000360954
	A_23_P78108	-0.225287	-0.0238567	-0.248361	-1.56555	NM_005165	NM_005165	NM_005165	Hs.155247	230	ALDOC	ENST00000395321
	A_23_P80954	-0.533639	-0.445759	-0.500078	-1.25992	NM_022042	NM_022042	NM_022042	Hs.658244	10861	SLC26A1	ENST00000398516
	A_23_P83838	-0.0662974	0.441504	1.32861	1.17528	NM_004056	NM_004056	NM_004056	Hs.654388	767	CA8	ENST00000317995
	A_23_P84189	-0.0438435	0.543279	1.52493	1.34147	NM_181671	NM_181671	NM_181671	Hs.591185	26207	PITPNC1	ENST00000299954
	A_23_P85903	0.61114	1.29385	3.09599	1.9369	NM_003268	NM_003268	NM_003268	Hs.604542	7100	TLR5	ENST00000342210
	A_23_P88095	-0.0662389	0.489868	1.54365	2.37277	NM_014832	NM_014832	NM_014832	Hs.210891	9882	TBC1D4	ENST00000431480
	A_23_P88522	-0.137311	0.0698578	1.07074	1.30834	NM_021077	NM_021077	NM_021077	Hs.386470	4828	NMB	ENST00000394588
	A_23_P90925	-0.548076	-0.763542	-1.59465	-1.70485	NM_173178	NM_173178	NM_173178	Hs.278909	27177	IL36B	ENST00000327407
	A_23_P92860	0.131039	0.996023	1.3545	1.31086	NM_021147	NM_021147	NM_021147	Hs.3041	10309	CCNO	ENST00000501463
	A_23_P94230	0.0818535	0.513503	1.51549	1.50413	NM_015364	NM_015364	NM_015364	Hs.726603	23643	LY96	ENST00000284818
	A_23_P94860	0.264402	0.085548	0.525484	0.982388	NM_024047	NM_024047	NM_024047	Hs.149500	53343	NUDT9	ENST00000302174
	A_23_P97141	0.20909	0.690086	2.03219	1.49801	NM_002922	NM_002922	NM_002922	Hs.75256	5996	RGS1	ENST00000498352
	A_23_P99642	0.353274	0.942527	2.05118	1.63385	NM_001126106	NM_001126106	NM_001126106	Hs.513147	9056	SLC7A7	ENST00000554061
	A_24_P103469	0.254901	-0.449216	-0.814166	-1.53261	NM_007161	NM_007161	NM_007161	Hs.436066	7940	LST1	ENST00000376092
	A_24_P120934	0.0910031	-0.203992	1.56632	2.09394	NM_006705	NM_006705	NM_006705	Hs.9701	10912	GADD45G	ENST00000494726
	A_24_P12401	0.114772	0.253461	-1.15795	-1.0783	NM_001025366	NM_001025366	NM_001025366	Hs.73793	7422	VEGFA	ENST00000497139
	A_24_P140608	0.312299	0.347779	2.34063	2.13774	NM_001945	NM_001945	NM_001945	Hs.799	1839	HBEGF	ENST00000507104
	A_24_P148796	0.110773	0.457844	1.35668	1.10773	NM_020998	NM_020998	NM_020998	Hs.512587	4485	MST1	ENST00000493836
	A_24_P185117	-0.18005	-0.0333523	2.18325	2.34857	NM_031430	NM_031430	NM_031430	Hs.534497	83547	RILP	ENST00000301336
	A_24_P192914	0.231745	1.01974	2.90076	2.30448	NM_153206	NM_153206	NM_153206	Hs.16291	120425	AMICA1	ENST00000534294
	A_24_P193295	0.0513283	0.611486	1.48394	1.53242	NM_198686	NM_198686	NM_198686	Hs.512492	376267	RAB15	ENST00000533601
	A_24_P203000	0.321565	-1.29439	1.58352	1.47372	NM_000878	NM_000878	NM_000878	Hs.474787	3560	IL2RB	ENST00000216223
	A_24_P209455	-0.138437	1.15125	3.77647	4.2388	NM_018326	NM_018326	NM_018326	Hs.647101	55303	GIMAP4	ENST00000466938
	A_24_P224488	0.180238	0.0142993	1.34946	1.33649	NM_016835	NM_016835	NM_016835	Hs.101174	4137	MAPT	ENST00000344290
	A_24_P23625	0.577064	1.51501	2.03703	1.55805	ENST00000360954		AK023723	Hs.48384	9953	HS3ST3B1	ENST00000360954
	A_24_P268676	0.246206	0.951565	-0.481768	-1.56145	NM_003670	NM_003670	NM_003670	Hs.171825	8553	BHLHE40	ENST00000256495
	A_24_P269062	0.0988651	1.64845	1.25271	0.992728	NM_030964	NM_030964	NM_030964	Hs.323308	81848	SPRY4	ENST00000344120
	A_24_P274831	0.33238	1.464	3.29375	3.94431	NM_153236	NM_153236	NM_153236	Hs.647074	168537	GIMAP7	ENST00000313543
	A_24_P279489	0.0973047	-0.368855	0.754253	1.06736	NM_001128159	NM_001128159	NM_001128159	Hs.461819	55275	VPS53	ENST00000437048
	A_24_P282343	0.659358	0.753655	1.392	1.34642	NM_003159	NM_003159	NM_003159	Hs.659851	6792	CDKL5	ENST00000379989
	A_24_P291826	0.0546754	1.22594	2.59943	1.75841	NM_001009991	NM_001009991	NM_001009991	Hs.436977	94120	SYTL3	ENST00000543689
	A_24_P30194	1.29655	0.290616	0.867961	1.5287	NM_012420	NM_012420	NM_012420	Hs.252839	24138	IFIT5	ENST00000371795
	A_24_P335620	-0.0363512	-0.177695	-1.0751	-1.21224	NM_003486	NM_003486	NM_003486	Hs.513797	8140	SLC7A5	ENST00000261622
	A_24_P342829	0.273537	1.30867	1.77171	1.56919	NM_152527	NM_152527	NM_152527	Hs.504317	151473	SLC16A14	ENST00000295190
	A_24_P350576	0.0520609	0.633565	2.51292	2.30823	NM_015028	NM_015028	NM_015028	Hs.34024	23043	TNIK	ENST00000369326
	A_24_P362904	-0.19508	0.142908	-0.943357	-2.25882	NM_004567	NM_004567	NM_004567	Hs.476217	5210	PFKFB4	ENST00000232375
	A_24_P38143	0.507995	0.0391404	1.81789	1.74689	NM_017651	NM_017651	NM_017651	Hs.386684	54806	AHI1	ENST00000457866
	A_24_P402690	-0.0923608	0.271356	1.74832	1.24938	NM_030926	NM_030926	NM_030926	Hs.111577	81618	ITM2C	ENST00000326427
	A_24_P405205	0.279734	1.33848	2.7309	1.7007	NM_001001396	NM_001001396	NM_001001396	Hs.343522	493	ATP2B4	ENST00000367218
	A_24_P414999	0.186226	0.374517	1.14435	1.50063	NM_018407	NM_018407	NM_018407	Hs.492314	55353	LAPTM4B	ENST00000521545
	A_24_P541919	-0.150153	-0.248125	1.23893	1.08587	NM_144973	NM_144973	NM_144973	Hs.118166	160518	DENND5B	ENST00000389082
	A_24_P56363	0.334937	-0.41723	1.9208	1.61794	NM_030925	NM_030925	NM_030925	Hs.87159	81617	CAB39L	ENST00000378341
	A_24_P59607	0.308762	1.04926	1.3678	1.2135	NM_001113434	NM_001113434	NM_001113434	Hs.514016	339263	C17orf51	ENST00000468381
	A_24_P602507	0.114956	0.177162	1.30432	0.980817	NM_001013619	NM_001013619	NM_001013619	Hs.307962	123688	AGPHD1	ENST00000408962
	A_24_P645765	0.386074	-0.185555	0.841855	1.02587	NM_020782	NM_020782	NM_020782	Hs.505104	57542	KLHDC5	ENST00000381271
	A_24_P85942	0.113178	0.734628	2.3006	1.73328	NM_181453	NM_181453	NM_181453	Hs.436505	9648	GCC2	ENST00000309863
	A_24_P916496	0.156275	0.197739	1.06294	1.20802	NM_002737	NM_002737	NM_002737	Hs.531704	5578	PRKCA
	A_24_P940644	0.0780906	-0.747226	-1.39979	-1.38012	NM_003061	NM_003061	NM_003061	Hs.632082	6585	SLIT1	ENST00000266058
	A_24_P942630	0.0321978	0.160364	-0.437042	-1.1184	NM_001080424	NM_001080424	NM_001080424	Hs.730881	23135	KDM6B	ENST00000254846
	A_32_P116556	0.16564	1.18974	2.77615	3.11313	NM_001127464	NM_001127464	NM_001127464	Hs.54925	84627	ZNF469	ENST00000437464
	A_32_P133840	0.103808	0.280907	0.381468	1.19907	NM_014858	NM_014858	NM_014858	Hs.6360	9911	TMCC2	ENST00000358024
	A_32_P141682	0.150103	-1.43256	-1.07117	-1.12528	NM_001145127	NM_001145127	NM_001145127	Hs.462400	645027	EVPLL	ENST00000399134
	A_32_P152767	0.409739	0.166369	1.21354	1.29412	NM_207371	NM_207371	NM_207371	Hs.350848	387640	C10orf140	ENST00000449193
	A_32_P179998	0.143637	-0.415293	-1.01817	-1.39159	NM_033053	NM_033053	NM_033053	Hs.558685	63947	DMRTC1	ENST00000373529
	A_32_P187571	0.347971	0.983568	1.64784	1.68406	NM_004588	NM_004588	NM_004588	Hs.129783	6327	SCN2B	ENST00000278947
	A_32_P19294	0.203062	0.558409	1.5382	1.40047	NM_144669	NM_144669	NM_144669	Hs.655668	144423	GLT1D1	ENST00000441390
	A_32_P197340	0.0680066	0.163648	1.44349	1.53532	XM_001714892	XM_001714892	XM_001714892	Hs.443729	285141	LOC285141	ENST00000409885
	A_32_P205944	0.181379	0.579463	2.30693	3.43046	NM_005054	NM_005054	NM_005054	Hs.469630	84220	RGPD5	ENST00000302558
	A_32_P2392	-0.0826947	0.732292	1.06017	1.2983	NM_181077	NM_181077	NM_181077	Hs.720151	23015	GOLGA8A	ENST00000509311
	A_32_P356316	0.0305749	0.904266	1.47261	1.56595	NM_002119	NM_002119	NM_002119	Hs.631991	3111	HLA-DOA	ENST00000229829
	A_32_P35969	0.513819	-0.0555782	0.786683	1.36867	NM_001190455	NM_001190455	NM_001190455	Hs.511772	1139	CHRNA7	ENST00000454250
	A_32_P44453	0.271509	0.700936	2.15553	2.54956	NM_002194	NM_002194	NM_002194	Hs.32309	3628	INPP1	ENST00000444194
	A_32_P452655	-0.0410953	0.376575	1.58456	1.10174	NM_001040078	NM_001040078	NM_001040078	Hs.462402	654346	LGALS9C	ENST00000423676
	A_32_P53524	0.374943	-0.293623	0.622874	1.0923	NM_004822	NM_004822	NM_004822	Hs.660885	9423	NTN1	ENST00000173229
	A_32_P65616	-0.273618	0.136492	1.69468	1.84178	NM_000948	NM_000948	NM_000948	Hs.1905	5617	PRL	ENST00000306482
	A_32_P776626	0.539408	0.441565	2.07522	1.49737	NM_001024457	NM_001024457	NM_001024457	Hs.728970	400966	RGPD1	ENST00000420840
	A_32_P83845	0.215476	1.55096	2.4684	2.23051	NM_001040708	NM_001040708	NM_001040708	Hs.234434	23462	HEY1	ENST00000337919
	A_32_P86739	-0.00614991	1.16006	1.34967	1.57086	NM_001010911	NM_001010911	NM_001010911	Hs.315568	399726	C10orf114	ENST00000377113
	A_33_P3210585	0.297972	0.910292	2.19439	1.5376	NM_014911	NM_014911	NM_014911	Hs.468878	22848	AAK1
	A_33_P3212022	-0.103585	0.819557	2.86483	1.87147	NM_001204418	NM_001204418	NM_001204418	Hs.509872	9628	RGS6	ENST00000343854
	A_33_P3213596	-0.0652424	0.783542	1.59411	1.12071	NM_015028	NM_015028	NM_015028	Hs.34024	23043	TNIK	ENST00000284483
	A_33_P3214035	-0.234777	-0.531012	-0.359184	-1.5734	NM_000675	NM_000675	NM_000675	Hs.197029	135	ADORA2A	ENST00000436735
	A_33_P3216090	0.160598	1.20267	1.88748	1.43613	NM_016848	NM_016848	NM_016848	Hs.292737	53358	SHC3	ENST00000375830
	A_33_P3218625	-1.40617e-05	0.357231	1.51344	1.12052	NM_001242369	NM_001242369	NM_001242369	Hs.62003	11094	C9orf7	ENST00000316948
	A_33_P3220137	0.443953	0.243858	0.531662	0.993191	NM_178175	NM_178175	NM_178175	Hs.297420	340596	LHFPL1	ENST00000536453
	A_33_P3222341	-0.336194	0.945483	1.13196	2.23203	BC037261		BC037261	Hs.591185	26207	PITPNC1
	A_33_P3225273	-0.253251	0.450293	0.784082	1.19327	NM_001004128	NM_001004128	NM_001004128	Hs.730680	5768	QSOX1	ENST00000392029
	A_33_P3225948	-0.0288838	0.754323	2.01753	1.87678	NM_001042478	NM_001042478	NM_001042478	Hs.25924	55966	AJAP1	ENST00000378190
	A_33_P3229335	-0.454043	-0.435993	-0.975272	-1.26261	NM_175055	NM_175055	NM_175055	Hs.376691	128312	HIST3H2BB	ENST00000369160
	A_33_P3230269	0.254978	0.306767	0.98914	1.10502	NM_198182	NM_198182	NM_198182	Hs.418493	29841	GRHL1	ENST00000324907
	A_33_P3231653	0.0080663	0.268132	0.722372	0.856661	NM_016548	NM_016548	NM_016548	Hs.494337	51280	GOLM1	ENST00000388711
	A_33_P3237207	-0.73024	-0.799924	-1.5655	-1.61911	NM_001144994	NM_001144994	NM_001144994	Hs.526596	257407	C2orf72	ENST00000463834
	A_33_P3237977	-0.173066	-0.189651	1.36945	1.44494	NM_197958	NM_197958	NM_197958	Hs.416755	55323	LARP6	ENST00000344870
	A_33_P3239587	-0.0397391	-0.0495363	0.969082	1.03959	NM_001008529	NM_001008529	NM_001008529	Hs.250723	439921	MXRA7	ENST00000375036
	A_33_P3239759	0.27042	-0.54446	-0.775653	-1.03975	NM_001198690	NM_001198690	NM_001198690	Hs.14468	692312	PPAN-P2RY11	ENST00000321826
	A_33_P3240018	0.125989	0.376538	0.875331	1.31343	NM_000922	NM_000922	NM_000922	Hs.445711	5140	PDE3B	ENST00000282096
	A_33_P3240328	-0.0210772	0.868547	1.0637	1.32951	NM_002653	NM_002653	NM_002653	Hs.84136	5307	PITX1	ENST00000265340
	A_33_P3240946	0.109597	0.411797	1.21296	1.73287	ENST00000366353		AK126933	Hs.162868	8110	DPF3	ENST00000366353
	A_33_P3248638	0.225124	2.32374	1.69766	1.33416	NM_001001938	NM_001001938	NM_001001938	Hs.585118	286223	C9orf47	ENST00000375851
	A_33_P3252394	-0.091156	-0.0888544	2.3914	2.71383	NM_006705	NM_006705	NM_006705	Hs.9701	10912	GADD45G	ENST00000252506
	A_33_P3254946	0.0308516	0.517529	0.311458	0.879939	NM_024927	NM_024927	NM_024927	Hs.632251	79990	PLEKHH3	ENST00000293349
	A_33_P3263359	-0.283596	-0.485748	-1.255	-1.50668	ENST00000546995		BC008292	Hs.524488	1606	DGKA	ENST00000546995
	A_33_P3264269	-0.179677	0.732964	1.15885	1.88121	NM_020963	NM_020963	NM_020963	Hs.514941	4343	MOV10	ENST00000285733
	A_33_P3265374	0.166823	0.375824	1.75553	2.30539	NM_001145722	NM_001145722	NM_001145722	Hs.720208	9454	HOMER3	ENST00000357832
	A_33_P3266744	-0.228231	0.148963	1.02505	1.87395	NM_032872	NM_032872	NM_032872	Hs.469175	84958	SYTL1	ENST00000494895
	A_33_P3268487	-0.123138	0.0619586	1.48396	2.55032	NM_000663	NM_000663	NM_000663	Hs.336768	18	ABAT	ENST00000396600
	A_33_P3274199	-0.140704	0.394042	0.746298	1.22567	NM_138349	NM_138349	NM_138349	Hs.514050	90313	TP53I13	ENST00000301057
	A_33_P3278058	-0.625847	-0.345882	-0.752701	-1.0842	NM_138789	NM_138789	NM_138789	Hs.420662	120379	PIH1D2	ENST00000280350
	A_33_P3278560	0.00735047	0.395297	0.648754	1.04801	NM_001010879	NM_001010879	NM_001010879	Hs.454830	284307	ZIK1	ENST00000356724
	A_33_P3279590	0.0320104	0.470025	1.24518	1.25582	NM_033014	NM_033014	NM_033014	Hs.109439	4969	OGN	ENST00000375561
	A_33_P3280320	-0.0596891	-0.354137	-1.53402	-1.38509	NM_001195127	NM_001195127	NM_001195127	Hs.702860	100288524	LOC100288524
	A_33_P3281273	-0.0588404	-0.782603	-0.527721	-1.43186	NM_003775	NM_003775	NM_003775	Hs.662006	8698	S1PR4	ENST00000246115
	A_33_P3281283	0.292907	1.82309	2.43652	1.99562	NM_005226	NM_005226	NM_005226	Hs.585118	1903	S1PR3	ENST00000375846
	A_33_P3283619	0.163203	-0.685107	-1.68676	-1.61456	NM_001114937	NM_001114937	NM_001114937	Hs.349094	4068	SH2D1A	ENST00000394475
	A_33_P3286334	-0.106767	0.318522	0.268182	0.862371	NM_018957	NM_018957	NM_018957	Hs.601143	23616	SH3BP1	ENST00000397014
	A_33_P3290562	0.281206	1.45599	1.35191	1.45694	NM_000168	NM_000168	NM_000168	Hs.21509	2737	GLI3	ENST00000395925
	A_33_P3294608	-0.0846554	0.372354	1.9014	1.43342	NM_017458	NM_017458	NM_017458	Hs.632177	9961	MVP	ENST00000395353
	A_33_P3296862	-0.0424432	-0.416448	-0.883989	-1.21545	NM_152459	NM_152459	NM_152459	Hs.11782	146556	C16orf89	ENST00000315997
	A_33_P3298387	-0.465022	0.0199618	-0.692041	-1.06628	NM_005030	NM_005030	NM_005030	Hs.592049	5347	PLK1	ENST00000330792
	A_33_P3302245	0.126184	0.143183	1.01583	1.0819	NM_012109	NM_012109	NM_012109	Hs.329850	25789	TMEM59L	ENST00000262817
	A_33_P3305780	0.129462	-0.881256	-1.00858	-1.13567	NM_001039780	NM_001039780	NM_001039780	Hs.714496	645121	CCNI2	ENST00000378731
	A_33_P3306146	0.307275	2.17361	2.8153	1.72172	NM_001145031	NM_001145031	NM_001145031	Hs.77274	5328	PLAU	ENST00000372761
	A_33_P3307495	-0.00604004	-1.27258	-2.90804	-2.53672	NM_001199042	NM_001199042	NM_001199042	Hs.24553	64220	STRA6	ENST00000423167
	A_33_P3307500	0.263135	-1.95655	-2.21335	-1.67971	NM_001142620	NM_001142620	NM_001142620	Hs.24553	64220	STRA6
	A_33_P3309551	-0.0402556	0.0772074	1.74993	1.70258	NM_002839	NM_002839	NM_002839	Hs.446083	5789	PTPRD	ENST00000356435
	A_33_P3325262	-0.091819	0.460801	1.37755	1.35576	NM_005629	NM_005629	NM_005629	Hs.540696	6535	SLC6A8	ENST00000359871
	A_33_P3326225	0.197009	0.326662	0.837072	1.05598	NM_001101676	NM_001101676	NM_001101676	Hs.359393	401474	SAMD12	ENST00000409003
	A_33_P3329255	-0.0218079	0.267515	1.02049	1.04221	BC018681		BC018681		8509	NDST2	ENST00000398701
	A_33_P3330209	0.335745	0.0437997	1.08083	1.25796	NM_001127232	NM_001127232	NM_001127232	Hs.21631	26053	AUTS2	ENST00000403018
	A_33_P3334102	0.183406	0.781189	1.19594	1.19918	NM_174919	NM_174919	NM_174919	Hs.205326	201176	ARHGAP27	ENST00000290470
	A_33_P3338300	0.350156	0.516408	1.22332	1.25688	NM_001079843	NM_001079843	NM_001079843	Hs.439894	54897	CASZ1	ENST00000377022
	A_33_P3346826	-0.147646	0.060259	-0.400078	-1.28654	NM_001012633	NM_001012633	NM_001012633	Hs.943	9235	IL32	ENST00000528652
	A_33_P3350094	0.0952691	0.251153	1.92042	1.60486	NM_001145112	NM_001145112	NM_001145112	Hs.11594	197135	PATL2	ENST00000434130
	A_33_P3355014	-0.457233	-0.591945	-1.11518	-0.958951	NM_182526	NM_182526	NM_182526	Hs.509707	161145	TMEM229B	ENST00000357461
	A_33_P3357658	0.185528	-0.188789	-1.16539	-1.42796	NM_003484	NM_003484	NM_003484	Hs.505924	8091	HMGA2	ENST00000354636
	A_33_P3358914	-0.0189838	-0.323713	-0.398508	-1.01838	NM_001199417	NM_001199417	NM_001199417	Hs.374446	57636	ARHGAP23	ENST00000443378
	A_33_P3364741	0.105146	0.742384	1.10633	0.937014	NM_006039	NM_006039	NM_006039	Hs.7835	9902	MRC2	ENST00000303375
	A_33_P3365142	-0.241445	0.108201	1.91326	1.96448	NM_013445	NM_013445	NM_013445	Hs.420036	2571	GAD1	ENST00000375272
	A_33_P3367392	-0.080134	0.788577	1.12683	1.46192	NM_032648	NM_032648	NM_032648	Hs.18449	84734	FAM167B	ENST00000373582
	A_33_P3379061	0.342781	2.64416	2.05859	1.64753	NM_001001938	NM_001001938	NM_001001938	Hs.585118	286223	C9orf47	ENST00000375851
	A_33_P3380807	-0.0551406	-0.796288	-0.35073	-1.10738	NM_017442	NM_017442	NM_017442	Hs.87968	54106	TLR9	ENST00000360658
	A_33_P3390357	0.370023	0.239882	1.74624	2.06059	NM_001128626	NM_001128626	NM_001128626	Hs.515283	56907	SPIRE1	ENST00000409402
	A_33_P3390773	0.400267	0.46908	1.07319	0.952248	NM_014818	NM_014818	NM_014818	Hs.130836	9866	TRIM66	ENST00000299550
	A_33_P3404989	-0.486379	-0.745814	-1.57849	-1.4756	NM_003536	NM_003536	NM_003536	Hs.591778	8357	HIST1H3H	ENST00000369163
	A_33_P3407529	0.27532	0.334304	0.794773	1.05491	NM_001174164	NM_001174164	NM_001174164	Hs.381096	401399	PRRT4	ENST00000446477
	A_33_P3409159	0.252054	0.461868	1.99335	1.72087	NM_015482	NM_015482	NM_015482	Hs.713588	63027	SLC22A23	ENST00000406686
	A_33_P3411035	0.0233461	0.253898	-0.742653	-1.25565	NM_003061	NM_003061	NM_003061	Hs.632082	6585	SLIT1	ENST00000371070
	A_33_P3508541	0.0682896	0.317265	2.61464	2.14954	BC040189		BC040189	Hs.514516	400622	LOC400622
	A_33_P3535649	-0.21996	0.0752258	1.16394	1.83137	NM_032296	NM_032296	NM_032296	Hs.655321	84256	FLYWCH1	ENST00000399667
	A_33_P3666884	0.19537	-0.0870103	-0.550424	-1.2858	NM_001098537	NM_001098537	NM_001098537	Hs.294147	375775	PNPLA7	ENST00000492278
	A_33_P3671291	-0.192964	-0.896341	-2.03534	-2.12963	AA378382		AA378382	Hs.662165	677800	SNORA12
	A_33_P3687198	0.306593	0.140015	0.659127	2.1554	AK094730		AK094730	Hs.26605	283454	LOC283454
	A_33_P3719083	0.170011	0.130025	0.764625	1.36383	NM_139320	NM_139320	NM_139320	Hs.510853	89832	CHRFAM7A	ENST00000401522
	A_33_P3728698	0.141566	-0.381941	-1.16773	-1.69355	AK127183		AK127183	Hs.224506	401472	FLJ45248
	A_33_P3839897	-0.0272032	-0.609202	-1.5335	-1.79494	DW419002		DW419002	Hs.689638	100151683	RNU4ATAC

## Sheet: lncrna_2h
	ProbeName	2h	6h	18h	30h	lncipediaTranscriptID	lncipediaGeneID	AbsoluteProbePosition	RelativeProbePosition	PrimaryAccession	RefSeqAccession	GenbankAccession	UniGeneID	EntrezGeneID	GeneSymbol	EnsemblID
	PVD_LNCIPEDIA_2013_15923	2.81237	0.135494	0.406824	-0.210197	lnc-TGFBRAP1-4:1	lnc-TGFBRAP1-4	57	0.13835	NA	NA	NA	NA	NA	NA	NA

## Sheet: lncrna_6h
	ProbeName	2h	6h	18h	30h	lncipediaTranscriptID	lncipediaGeneID	AbsoluteProbePosition	RelativeProbePosition	PrimaryAccession	RefSeqAccession	GenbankAccession	UniGeneID	EntrezGeneID	GeneSymbol	EnsemblID
	PVD_LNCIPEDIA_2013_11097	0.161374	1.489	0.509611	-0.241037	lnc-OPN4-1:1	lnc-OPN4-1	485	0.831904	NA	NA	NA	NA	NA	NA	NA
	PVD_LNCIPEDIA_2013_11097	0.161374	1.489	0.509611	-0.241037	lnc-OPN4-1:2	lnc-OPN4-1	229	0.724684	NA	NA	NA	NA	NA	NA	NA
	PVD_LNCIPEDIA_2013_11275	0.204848	1.91499	1.08577	0.360851	lnc-PABPN1L-1:1	lnc-PABPN1L-1	2813	1	NA	NA	NA	NA	NA	NA	NA
	PVD_LNCIPEDIA_2013_11275	0.204848	1.91499	1.08577	0.360851	lnc-PABPN1L-1:2	lnc-PABPN1L-1	471	1	NA	NA	NA	NA	NA	NA	NA
	PVD_LNCIPEDIA_2013_11479	-0.102385	1.31371	0.826934	0.0672465	lnc-PCGF2-2:1	lnc-PCGF2-2	418	0.981221	NA	NA	NA	NA	NA	NA	NA
	PVD_LNCIPEDIA_2013_1481	0.323506	1.97957	2.38946	1.05644	lnc-ARRDC3-1:10	lnc-ARRDC3-1	57	0.00683207	NA	NA	NA	NA	NA	NA	NA
	PVD_LNCIPEDIA_2013_1481	0.323506	1.97957	2.38946	1.05644	lnc-ARRDC3-1:11	lnc-ARRDC3-1	345	0.293867	NA	NA	NA	NA	NA	NA	NA
	PVD_LNCIPEDIA_2013_1481	0.323506	1.97957	2.38946	1.05644	lnc-ARRDC3-1:1	lnc-ARRDC3-1	513	0.0975285	NA	NA	NA	NA	NA	NA	NA
	PVD_LNCIPEDIA_2013_1481	0.323506	1.97957	2.38946	1.05644	lnc-ARRDC3-1:2	lnc-ARRDC3-1	500	0.191424	NA	NA	NA	NA	NA	NA	NA
	PVD_LNCIPEDIA_2013_1481	0.323506	1.97957	2.38946	1.05644	lnc-ARRDC3-1:5	lnc-ARRDC3-1	481	0.626302	NA	NA	NA	NA	NA	NA	NA
	PVD_LNCIPEDIA_2013_1481	0.323506	1.97957	2.38946	1.05644	lnc-ARRDC3-1:6	lnc-ARRDC3-1	466	0.089944	NA	NA	NA	NA	NA	NA	NA
	PVD_LNCIPEDIA_2013_1481	0.323506	1.97957	2.38946	1.05644	lnc-ARRDC3-1:7	lnc-ARRDC3-1	466	0.122632	NA	NA	NA	NA	NA	NA	NA
	PVD_LNCIPEDIA_2013_1481	0.323506	1.97957	2.38946	1.05644	lnc-ARRDC3-1:8	lnc-ARRDC3-1	66	0.220736	NA	NA	NA	NA	NA	NA	NA
	PVD_LNCIPEDIA_2013_1481	0.323506	1.97957	2.38946	1.05644	lnc-ARRDC3-1:9	lnc-ARRDC3-1	59	0.0160109	NA	NA	NA	NA	NA	NA	NA
	PVD_LNCIPEDIA_2013_1483	-0.311166	1.31816	2.10243	1.32436	lnc-ARRDC3-1:10	lnc-ARRDC3-1	8255	0.989452	NA	NA	NA	NA	NA	NA	NA
	PVD_LNCIPEDIA_2013_1483	-0.311166	1.31816	2.10243	1.32436	lnc-ARRDC3-1:12	lnc-ARRDC3-1	373	1	NA	NA	NA	NA	NA	NA	NA
	PVD_LNCIPEDIA_2013_1483	-0.311166	1.31816	2.10243	1.32436	lnc-ARRDC3-1:14	lnc-ARRDC3-1	649	0.40037	NA	NA	NA	NA	NA	NA	NA
	PVD_LNCIPEDIA_2013_1483	-0.311166	1.31816	2.10243	1.32436	lnc-ARRDC3-1:15	lnc-ARRDC3-1	172	0.367521	NA	NA	NA	NA	NA	NA	NA
	PVD_LNCIPEDIA_2013_1483	-0.311166	1.31816	2.10243	1.32436	lnc-ARRDC3-1:5	lnc-ARRDC3-1	768	1	NA	NA	NA	NA	NA	NA	NA
	PVD_LNCIPEDIA_2013_18228	0.290425	1.25991	0.459621	0.312983	lnc-ZSCAN10-4:1	lnc-ZSCAN10-4	132	0.19186	NA	NA	NA	NA	NA	NA	NA
	PVD_LNCIPEDIA_2013_18734	0.59145	1.56763	2.43935	1.9087	lnc-C7orf44-1:1	lnc-C7orf44-1	2856	1	NA	NA	NA	NA	NA	NA	NA
	PVD_LNCIPEDIA_2013_19543	0.175113	1.21595	1.34712	0.644088	lnc-GKN2-1:1	lnc-GKN2-1	384	0.458234	NA	NA	NA	NA	NA	NA	NA
	PVD_LNCIPEDIA_2013_21345	0.0219634	1.29314	0.841221	0.288917	lnc-CENPP-1:1	lnc-CENPP-1	818	0.850312	NA	NA	NA	NA	NA	NA	NA
	PVD_LNCIPEDIA_2013_22057	0.194198	1.95559	1.33376	1.69915	lnc-ANAPC10-1:2	lnc-ANAPC10-1	818	0.791103	NA	NA	NA	NA	NA	NA	NA
	PVD_LNCIPEDIA_2013_4315	0.463619	2.04147	1.81672	1.66027	lnc-COX10-4:1	lnc-COX10-4	1824	0.876923	NA	NA	NA	NA	NA	NA	NA
	PVD_LNCIPEDIA_2013_7410	0.112442	1.18048	1.21151	0.607662	lnc-HADH-1:1	lnc-HADH-1	946	0.960406	NA	NA	NA	NA	NA	NA	NA
	PVD_LNCIPEDIA_2013_7410	0.112442	1.18048	1.21151	0.607662	lnc-HADH-1:3	lnc-HADH-1	1576	0.975851	NA	NA	NA	NA	NA	NA	NA
	PVD_LNCIPEDIA_2013_7410	0.112442	1.18048	1.21151	0.607662	lnc-HADH-1:5	lnc-HADH-1	3259	0.987576	NA	NA	NA	NA	NA	NA	NA
	PVD_LNCIPEDIA_2013_7410	0.112442	1.18048	1.21151	0.607662	lnc-HADH-1:6	lnc-HADH-1	341	0.888021	NA	NA	NA	NA	NA	NA	NA
	PVD_LNCIPEDIA_2013_7410	0.112442	1.18048	1.21151	0.607662	lnc-HADH-1:7	lnc-HADH-1	40	0.108108	NA	NA	NA	NA	NA	NA	NA
	PVD_LNCIPEDIA_2013_9274	0.106595	2.32595	2.12731	1.11457	lnc-LTBP3-1:1	lnc-LTBP3-1	704	0.37407	NA	NA	NA	NA	NA	NA	NA
	PVD_LNCIPEDIA_2013_9274	0.106595	2.32595	2.12731	1.11457	lnc-LTBP3-1:2	lnc-LTBP3-1	554	1	NA	NA	NA	NA	NA	NA	NA
	PVD_LNCIPEDIA_2013_9409	0.141713	1.45125	0.529074	0.30328	lnc-MAP1LC3B-1:1	lnc-MAP1LC3B-1	336	1	NA	NA	NA	NA	NA	NA	NA
	PVD_LNCIPEDIA_2013_9409	0.141713	1.45125	0.529074	0.30328	lnc-MAP1LC3B-1:2	lnc-MAP1LC3B-1	289	1	NA	NA	NA	NA	NA	NA	NA
	A_23_P116743	-0.2008	1.39203	0.842729	0.281565	NA	NA	NA	NA	NR_002809	NR_002809	NR_002809	Hs.524804	338799	LOC338799	ENST00000539299
	A_24_P272225	0.234015	1.38964	0.558448	-0.179818	NA	NA	NA	NA	NR_027023	NR_027023	NR_027023	Hs.731147	645676	LOC645676	ENST00000452809
	A_24_P342096	0.0333362	1.12924	0.78997	0.320363	NA	NA	NA	NA	NR_024060	NR_024060	NR_024060	Hs.645763	548321	FAM27A	ENST00000377484

## Sheet: lncrna_18h
	ProbeName	2h	6h	18h	30h	lncipediaTranscriptID	lncipediaGeneID	AbsoluteProbePosition	RelativeProbePosition	PrimaryAccession	RefSeqAccession	GenbankAccession	UniGeneID	EntrezGeneID	GeneSymbol	EnsemblID
	PVD_LNCIPEDIA_2013_10135	0.218596	-1.18095	-1.42406	-1.07895	lnc-MTERFD2-2:1	lnc-MTERFD2-2	368	1	NA	NA	NA	NA	NA	NA	NA
	PVD_LNCIPEDIA_2013_10180	0.0711152	-0.771491	-1.6799	-1.20965	lnc-MTUS2-1:1	lnc-MTUS2-1	4460	0.978285	NA	NA	NA	NA	NA	NA	NA
	PVD_LNCIPEDIA_2013_1020	-0.116209	-0.430161	-0.8711	-0.721816	lnc-AMELY-7:1	lnc-AMELY-7	1	0.00757576	NA	NA	NA	NA	NA	NA	NA
	PVD_LNCIPEDIA_2013_10299	0.140811	0.225859	1.23057	1.02417	lnc-MYOM1-1:1	lnc-MYOM1-1	647	0.975867	NA	NA	NA	NA	NA	NA	NA
	PVD_LNCIPEDIA_2013_10299	0.140811	0.225859	1.23057	1.02417	lnc-MYOM1-1:2	lnc-MYOM1-1	957	0.981538	NA	NA	NA	NA	NA	NA	NA
	PVD_LNCIPEDIA_2013_10364	0.105174	0.361086	1.13243	1.00189	lnc-NAV1-3:1	lnc-NAV1-3	119	0.425	NA	NA	NA	NA	NA	NA	NA
	PVD_LNCIPEDIA_2013_10456	-0.0445601	0.277212	2.30678	1.29776	lnc-NDFIP2-2:1	lnc-NDFIP2-2	2371	0.984226	NA	NA	NA	NA	NA	NA	NA
	PVD_LNCIPEDIA_2013_10456	-0.0445601	0.277212	2.30678	1.29776	lnc-NDFIP2-2:6	lnc-NDFIP2-2	1201	0.70564	NA	NA	NA	NA	NA	NA	NA
	PVD_LNCIPEDIA_2013_10456	-0.0445601	0.277212	2.30678	1.29776	lnc-NDFIP2-2:7	lnc-NDFIP2-2	2359	0.71312	NA	NA	NA	NA	NA	NA	NA
	PVD_LNCIPEDIA_2013_10456	-0.0445601	0.277212	2.30678	1.29776	lnc-NDFIP2-2:9	lnc-NDFIP2-2	1029	0.251836	NA	NA	NA	NA	NA	NA	NA
	PVD_LNCIPEDIA_2013_10457	0.084495	0.175042	1.29488	0.879172	lnc-NDFIP2-2:2	lnc-NDFIP2-2	1224	0.721698	NA	NA	NA	NA	NA	NA	NA
	PVD_LNCIPEDIA_2013_10457	0.084495	0.175042	1.29488	0.879172	lnc-NDFIP2-2:3	lnc-NDFIP2-2	1224	0.722977	NA	NA	NA	NA	NA	NA	NA
	PVD_LNCIPEDIA_2013_10457	0.084495	0.175042	1.29488	0.879172	lnc-NDFIP2-2:7	lnc-NDFIP2-2	549	0.165961	NA	NA	NA	NA	NA	NA	NA
	PVD_LNCIPEDIA_2013_10457	0.084495	0.175042	1.29488	0.879172	lnc-NDFIP2-2:8	lnc-NDFIP2-2	575	0.427192	NA	NA	NA	NA	NA	NA	NA
	PVD_LNCIPEDIA_2013_1047	0.268722	1.12198	2.52054	1.99966	lnc-AMZ2-1:2	lnc-AMZ2-1	840	0.307355	NA	NA	NA	NA	NA	NA	NA
	PVD_LNCIPEDIA_2013_1047	0.268722	1.12198	2.52054	1.99966	lnc-AMZ2-1:3	lnc-AMZ2-1	913	1	NA	NA	NA	NA	NA	NA	NA
	PVD_LNCIPEDIA_2013_10474	0.10667	-1.14618	-2.03639	-1.08653	lnc-NDST1-1:1	lnc-NDST1-1	105	0.456522	NA	NA	NA	NA	NA	NA	NA
	PVD_LNCIPEDIA_2013_10474	0.10667	-1.14618	-2.03639	-1.08653	lnc-NDST1-1:2	lnc-NDST1-1	71	0.362245	NA	NA	NA	NA	NA	NA	NA
	PVD_LNCIPEDIA_2013_10592	-0.247912	-0.764458	-1.45178	-0.614571	lnc-NGFR-1:1	lnc-NGFR-1	356	0.394241	NA	NA	NA	NA	NA	NA	NA
	PVD_LNCIPEDIA_2013_10892	0.33489	0.877774	1.04599	0.182349	lnc-NSUN6-2:1	lnc-NSUN6-2	127	0.38253	NA	NA	NA	NA	NA	NA	NA
	PVD_LNCIPEDIA_2013_10892	0.33489	0.877774	1.04599	0.182349	lnc-NSUN6-2:2	lnc-NSUN6-2	127	0.273707	NA	NA	NA	NA	NA	NA	NA
	PVD_LNCIPEDIA_2013_10892	0.33489	0.877774	1.04599	0.182349	lnc-NSUN6-2:3	lnc-NSUN6-2	155	0.246423	NA	NA	NA	NA	NA	NA	NA
	PVD_LNCIPEDIA_2013_10892	0.33489	0.877774	1.04599	0.182349	lnc-NSUN6-2:4	lnc-NSUN6-2	416	0.720971	NA	NA	NA	NA	NA	NA	NA
	PVD_LNCIPEDIA_2013_10998	-0.198225	0.330462	1.01136	0.502008	lnc-NUFIP2-1:1	lnc-NUFIP2-1	699	0.995726	NA	NA	NA	NA	NA	NA	NA
	PVD_LNCIPEDIA_2013_1107	-0.0804427	0.32094	1.3016	1.32023	lnc-ANKRD26-3:1	lnc-ANKRD26-3	3545	0.995787	NA	NA	NA	NA	NA	NA	NA
	PVD_LNCIPEDIA_2013_1107	-0.0804427	0.32094	1.3016	1.32023	lnc-ANKRD26-3:2	lnc-ANKRD26-3	1712	0.991314	NA	NA	NA	NA	NA	NA	NA
	PVD_LNCIPEDIA_2013_1107	-0.0804427	0.32094	1.3016	1.32023	lnc-ANKRD26-3:3	lnc-ANKRD26-3	793	0.981436	NA	NA	NA	NA	NA	NA	NA
	PVD_LNCIPEDIA_2013_11275	0.204848	1.91499	1.08577	0.360851	lnc-PABPN1L-1:1	lnc-PABPN1L-1	2813	1	NA	NA	NA	NA	NA	NA	NA
	PVD_LNCIPEDIA_2013_11275	0.204848	1.91499	1.08577	0.360851	lnc-PABPN1L-1:2	lnc-PABPN1L-1	471	1	NA	NA	NA	NA	NA	NA	NA
	PVD_LNCIPEDIA_2013_11348	-0.100219	-0.208096	-1.09229	-0.974318	lnc-PAQR3-1:1	lnc-PAQR3-1	1559	0.689823	NA	NA	NA	NA	NA	NA	NA
	PVD_LNCIPEDIA_2013_11482	-0.02401	0.518681	0.878347	0.52723	lnc-PCID2-3:1	lnc-PCID2-3	550	0.877193	NA	NA	NA	NA	NA	NA	NA
	PVD_LNCIPEDIA_2013_1156	0.0542105	0.907029	1.22605	0.817995	lnc-ANKRD60-1:1	lnc-ANKRD60-1	523	0.883446	NA	NA	NA	NA	NA	NA	NA
	PVD_LNCIPEDIA_2013_11848	0.203729	0.652356	2.51877	1.46766	lnc-PLA2G2C-1:1	lnc-PLA2G2C-1	67	0.148889	NA	NA	NA	NA	NA	NA	NA
	PVD_LNCIPEDIA_2013_11851	0.0860807	0.165432	1.08846	0.745921	lnc-PLA2G4A-2:1	lnc-PLA2G4A-2	61	0.265217	NA	NA	NA	NA	NA	NA	NA
	PVD_LNCIPEDIA_2013_11851	0.0860807	0.165432	1.08846	0.745921	lnc-PLA2G4A-2:2	lnc-PLA2G4A-2	39	0.107143	NA	NA	NA	NA	NA	NA	NA
	PVD_LNCIPEDIA_2013_12048	-0.686641	-0.923268	-1.48952	-0.741282	lnc-POTEB-5:1	lnc-POTEB-5	21	0.0193906	NA	NA	NA	NA	NA	NA	NA
	PVD_LNCIPEDIA_2013_12214	0.171159	0.955131	0.88217	0.419781	lnc-PRDM13-1:1	lnc-PRDM13-1	818	0.906874	NA	NA	NA	NA	NA	NA	NA
	PVD_LNCIPEDIA_2013_12302	-0.0624471	0.656901	1.51108	1.05343	lnc-PRM1-1:1	lnc-PRM1-1	39	0.059633	NA	NA	NA	NA	NA	NA	NA
	PVD_LNCIPEDIA_2013_12302	-0.0624471	0.656901	1.51108	1.05343	lnc-PRM1-1:2	lnc-PRM1-1	25	0.0561798	NA	NA	NA	NA	NA	NA	NA
	PVD_LNCIPEDIA_2013_12502	-0.0397172	1.46582	2.38721	2.48648	lnc-PTS-1:2	lnc-PTS-1	602	0.951027	NA	NA	NA	NA	NA	NA	NA
	PVD_LNCIPEDIA_2013_12502	-0.0397172	1.46582	2.38721	2.48648	lnc-PTS-1:3	lnc-PTS-1	671	0.40642	NA	NA	NA	NA	NA	NA	NA
	PVD_LNCIPEDIA_2013_12502	-0.0397172	1.46582	2.38721	2.48648	lnc-PTS-1:4	lnc-PTS-1	677	0.612116	NA	NA	NA	NA	NA	NA	NA
	PVD_LNCIPEDIA_2013_12503	-0.0722639	1.08109	2.43576	2.45116	lnc-PTS-1:1	lnc-PTS-1	178	0.0661956	NA	NA	NA	NA	NA	NA	NA
	PVD_LNCIPEDIA_2013_12503	-0.0722639	1.08109	2.43576	2.45116	lnc-PTS-1:5	lnc-PTS-1	350	0.651769	NA	NA	NA	NA	NA	NA	NA
	PVD_LNCIPEDIA_2013_12636	-0.399569	-0.667942	-1.19818	-0.924806	lnc-RAD23B-2:1	lnc-RAD23B-2	865	0.951595	NA	NA	NA	NA	NA	NA	NA
	PVD_LNCIPEDIA_2013_12636	-0.399569	-0.667942	-1.19818	-0.924806	lnc-RAD23B-2:2	lnc-RAD23B-2	121	0.623711	NA	NA	NA	NA	NA	NA	NA
	PVD_LNCIPEDIA_2013_12761	-0.05507	0.880258	1.91412	1.44239	lnc-RBM11-1:1	lnc-RBM11-1	112	0.875	NA	NA	NA	NA	NA	NA	NA
	PVD_LNCIPEDIA_2013_12782	0.0163788	-0.864235	-1.93285	-1.30784	lnc-RBM48-1:1	lnc-RBM48-1	308	0.827957	NA	NA	NA	NA	NA	NA	NA
	PVD_LNCIPEDIA_2013_12782	0.0163788	-0.864235	-1.93285	-1.30784	lnc-RBM48-1:2	lnc-RBM48-1	347	1	NA	NA	NA	NA	NA	NA	NA
	PVD_LNCIPEDIA_2013_12782	0.0163788	-0.864235	-1.93285	-1.30784	lnc-RBM48-1:3	lnc-RBM48-1	318	0.919075	NA	NA	NA	NA	NA	NA	NA
	PVD_LNCIPEDIA_2013_12782	0.0163788	-0.864235	-1.93285	-1.30784	lnc-RBM48-1:4	lnc-RBM48-1	416	0.890792	NA	NA	NA	NA	NA	NA	NA
	PVD_LNCIPEDIA_2013_12925	0.298004	0.387277	1.25062	0.911243	lnc-RGS5-1:13	lnc-RGS5-1	248	0.32	NA	NA	NA	NA	NA	NA	NA
	PVD_LNCIPEDIA_2013_12925	0.298004	0.387277	1.25062	0.911243	lnc-RGS5-1:2	lnc-RGS5-1	473	0.649725	NA	NA	NA	NA	NA	NA	NA
	PVD_LNCIPEDIA_2013_12925	0.298004	0.387277	1.25062	0.911243	lnc-RGS5-1:8	lnc-RGS5-1	345	0.620504	NA	NA	NA	NA	NA	NA	NA
	PVD_LNCIPEDIA_2013_12925	0.298004	0.387277	1.25062	0.911243	lnc-RGS5-1:9	lnc-RGS5-1	236	0.457364	NA	NA	NA	NA	NA	NA	NA
	PVD_LNCIPEDIA_2013_12931	0.245988	-0.0779576	1.16595	1.03514	lnc-RGS9-1:1	lnc-RGS9-1	327	0.129198	NA	NA	NA	NA	NA	NA	NA
	PVD_LNCIPEDIA_2013_12931	0.245988	-0.0779576	1.16595	1.03514	lnc-RGS9-1:2	lnc-RGS9-1	191	0.606349	NA	NA	NA	NA	NA	NA	NA
	PVD_LNCIPEDIA_2013_12931	0.245988	-0.0779576	1.16595	1.03514	lnc-RGS9-1:3	lnc-RGS9-1	171	0.283113	NA	NA	NA	NA	NA	NA	NA
	PVD_LNCIPEDIA_2013_12931	0.245988	-0.0779576	1.16595	1.03514	lnc-RGS9-1:4	lnc-RGS9-1	159	0.0580928	NA	NA	NA	NA	NA	NA	NA
	PVD_LNCIPEDIA_2013_12931	0.245988	-0.0779576	1.16595	1.03514	lnc-RGS9-1:5	lnc-RGS9-1	159	0.0550554	NA	NA	NA	NA	NA	NA	NA
	PVD_LNCIPEDIA_2013_12931	0.245988	-0.0779576	1.16595	1.03514	lnc-RGS9-1:6	lnc-RGS9-1	151	0.281192	NA	NA	NA	NA	NA	NA	NA
	PVD_LNCIPEDIA_2013_12931	0.245988	-0.0779576	1.16595	1.03514	lnc-RGS9-1:7	lnc-RGS9-1	151	0.229483	NA	NA	NA	NA	NA	NA	NA
	PVD_LNCIPEDIA_2013_12931	0.245988	-0.0779576	1.16595	1.03514	lnc-RGS9-1:8	lnc-RGS9-1	150	0.258176	NA	NA	NA	NA	NA	NA	NA
	PVD_LNCIPEDIA_2013_12931	0.245988	-0.0779576	1.16595	1.03514	lnc-RGS9-1:9	lnc-RGS9-1	139	0.139279	NA	NA	NA	NA	NA	NA	NA
	PVD_LNCIPEDIA_2013_12985	0.188791	1.3685	1.19274	0.875065	lnc-RIMS3-4:1	lnc-RIMS3-4	320	0.587156	NA	NA	NA	NA	NA	NA	NA
	PVD_LNCIPEDIA_2013_1303	0.0902191	-0.136223	-1.55695	-1.0673	lnc-APITD1-1:1	lnc-APITD1-1	327	0.305037	NA	NA	NA	NA	NA	NA	NA
	PVD_LNCIPEDIA_2013_13044	-0.143367	0.83757	1.80575	1.45975	lnc-RNF125-1:1	lnc-RNF125-1	474	0.938614	NA	NA	NA	NA	NA	NA	NA
	PVD_LNCIPEDIA_2013_13269	-0.104419	-0.110391	1.02538	1.14256	lnc-RP11-181C3.1.1-1:10	lnc-RP11-181C3.1.1-1	174	1	NA	NA	NA	NA	NA	NA	NA
	PVD_LNCIPEDIA_2013_13269	-0.104419	-0.110391	1.02538	1.14256	lnc-RP11-181C3.1.1-1:11	lnc-RP11-181C3.1.1-1	390	0.902778	NA	NA	NA	NA	NA	NA	NA
	PVD_LNCIPEDIA_2013_13269	-0.104419	-0.110391	1.02538	1.14256	lnc-RP11-181C3.1.1-1:12	lnc-RP11-181C3.1.1-1	186	0.746988	NA	NA	NA	NA	NA	NA	NA
	PVD_LNCIPEDIA_2013_13269	-0.104419	-0.110391	1.02538	1.14256	lnc-RP11-181C3.1.1-1:2	lnc-RP11-181C3.1.1-1	381	0.867882	NA	NA	NA	NA	NA	NA	NA
	PVD_LNCIPEDIA_2013_13269	-0.104419	-0.110391	1.02538	1.14256	lnc-RP11-181C3.1.1-1:6	lnc-RP11-181C3.1.1-1	273	0.154674	NA	NA	NA	NA	NA	NA	NA
	PVD_LNCIPEDIA_2013_13269	-0.104419	-0.110391	1.02538	1.14256	lnc-RP11-181C3.1.1-1:7	lnc-RP11-181C3.1.1-1	236	0.597468	NA	NA	NA	NA	NA	NA	NA
	PVD_LNCIPEDIA_2013_13269	-0.104419	-0.110391	1.02538	1.14256	lnc-RP11-181C3.1.1-1:8	lnc-RP11-181C3.1.1-1	359	1	NA	NA	NA	NA	NA	NA	NA
	PVD_LNCIPEDIA_2013_13269	-0.104419	-0.110391	1.02538	1.14256	lnc-RP11-181C3.1.1-1:9	lnc-RP11-181C3.1.1-1	269	1	NA	NA	NA	NA	NA	NA	NA
	PVD_LNCIPEDIA_2013_13271	0.142351	-0.314055	1.07886	0.728548	lnc-RP11-181C3.1.1-1:11	lnc-RP11-181C3.1.1-1	234	0.541667	NA	NA	NA	NA	NA	NA	NA
	PVD_LNCIPEDIA_2013_13271	0.142351	-0.314055	1.07886	0.728548	lnc-RP11-181C3.1.1-1:12	lnc-RP11-181C3.1.1-1	30	0.120482	NA	NA	NA	NA	NA	NA	NA
	PVD_LNCIPEDIA_2013_13271	0.142351	-0.314055	1.07886	0.728548	lnc-RP11-181C3.1.1-1:1	lnc-RP11-181C3.1.1-1	225	0.709779	NA	NA	NA	NA	NA	NA	NA
	PVD_LNCIPEDIA_2013_13271	0.142351	-0.314055	1.07886	0.728548	lnc-RP11-181C3.1.1-1:2	lnc-RP11-181C3.1.1-1	225	0.512528	NA	NA	NA	NA	NA	NA	NA
	PVD_LNCIPEDIA_2013_13271	0.142351	-0.314055	1.07886	0.728548	lnc-RP11-181C3.1.1-1:4	lnc-RP11-181C3.1.1-1	255	0.73487	NA	NA	NA	NA	NA	NA	NA
	PVD_LNCIPEDIA_2013_13271	0.142351	-0.314055	1.07886	0.728548	lnc-RP11-181C3.1.1-1:8	lnc-RP11-181C3.1.1-1	203	0.56546	NA	NA	NA	NA	NA	NA	NA
	PVD_LNCIPEDIA_2013_13271	0.142351	-0.314055	1.07886	0.728548	lnc-RP11-181C3.1.1-1:9	lnc-RP11-181C3.1.1-1	113	0.420074	NA	NA	NA	NA	NA	NA	NA
	PVD_LNCIPEDIA_2013_13294	0.0476718	-0.475282	0.958619	0.721394	lnc-RP11-204N11.1.1-3:16	lnc-RP11-204N11.1.1-3	321	1	NA	NA	NA	NA	NA	NA	NA
	PVD_LNCIPEDIA_2013_13294	0.0476718	-0.475282	0.958619	0.721394	lnc-RP11-204N11.1.1-3:2	lnc-RP11-204N11.1.1-3	464	0.338686	NA	NA	NA	NA	NA	NA	NA
	PVD_LNCIPEDIA_2013_13294	0.0476718	-0.475282	0.958619	0.721394	lnc-RP11-204N11.1.1-3:5	lnc-RP11-204N11.1.1-3	464	0.331903	NA	NA	NA	NA	NA	NA	NA
	PVD_LNCIPEDIA_2013_13336	0.306741	0.440802	1.18857	0.676886	lnc-RP11-315O6.2.1-1:1	lnc-RP11-315O6.2.1-1	632	1	NA	NA	NA	NA	NA	NA	NA
	PVD_LNCIPEDIA_2013_13624	-0.422711	-0.293837	-1.30497	-0.795341	lnc-RP11-863N1.2.1-1:1	lnc-RP11-863N1.2.1-1	153	0.68	NA	NA	NA	NA	NA	NA	NA
	PVD_LNCIPEDIA_2013_13766	0.0780099	0.455897	0.832745	0.492776	lnc-RPRML-3:7	lnc-RPRML-3	64	0.0626836	NA	NA	NA	NA	NA	NA	NA
	PVD_LNCIPEDIA_2013_13766	0.0780099	0.455897	0.832745	0.492776	lnc-RPRML-3:8	lnc-RPRML-3	15	0.0266904	NA	NA	NA	NA	NA	NA	NA
	PVD_LNCIPEDIA_2013_13945	0.0369424	0.361169	1.00758	0.125999	lnc-SAMD11-1:1	lnc-SAMD11-1	2421	0.811599	NA	NA	NA	NA	NA	NA	NA
	PVD_LNCIPEDIA_2013_13945	0.0369424	0.361169	1.00758	0.125999	lnc-SAMD11-1:2	lnc-SAMD11-1	156	0.407311	NA	NA	NA	NA	NA	NA	NA
	PVD_LNCIPEDIA_2013_13958	-0.471296	-0.662608	-1.12719	-1.02147	lnc-SAP30-3:1	lnc-SAP30-3	249	1	NA	NA	NA	NA	NA	NA	NA
	PVD_LNCIPEDIA_2013_14091	-0.878978	-0.817946	-1.42628	-1.03068	lnc-SEC22C-2:1	lnc-SEC22C-2	275	0.66586	NA	NA	NA	NA	NA	NA	NA
	PVD_LNCIPEDIA_2013_14091	-0.878978	-0.817946	-1.42628	-1.03068	lnc-SEC22C-2:2	lnc-SEC22C-2	275	0.415408	NA	NA	NA	NA	NA	NA	NA
	PVD_LNCIPEDIA_2013_14091	-0.878978	-0.817946	-1.42628	-1.03068	lnc-SEC22C-2:3	lnc-SEC22C-2	213	0.531172	NA	NA	NA	NA	NA	NA	NA
	PVD_LNCIPEDIA_2013_141	0.189809	-0.189733	1.11516	0.835555	lnc-AC007405.7.1-1:6	lnc-AC007405.7.1-1	231	1	NA	NA	NA	NA	NA	NA	NA
	PVD_LNCIPEDIA_2013_14169	-0.0846982	0.715584	1.49689	0.407169	lnc-SEPT9-4:1	lnc-SEPT9-4	34	0.111111	NA	NA	NA	NA	NA	NA	NA
	PVD_LNCIPEDIA_2013_1434	0.0640215	0.0390467	1.18194	0.847963	lnc-ARID2-3:1	lnc-ARID2-3	164	0.394231	NA	NA	NA	NA	NA	NA	NA
	PVD_LNCIPEDIA_2013_1434	0.0640215	0.0390467	1.18194	0.847963	lnc-ARID2-3:2	lnc-ARID2-3	156	0.202861	NA	NA	NA	NA	NA	NA	NA
	PVD_LNCIPEDIA_2013_1434	0.0640215	0.0390467	1.18194	0.847963	lnc-ARID2-3:3	lnc-ARID2-3	149	0.465625	NA	NA	NA	NA	NA	NA	NA
	PVD_LNCIPEDIA_2013_1434	0.0640215	0.0390467	1.18194	0.847963	lnc-ARID2-3:4	lnc-ARID2-3	131	0.433775	NA	NA	NA	NA	NA	NA	NA
	PVD_LNCIPEDIA_2013_1434	0.0640215	0.0390467	1.18194	0.847963	lnc-ARID2-3:5	lnc-ARID2-3	243	0.520343	NA	NA	NA	NA	NA	NA	NA
	PVD_LNCIPEDIA_2013_1434	0.0640215	0.0390467	1.18194	0.847963	lnc-ARID2-3:6	lnc-ARID2-3	176	0.79638	NA	NA	NA	NA	NA	NA	NA
	PVD_LNCIPEDIA_2013_1434	0.0640215	0.0390467	1.18194	0.847963	lnc-ARID2-3:7	lnc-ARID2-3	180	0.512821	NA	NA	NA	NA	NA	NA	NA
	PVD_LNCIPEDIA_2013_1434	0.0640215	0.0390467	1.18194	0.847963	lnc-ARID2-3:8	lnc-ARID2-3	21	0.0734266	NA	NA	NA	NA	NA	NA	NA
	PVD_LNCIPEDIA_2013_14453	0.00230655	0.479749	1.24651	0.723293	lnc-SLA2-3:4	lnc-SLA2-3	383	1	NA	NA	NA	NA	NA	NA	NA
	PVD_LNCIPEDIA_2013_14453	0.00230655	0.479749	1.24651	0.723293	lnc-SLA2-3:5	lnc-SLA2-3	416	0.780488	NA	NA	NA	NA	NA	NA	NA
	PVD_LNCIPEDIA_2013_14538	-0.328951	-0.405094	-0.762828	-0.413737	lnc-SLC22A12-1:1	lnc-SLC22A12-1	847	1	NA	NA	NA	NA	NA	NA	NA
	PVD_LNCIPEDIA_2013_14542	-0.130315	-0.658953	-1.99981	-1.22646	lnc-SLC22A18-1:1	lnc-SLC22A18-1	488	1	NA	NA	NA	NA	NA	NA	NA
	PVD_LNCIPEDIA_2013_14713	-0.318768	-0.434928	-1.17391	-0.358112	lnc-SLC45A1-2:1	lnc-SLC45A1-2	227	0.519451	NA	NA	NA	NA	NA	NA	NA
	PVD_LNCIPEDIA_2013_14740	0.214327	1.01233	1.24066	0.659096	lnc-SLC5A2-1:1	lnc-SLC5A2-1	466	0.793867	NA	NA	NA	NA	NA	NA	NA
	PVD_LNCIPEDIA_2013_14740	0.214327	1.01233	1.24066	0.659096	lnc-SLC5A2-1:2	lnc-SLC5A2-1	423	0.512727	NA	NA	NA	NA	NA	NA	NA
	PVD_LNCIPEDIA_2013_14740	0.214327	1.01233	1.24066	0.659096	lnc-SLC5A2-1:3	lnc-SLC5A2-1	423	0.515854	NA	NA	NA	NA	NA	NA	NA
	PVD_LNCIPEDIA_2013_1481	0.323506	1.97957	2.38946	1.05644	lnc-ARRDC3-1:10	lnc-ARRDC3-1	57	0.00683207	NA	NA	NA	NA	NA	NA	NA
	PVD_LNCIPEDIA_2013_1481	0.323506	1.97957	2.38946	1.05644	lnc-ARRDC3-1:11	lnc-ARRDC3-1	345	0.293867	NA	NA	NA	NA	NA	NA	NA
	PVD_LNCIPEDIA_2013_1481	0.323506	1.97957	2.38946	1.05644	lnc-ARRDC3-1:1	lnc-ARRDC3-1	513	0.0975285	NA	NA	NA	NA	NA	NA	NA
	PVD_LNCIPEDIA_2013_1481	0.323506	1.97957	2.38946	1.05644	lnc-ARRDC3-1:2	lnc-ARRDC3-1	500	0.191424	NA	NA	NA	NA	NA	NA	NA
	PVD_LNCIPEDIA_2013_1481	0.323506	1.97957	2.38946	1.05644	lnc-ARRDC3-1:5	lnc-ARRDC3-1	481	0.626302	NA	NA	NA	NA	NA	NA	NA
	PVD_LNCIPEDIA_2013_1481	0.323506	1.97957	2.38946	1.05644	lnc-ARRDC3-1:6	lnc-ARRDC3-1	466	0.089944	NA	NA	NA	NA	NA	NA	NA
	PVD_LNCIPEDIA_2013_1481	0.323506	1.97957	2.38946	1.05644	lnc-ARRDC3-1:7	lnc-ARRDC3-1	466	0.122632	NA	NA	NA	NA	NA	NA	NA
	PVD_LNCIPEDIA_2013_1481	0.323506	1.97957	2.38946	1.05644	lnc-ARRDC3-1:8	lnc-ARRDC3-1	66	0.220736	NA	NA	NA	NA	NA	NA	NA
	PVD_LNCIPEDIA_2013_1481	0.323506	1.97957	2.38946	1.05644	lnc-ARRDC3-1:9	lnc-ARRDC3-1	59	0.0160109	NA	NA	NA	NA	NA	NA	NA
	PVD_LNCIPEDIA_2013_1482	0.326179	1.48673	2.84872	1.54904	lnc-ARRDC3-1:1	lnc-ARRDC3-1	252	0.0479087	NA	NA	NA	NA	NA	NA	NA
	PVD_LNCIPEDIA_2013_1482	0.326179	1.48673	2.84872	1.54904	lnc-ARRDC3-1:2	lnc-ARRDC3-1	239	0.0915008	NA	NA	NA	NA	NA	NA	NA
	PVD_LNCIPEDIA_2013_1482	0.326179	1.48673	2.84872	1.54904	lnc-ARRDC3-1:3	lnc-ARRDC3-1	152	1	NA	NA	NA	NA	NA	NA	NA
	PVD_LNCIPEDIA_2013_1482	0.326179	1.48673	2.84872	1.54904	lnc-ARRDC3-1:4	lnc-ARRDC3-1	141	0.589958	NA	NA	NA	NA	NA	NA	NA
	PVD_LNCIPEDIA_2013_1482	0.326179	1.48673	2.84872	1.54904	lnc-ARRDC3-1:5	lnc-ARRDC3-1	220	0.286458	NA	NA	NA	NA	NA	NA	NA
	PVD_LNCIPEDIA_2013_1482	0.326179	1.48673	2.84872	1.54904	lnc-ARRDC3-1:6	lnc-ARRDC3-1	205	0.0395677	NA	NA	NA	NA	NA	NA	NA
	PVD_LNCIPEDIA_2013_1482	0.326179	1.48673	2.84872	1.54904	lnc-ARRDC3-1:7	lnc-ARRDC3-1	205	0.0539474	NA	NA	NA	NA	NA	NA	NA
	PVD_LNCIPEDIA_2013_1483	-0.311166	1.31816	2.10243	1.32436	lnc-ARRDC3-1:10	lnc-ARRDC3-1	8255	0.989452	NA	NA	NA	NA	NA	NA	NA
	PVD_LNCIPEDIA_2013_1483	-0.311166	1.31816	2.10243	1.32436	lnc-ARRDC3-1:12	lnc-ARRDC3-1	373	1	NA	NA	NA	NA	NA	NA	NA
	PVD_LNCIPEDIA_2013_1483	-0.311166	1.31816	2.10243	1.32436	lnc-ARRDC3-1:14	lnc-ARRDC3-1	649	0.40037	NA	NA	NA	NA	NA	NA	NA
	PVD_LNCIPEDIA_2013_1483	-0.311166	1.31816	2.10243	1.32436	lnc-ARRDC3-1:15	lnc-ARRDC3-1	172	0.367521	NA	NA	NA	NA	NA	NA	NA
	PVD_LNCIPEDIA_2013_1483	-0.311166	1.31816	2.10243	1.32436	lnc-ARRDC3-1:5	lnc-ARRDC3-1	768	1	NA	NA	NA	NA	NA	NA	NA
	PVD_LNCIPEDIA_2013_14950	-0.386444	-0.321318	-0.912147	-0.468078	lnc-SNTG2-4:1	lnc-SNTG2-4	2464	0.970079	NA	NA	NA	NA	NA	NA	NA
	PVD_LNCIPEDIA_2013_14950	-0.386444	-0.321318	-0.912147	-0.468078	lnc-SNTG2-4:2	lnc-SNTG2-4	2515	0.970668	NA	NA	NA	NA	NA	NA	NA
	PVD_LNCIPEDIA_2013_14950	-0.386444	-0.321318	-0.912147	-0.468078	lnc-SNTG2-4:3	lnc-SNTG2-4	2442	0.811565	NA	NA	NA	NA	NA	NA	NA
	PVD_LNCIPEDIA_2013_15414	0.12412	0.699182	0.92492	0.265048	lnc-STK3-2:1	lnc-STK3-2	116	0.3625	NA	NA	NA	NA	NA	NA	NA
	PVD_LNCIPEDIA_2013_15486	0.0846791	-0.0551154	0.971273	0.899071	lnc-STYX-5:2	lnc-STYX-5	502	1	NA	NA	NA	NA	NA	NA	NA
	PVD_LNCIPEDIA_2013_15552	0.232317	0.648561	0.886198	0.327958	lnc-SYF2-1:1	lnc-SYF2-1	374	0.521618	NA	NA	NA	NA	NA	NA	NA
	PVD_LNCIPEDIA_2013_15552	0.232317	0.648561	0.886198	0.327958	lnc-SYF2-1:4	lnc-SYF2-1	321	0.993808	NA	NA	NA	NA	NA	NA	NA
	PVD_LNCIPEDIA_2013_15567	0.178362	-0.414593	-0.94037	-0.873349	lnc-SYNCRIP-2:3	lnc-SYNCRIP-2	526	0.558386	NA	NA	NA	NA	NA	NA	NA
	PVD_LNCIPEDIA_2013_15567	0.178362	-0.414593	-0.94037	-0.873349	lnc-SYNCRIP-2:4	lnc-SYNCRIP-2	506	0.549403	NA	NA	NA	NA	NA	NA	NA
	PVD_LNCIPEDIA_2013_15567	0.178362	-0.414593	-0.94037	-0.873349	lnc-SYNCRIP-2:5	lnc-SYNCRIP-2	456	0.716981	NA	NA	NA	NA	NA	NA	NA
	PVD_LNCIPEDIA_2013_15567	0.178362	-0.414593	-0.94037	-0.873349	lnc-SYNCRIP-2:7	lnc-SYNCRIP-2	324	0.557659	NA	NA	NA	NA	NA	NA	NA
	PVD_LNCIPEDIA_2013_15567	0.178362	-0.414593	-0.94037	-0.873349	lnc-SYNCRIP-2:8	lnc-SYNCRIP-2	63	0.146853	NA	NA	NA	NA	NA	NA	NA
	PVD_LNCIPEDIA_2013_15567	0.178362	-0.414593	-0.94037	-0.873349	lnc-SYNCRIP-2:9	lnc-SYNCRIP-2	3	0.00914634	NA	NA	NA	NA	NA	NA	NA
	PVD_LNCIPEDIA_2013_15575	-0.119274	-0.840332	-1.63788	-1.06005	lnc-SYNE2-1:1	lnc-SYNE2-1	223	1	NA	NA	NA	NA	NA	NA	NA
	PVD_LNCIPEDIA_2013_15652	0.404163	0.543445	1.14176	0.289432	lnc-TANK-1:1	lnc-TANK-1	538	0.275474	NA	NA	NA	NA	NA	NA	NA
	PVD_LNCIPEDIA_2013_15652	0.404163	0.543445	1.14176	0.289432	lnc-TANK-1:2	lnc-TANK-1	538	0.236692	NA	NA	NA	NA	NA	NA	NA
	PVD_LNCIPEDIA_2013_15652	0.404163	0.543445	1.14176	0.289432	lnc-TANK-1:3	lnc-TANK-1	566	0.802837	NA	NA	NA	NA	NA	NA	NA
	PVD_LNCIPEDIA_2013_15703	0.226204	0.909402	1.07387	0.433097	lnc-TBC1D19-4:1	lnc-TBC1D19-4	229	0.848148	NA	NA	NA	NA	NA	NA	NA
	PVD_LNCIPEDIA_2013_15703	0.226204	0.909402	1.07387	0.433097	lnc-TBC1D19-4:2	lnc-TBC1D19-4	488	0.773376	NA	NA	NA	NA	NA	NA	NA
	PVD_LNCIPEDIA_2013_15703	0.226204	0.909402	1.07387	0.433097	lnc-TBC1D19-4:3	lnc-TBC1D19-4	628	0.781095	NA	NA	NA	NA	NA	NA	NA
	PVD_LNCIPEDIA_2013_15703	0.226204	0.909402	1.07387	0.433097	lnc-TBC1D19-4:4	lnc-TBC1D19-4	275	0.564682	NA	NA	NA	NA	NA	NA	NA
	PVD_LNCIPEDIA_2013_15747	0.331885	-0.156816	1.51179	0.808931	lnc-TBX18-1:1	lnc-TBX18-1	304	0.698851	NA	NA	NA	NA	NA	NA	NA
	PVD_LNCIPEDIA_2013_1577	-0.172943	-0.356215	-1.47445	-0.628517	lnc-ATF3-1:2	lnc-ATF3-1	1805	0.998341	NA	NA	NA	NA	NA	NA	NA
	PVD_LNCIPEDIA_2013_1577	-0.172943	-0.356215	-1.47445	-0.628517	lnc-ATF3-1:3	lnc-ATF3-1	456	0.442718	NA	NA	NA	NA	NA	NA	NA
	PVD_LNCIPEDIA_2013_1577	-0.172943	-0.356215	-1.47445	-0.628517	lnc-ATF3-1:4	lnc-ATF3-1	714	0.902655	NA	NA	NA	NA	NA	NA	NA
	PVD_LNCIPEDIA_2013_16107	0.176018	0.923889	1.46845	0.922453	lnc-TM9SF2-2:1	lnc-TM9SF2-2	366	0.953125	NA	NA	NA	NA	NA	NA	NA
	PVD_LNCIPEDIA_2013_16136	-0.0523618	0.620694	1.06109	0.801253	lnc-TMED5-1:14	lnc-TMED5-1	345	0.929919	NA	NA	NA	NA	NA	NA	NA
	PVD_LNCIPEDIA_2013_16136	-0.0523618	0.620694	1.06109	0.801253	lnc-TMED5-1:18	lnc-TMED5-1	316	0.895184	NA	NA	NA	NA	NA	NA	NA
	PVD_LNCIPEDIA_2013_16136	-0.0523618	0.620694	1.06109	0.801253	lnc-TMED5-1:1	lnc-TMED5-1	1110	0.967742	NA	NA	NA	NA	NA	NA	NA
	PVD_LNCIPEDIA_2013_16136	-0.0523618	0.620694	1.06109	0.801253	lnc-TMED5-1:20	lnc-TMED5-1	212	0.887029	NA	NA	NA	NA	NA	NA	NA
	PVD_LNCIPEDIA_2013_16136	-0.0523618	0.620694	1.06109	0.801253	lnc-TMED5-1:22	lnc-TMED5-1	357	0.997207	NA	NA	NA	NA	NA	NA	NA
	PVD_LNCIPEDIA_2013_16136	-0.0523618	0.620694	1.06109	0.801253	lnc-TMED5-1:23	lnc-TMED5-1	397	0.925408	NA	NA	NA	NA	NA	NA	NA
	PVD_LNCIPEDIA_2013_16136	-0.0523618	0.620694	1.06109	0.801253	lnc-TMED5-1:24	lnc-TMED5-1	358	0.92268	NA	NA	NA	NA	NA	NA	NA
	PVD_LNCIPEDIA_2013_16136	-0.0523618	0.620694	1.06109	0.801253	lnc-TMED5-1:25	lnc-TMED5-1	201	0.99505	NA	NA	NA	NA	NA	NA	NA
	PVD_LNCIPEDIA_2013_16136	-0.0523618	0.620694	1.06109	0.801253	lnc-TMED5-1:26	lnc-TMED5-1	362	0.986376	NA	NA	NA	NA	NA	NA	NA
	PVD_LNCIPEDIA_2013_16136	-0.0523618	0.620694	1.06109	0.801253	lnc-TMED5-1:27	lnc-TMED5-1	323	1	NA	NA	NA	NA	NA	NA	NA
	PVD_LNCIPEDIA_2013_16136	-0.0523618	0.620694	1.06109	0.801253	lnc-TMED5-1:28	lnc-TMED5-1	290	0.973154	NA	NA	NA	NA	NA	NA	NA
	PVD_LNCIPEDIA_2013_16137	0.795988	0.97877	1.52683	0.86436	lnc-TMED5-1:10	lnc-TMED5-1	678	0.985465	NA	NA	NA	NA	NA	NA	NA
	PVD_LNCIPEDIA_2013_16137	0.795988	0.97877	1.52683	0.86436	lnc-TMED5-1:11	lnc-TMED5-1	566	0.405444	NA	NA	NA	NA	NA	NA	NA
	PVD_LNCIPEDIA_2013_16137	0.795988	0.97877	1.52683	0.86436	lnc-TMED5-1:12	lnc-TMED5-1	528	0.238052	NA	NA	NA	NA	NA	NA	NA
	PVD_LNCIPEDIA_2013_16137	0.795988	0.97877	1.52683	0.86436	lnc-TMED5-1:13	lnc-TMED5-1	509	0.239417	NA	NA	NA	NA	NA	NA	NA
	PVD_LNCIPEDIA_2013_16137	0.795988	0.97877	1.52683	0.86436	lnc-TMED5-1:2	lnc-TMED5-1	665	0.731573	NA	NA	NA	NA	NA	NA	NA
	PVD_LNCIPEDIA_2013_16137	0.795988	0.97877	1.52683	0.86436	lnc-TMED5-1:3	lnc-TMED5-1	745	0.99866	NA	NA	NA	NA	NA	NA	NA
	PVD_LNCIPEDIA_2013_16137	0.795988	0.97877	1.52683	0.86436	lnc-TMED5-1:5	lnc-TMED5-1	560	1	NA	NA	NA	NA	NA	NA	NA
	PVD_LNCIPEDIA_2013_16137	0.795988	0.97877	1.52683	0.86436	lnc-TMED5-1:6	lnc-TMED5-1	628	0.215585	NA	NA	NA	NA	NA	NA	NA
	PVD_LNCIPEDIA_2013_16137	0.795988	0.97877	1.52683	0.86436	lnc-TMED5-1:7	lnc-TMED5-1	628	0.158067	NA	NA	NA	NA	NA	NA	NA
	PVD_LNCIPEDIA_2013_16137	0.795988	0.97877	1.52683	0.86436	lnc-TMED5-1:9	lnc-TMED5-1	668	0.965318	NA	NA	NA	NA	NA	NA	NA
	PVD_LNCIPEDIA_2013_16138	0.198462	0.418453	1.43698	1.06338	lnc-TMED5-1:12	lnc-TMED5-1	2162	0.974752	NA	NA	NA	NA	NA	NA	NA
	PVD_LNCIPEDIA_2013_16138	0.198462	0.418453	1.43698	1.06338	lnc-TMED5-1:15	lnc-TMED5-1	30	0.0555556	NA	NA	NA	NA	NA	NA	NA
	PVD_LNCIPEDIA_2013_16138	0.198462	0.418453	1.43698	1.06338	lnc-TMED5-1:16	lnc-TMED5-1	479	0.576414	NA	NA	NA	NA	NA	NA	NA
	PVD_LNCIPEDIA_2013_16138	0.198462	0.418453	1.43698	1.06338	lnc-TMED5-1:17	lnc-TMED5-1	348	0.649254	NA	NA	NA	NA	NA	NA	NA
	PVD_LNCIPEDIA_2013_16138	0.198462	0.418453	1.43698	1.06338	lnc-TMED5-1:19	lnc-TMED5-1	201	0.423158	NA	NA	NA	NA	NA	NA	NA
	PVD_LNCIPEDIA_2013_16138	0.198462	0.418453	1.43698	1.06338	lnc-TMED5-1:1	lnc-TMED5-1	578	0.503923	NA	NA	NA	NA	NA	NA	NA
	PVD_LNCIPEDIA_2013_16138	0.198462	0.418453	1.43698	1.06338	lnc-TMED5-1:21	lnc-TMED5-1	73	0.168981	NA	NA	NA	NA	NA	NA	NA
	PVD_LNCIPEDIA_2013_16138	0.198462	0.418453	1.43698	1.06338	lnc-TMED5-1:22	lnc-TMED5-1	28	0.0782123	NA	NA	NA	NA	NA	NA	NA
	PVD_LNCIPEDIA_2013_16138	0.198462	0.418453	1.43698	1.06338	lnc-TMED5-1:23	lnc-TMED5-1	68	0.158508	NA	NA	NA	NA	NA	NA	NA
	PVD_LNCIPEDIA_2013_16138	0.198462	0.418453	1.43698	1.06338	lnc-TMED5-1:4	lnc-TMED5-1	384	0.540845	NA	NA	NA	NA	NA	NA	NA
	PVD_LNCIPEDIA_2013_16138	0.198462	0.418453	1.43698	1.06338	lnc-TMED5-1:6	lnc-TMED5-1	2323	0.79746	NA	NA	NA	NA	NA	NA	NA
	PVD_LNCIPEDIA_2013_16138	0.198462	0.418453	1.43698	1.06338	lnc-TMED5-1:7	lnc-TMED5-1	2323	0.584697	NA	NA	NA	NA	NA	NA	NA
	PVD_LNCIPEDIA_2013_16138	0.198462	0.418453	1.43698	1.06338	lnc-TMED5-1:8	lnc-TMED5-1	536	0.871545	NA	NA	NA	NA	NA	NA	NA
	PVD_LNCIPEDIA_2013_16150	0.0778394	-0.337447	-1.11403	-0.266773	lnc-TMEM106A-1:1	lnc-TMEM106A-1	318	0.80303	NA	NA	NA	NA	NA	NA	NA
	PVD_LNCIPEDIA_2013_16233	0.151892	0.593996	1.53351	1.57101	lnc-TMEM178-1:1	lnc-TMEM178-1	154	0.111756	NA	NA	NA	NA	NA	NA	NA
	PVD_LNCIPEDIA_2013_16233	0.151892	0.593996	1.53351	1.57101	lnc-TMEM178-1:3	lnc-TMEM178-1	236	0.440299	NA	NA	NA	NA	NA	NA	NA
	PVD_LNCIPEDIA_2013_16233	0.151892	0.593996	1.53351	1.57101	lnc-TMEM178-1:4	lnc-TMEM178-1	222	0.0903541	NA	NA	NA	NA	NA	NA	NA
	PVD_LNCIPEDIA_2013_16233	0.151892	0.593996	1.53351	1.57101	lnc-TMEM178-1:5	lnc-TMEM178-1	207	0.471526	NA	NA	NA	NA	NA	NA	NA
	PVD_LNCIPEDIA_2013_16233	0.151892	0.593996	1.53351	1.57101	lnc-TMEM178-1:6	lnc-TMEM178-1	102	0.220302	NA	NA	NA	NA	NA	NA	NA
	PVD_LNCIPEDIA_2013_16233	0.151892	0.593996	1.53351	1.57101	lnc-TMEM178-1:7	lnc-TMEM178-1	19	0.0356473	NA	NA	NA	NA	NA	NA	NA
	PVD_LNCIPEDIA_2013_16329	0.396747	-0.206164	1.21884	0.558437	lnc-TMEM63A-1:1	lnc-TMEM63A-1	115	0.399306	NA	NA	NA	NA	NA	NA	NA
	PVD_LNCIPEDIA_2013_16529	-0.50794	-0.451744	-1.05315	-0.258202	lnc-TP53I11-6:1	lnc-TP53I11-6	480	0.993789	NA	NA	NA	NA	NA	NA	NA
	PVD_LNCIPEDIA_2013_16579	0.144435	0.137131	1.35332	0.989814	lnc-TRAF5-2:1	lnc-TRAF5-2	164	0.811881	NA	NA	NA	NA	NA	NA	NA
	PVD_LNCIPEDIA_2013_16836	-0.520033	-0.548025	-0.942297	-0.866886	lnc-TSSC1-1:1	lnc-TSSC1-1	344	0.966292	NA	NA	NA	NA	NA	NA	NA
	PVD_LNCIPEDIA_2013_16836	-0.520033	-0.548025	-0.942297	-0.866886	lnc-TSSC1-1:2	lnc-TSSC1-1	242	0.367781	NA	NA	NA	NA	NA	NA	NA
	PVD_LNCIPEDIA_2013_16940	0.345936	0.97601	1.07433	0.52725	lnc-TUBGCP3-1:1	lnc-TUBGCP3-1	606	1	NA	NA	NA	NA	NA	NA	NA
	PVD_LNCIPEDIA_2013_16940	0.345936	0.97601	1.07433	0.52725	lnc-TUBGCP3-1:2	lnc-TUBGCP3-1	453	0.840445	NA	NA	NA	NA	NA	NA	NA
	PVD_LNCIPEDIA_2013_16940	0.345936	0.97601	1.07433	0.52725	lnc-TUBGCP3-1:3	lnc-TUBGCP3-1	897	0.437561	NA	NA	NA	NA	NA	NA	NA
	PVD_LNCIPEDIA_2013_16952	-0.0669337	-0.313827	-1.10661	-0.904559	lnc-TUFM-3:1	lnc-TUFM-3	453	0.94375	NA	NA	NA	NA	NA	NA	NA
	PVD_LNCIPEDIA_2013_16954	-0.102935	0.587413	1.09823	0.942161	lnc-TULP4-1:1	lnc-TULP4-1	12	0.032967	NA	NA	NA	NA	NA	NA	NA
	PVD_LNCIPEDIA_2013_17083	-0.0691997	0.975586	1.99147	0.947166	lnc-UCK2-1:1	lnc-UCK2-1	2090	1	NA	NA	NA	NA	NA	NA	NA
	PVD_LNCIPEDIA_2013_17267	-0.0680518	-0.637306	-0.729561	-0.189397	lnc-VAMP3-1:1	lnc-VAMP3-1	273	0.895082	NA	NA	NA	NA	NA	NA	NA
	PVD_LNCIPEDIA_2013_17422	-0.506728	-0.409263	-1.50076	-1.02	lnc-WDR34-1:1	lnc-WDR34-1	4	0.0145985	NA	NA	NA	NA	NA	NA	NA
	PVD_LNCIPEDIA_2013_17443	-0.134265	0.852963	0.765687	0.20878	lnc-WDR53-1:1	lnc-WDR53-1	191	1	NA	NA	NA	NA	NA	NA	NA
	PVD_LNCIPEDIA_2013_17443	-0.134265	0.852963	0.765687	0.20878	lnc-WDR53-1:2	lnc-WDR53-1	261	0.90625	NA	NA	NA	NA	NA	NA	NA
	PVD_LNCIPEDIA_2013_17635	-0.336488	0.151105	1.00602	0.757039	lnc-YLPM1-1:1	lnc-YLPM1-1	470	1	NA	NA	NA	NA	NA	NA	NA
	PVD_LNCIPEDIA_2013_17635	-0.336488	0.151105	1.00602	0.757039	lnc-YLPM1-1:2	lnc-YLPM1-1	502	0.789308	NA	NA	NA	NA	NA	NA	NA
	PVD_LNCIPEDIA_2013_1767	-0.679157	-0.384078	-1.26506	-0.605712	lnc-B3GAT2-3:1	lnc-B3GAT2-3	694	0.916777	NA	NA	NA	NA	NA	NA	NA
	PVD_LNCIPEDIA_2013_1767	-0.679157	-0.384078	-1.26506	-0.605712	lnc-B3GAT2-3:2	lnc-B3GAT2-3	678	0.217936	NA	NA	NA	NA	NA	NA	NA
	PVD_LNCIPEDIA_2013_1767	-0.679157	-0.384078	-1.26506	-0.605712	lnc-B3GAT2-3:3	lnc-B3GAT2-3	644	0.222299	NA	NA	NA	NA	NA	NA	NA
	PVD_LNCIPEDIA_2013_1767	-0.679157	-0.384078	-1.26506	-0.605712	lnc-B3GAT2-3:4	lnc-B3GAT2-3	620	0.215802	NA	NA	NA	NA	NA	NA	NA
	PVD_LNCIPEDIA_2013_1767	-0.679157	-0.384078	-1.26506	-0.605712	lnc-B3GAT2-3:5	lnc-B3GAT2-3	142	0.342169	NA	NA	NA	NA	NA	NA	NA
	PVD_LNCIPEDIA_2013_1767	-0.679157	-0.384078	-1.26506	-0.605712	lnc-B3GAT2-3:6	lnc-B3GAT2-3	142	0.363171	NA	NA	NA	NA	NA	NA	NA
	PVD_LNCIPEDIA_2013_1767	-0.679157	-0.384078	-1.26506	-0.605712	lnc-B3GAT2-3:7	lnc-B3GAT2-3	141	0.23229	NA	NA	NA	NA	NA	NA	NA
	PVD_LNCIPEDIA_2013_17683	0.304447	-0.0270403	1.65944	1.15218	lnc-ZBTB20-1:1	lnc-ZBTB20-1	1599	0.987647	NA	NA	NA	NA	NA	NA	NA
	PVD_LNCIPEDIA_2013_17874	-0.110779	1.28303	0.983942	0.81013	lnc-ZNF131-1:1	lnc-ZNF131-1	780	0.673575	NA	NA	NA	NA	NA	NA	NA
	PVD_LNCIPEDIA_2013_17874	-0.110779	1.28303	0.983942	0.81013	lnc-ZNF131-1:2	lnc-ZNF131-1	342	1	NA	NA	NA	NA	NA	NA	NA
	PVD_LNCIPEDIA_2013_17874	-0.110779	1.28303	0.983942	0.81013	lnc-ZNF131-1:3	lnc-ZNF131-1	1859	0.786712	NA	NA	NA	NA	NA	NA	NA
	PVD_LNCIPEDIA_2013_17874	-0.110779	1.28303	0.983942	0.81013	lnc-ZNF131-1:4	lnc-ZNF131-1	1563	0.803599	NA	NA	NA	NA	NA	NA	NA
	PVD_LNCIPEDIA_2013_17874	-0.110779	1.28303	0.983942	0.81013	lnc-ZNF131-1:5	lnc-ZNF131-1	1869	0.830298	NA	NA	NA	NA	NA	NA	NA
	PVD_LNCIPEDIA_2013_17933	-0.537372	-0.388421	-0.822811	-0.508422	lnc-ZNF286A-3:1	lnc-ZNF286A-3	144	0.290909	NA	NA	NA	NA	NA	NA	NA
	PVD_LNCIPEDIA_2013_17994	0.280006	0.372733	1.20724	0.788478	lnc-ZNF461-1:1	lnc-ZNF461-1	243	0.491903	NA	NA	NA	NA	NA	NA	NA
	PVD_LNCIPEDIA_2013_17994	0.280006	0.372733	1.20724	0.788478	lnc-ZNF461-1:2	lnc-ZNF461-1	204	0.225166	NA	NA	NA	NA	NA	NA	NA
	PVD_LNCIPEDIA_2013_18115	0.194543	0.376801	1.08252	0.797313	lnc-ZNF682-1:1	lnc-ZNF682-1	285	0.235927	NA	NA	NA	NA	NA	NA	NA
	PVD_LNCIPEDIA_2013_18151	0.217945	0.633792	0.972857	0.316982	lnc-ZNF75A-1:1	lnc-ZNF75A-1	2153	1	NA	NA	NA	NA	NA	NA	NA
	PVD_LNCIPEDIA_2013_18734	0.59145	1.56763	2.43935	1.9087	lnc-C7orf44-1:1	lnc-C7orf44-1	2856	1	NA	NA	NA	NA	NA	NA	NA
	PVD_LNCIPEDIA_2013_1879	0.00273205	0.68404	1.22672	0.536398	lnc-BCL7C-2:1	lnc-BCL7C-2	3589	0.922385	NA	NA	NA	NA	NA	NA	NA
	PVD_LNCIPEDIA_2013_1897	-0.686918	-0.670524	-1.46165	-0.481804	lnc-BEGAIN-2:1	lnc-BEGAIN-2	661	0.998489	NA	NA	NA	NA	NA	NA	NA
	PVD_LNCIPEDIA_2013_19037	0.0778053	0.63383	0.847189	0.436992	lnc-FAM65B-1:1	lnc-FAM65B-1	966	0.996904	NA	NA	NA	NA	NA	NA	NA
	PVD_LNCIPEDIA_2013_19064	-0.0264732	1.16669	1.11066	0.665249	lnc-LRRC32-6:2	lnc-LRRC32-6	722	0.834682	NA	NA	NA	NA	NA	NA	NA
	PVD_LNCIPEDIA_2013_19068	-0.0416361	0.771635	1.24148	0.50027	lnc-NAPB-1:1	lnc-NAPB-1	474	0.929412	NA	NA	NA	NA	NA	NA	NA
	PVD_LNCIPEDIA_2013_19068	-0.0416361	0.771635	1.24148	0.50027	lnc-NAPB-1:2	lnc-NAPB-1	764	0.961006	NA	NA	NA	NA	NA	NA	NA
	PVD_LNCIPEDIA_2013_19068	-0.0416361	0.771635	1.24148	0.50027	lnc-NAPB-1:5	lnc-NAPB-1	409	0.900881	NA	NA	NA	NA	NA	NA	NA
	PVD_LNCIPEDIA_2013_19068	-0.0416361	0.771635	1.24148	0.50027	lnc-NAPB-1:6	lnc-NAPB-1	349	0.885787	NA	NA	NA	NA	NA	NA	NA
	PVD_LNCIPEDIA_2013_1918	0.0270025	1.04333	1.64776	2.10003	lnc-BHLHE41-2:10	lnc-BHLHE41-2	595	0.932602	NA	NA	NA	NA	NA	NA	NA
	PVD_LNCIPEDIA_2013_1918	0.0270025	1.04333	1.64776	2.10003	lnc-BHLHE41-2:11	lnc-BHLHE41-2	595	0.646037	NA	NA	NA	NA	NA	NA	NA
	PVD_LNCIPEDIA_2013_1918	0.0270025	1.04333	1.64776	2.10003	lnc-BHLHE41-2:1	lnc-BHLHE41-2	905	0.852969	NA	NA	NA	NA	NA	NA	NA
	PVD_LNCIPEDIA_2013_1918	0.0270025	1.04333	1.64776	2.10003	lnc-BHLHE41-2:5	lnc-BHLHE41-2	596	0.789404	NA	NA	NA	NA	NA	NA	NA
	PVD_LNCIPEDIA_2013_1918	0.0270025	1.04333	1.64776	2.10003	lnc-BHLHE41-2:9	lnc-BHLHE41-2	372	0.546256	NA	NA	NA	NA	NA	NA	NA
	PVD_LNCIPEDIA_2013_1920	0.0861935	0.665098	1.90381	1.6859	lnc-BHLHE41-2:12	lnc-BHLHE41-2	1322	1	NA	NA	NA	NA	NA	NA	NA
	PVD_LNCIPEDIA_2013_1920	0.0861935	0.665098	1.90381	1.6859	lnc-BHLHE41-2:13	lnc-BHLHE41-2	1402	0.994326	NA	NA	NA	NA	NA	NA	NA
	PVD_LNCIPEDIA_2013_1920	0.0861935	0.665098	1.90381	1.6859	lnc-BHLHE41-2:8	lnc-BHLHE41-2	2537	0.994902	NA	NA	NA	NA	NA	NA	NA
	PVD_LNCIPEDIA_2013_19237	-0.0125874	-0.342108	-0.96532	-1.23796	lnc-SRPK2-1:2	lnc-SRPK2-1	561	0.984211	NA	NA	NA	NA	NA	NA	NA
	PVD_LNCIPEDIA_2013_1933	0.0440406	0.673404	1.11814	0.593382	lnc-BIRC7-2:1	lnc-BIRC7-2	2425	0.886979	NA	NA	NA	NA	NA	NA	NA
	PVD_LNCIPEDIA_2013_1933	0.0440406	0.673404	1.11814	0.593382	lnc-BIRC7-2:2	lnc-BIRC7-2	1512	0.829857	NA	NA	NA	NA	NA	NA	NA
	PVD_LNCIPEDIA_2013_1933	0.0440406	0.673404	1.11814	0.593382	lnc-BIRC7-2:3	lnc-BIRC7-2	791	0.725688	NA	NA	NA	NA	NA	NA	NA
	PVD_LNCIPEDIA_2013_1933	0.0440406	0.673404	1.11814	0.593382	lnc-BIRC7-3:1	lnc-BIRC7-3	2425	0.886979	NA	NA	NA	NA	NA	NA	NA
	PVD_LNCIPEDIA_2013_19456	0.27576	0.464506	0.824704	0.330813	lnc-MEF2D-2:2	lnc-MEF2D-2	418	0.902808	NA	NA	NA	NA	NA	NA	NA
	PVD_LNCIPEDIA_2013_19500	-0.440616	-0.510784	-1.08619	-0.92235	lnc-C1QTNF5-1:1	lnc-C1QTNF5-1	169	0.378076	NA	NA	NA	NA	NA	NA	NA
	PVD_LNCIPEDIA_2013_19543	0.175113	1.21595	1.34712	0.644088	lnc-GKN2-1:1	lnc-GKN2-1	384	0.458234	NA	NA	NA	NA	NA	NA	NA
	PVD_LNCIPEDIA_2013_19570	-0.272706	-0.212337	-1.47153	-0.780839	lnc-TAF12-2:1	lnc-TAF12-2	927	0.617588	NA	NA	NA	NA	NA	NA	NA
	PVD_LNCIPEDIA_2013_19605	-0.442275	1.03412	2.26154	1.82993	lnc-PPEF1-1:2	lnc-PPEF1-1	537	1	NA	NA	NA	NA	NA	NA	NA
	PVD_LNCIPEDIA_2013_19647	0.60799	0.40877	4.16012	-0.656076	lnc-LEF1-3:2	lnc-LEF1-3	2696	0.980364	NA	NA	NA	NA	NA	NA	NA
	PVD_LNCIPEDIA_2013_1965	0.166091	1.14246	1.37438	1.25974	lnc-BMP4-3:1	lnc-BMP4-3	666	1	NA	NA	NA	NA	NA	NA	NA
	PVD_LNCIPEDIA_2013_1985	0.957221	-0.904304	-1.56568	-0.971083	lnc-BNIP1-1:1	lnc-BNIP1-1	57	0.177019	NA	NA	NA	NA	NA	NA	NA
	PVD_LNCIPEDIA_2013_19972	-0.189255	1.00039	1.07038	0.706943	lnc-LCE5A-3:1	lnc-LCE5A-3	311	0.922849	NA	NA	NA	NA	NA	NA	NA
	PVD_LNCIPEDIA_2013_20006	0.123038	0.575383	0.966186	0.588631	lnc-STARD3NL-1:1	lnc-STARD3NL-1	3168	0.926858	NA	NA	NA	NA	NA	NA	NA
	PVD_LNCIPEDIA_2013_20630	0.0284114	-0.23344	-1.0808	-0.575963	lnc-TK2-5:1	lnc-TK2-5	9	0.0189873	NA	NA	NA	NA	NA	NA	NA
	PVD_LNCIPEDIA_2013_20659	0.014468	1.2957	1.11579	0.709525	lnc-SLC6A9-2:2	lnc-SLC6A9-2	426	1	NA	NA	NA	NA	NA	NA	NA
	PVD_LNCIPEDIA_2013_20730	0.382368	1.32343	1.31679	0.665721	lnc-TMEM14A-1:1	lnc-TMEM14A-1	2835	0.811391	NA	NA	NA	NA	NA	NA	NA
	PVD_LNCIPEDIA_2013_20730	0.382368	1.32343	1.31679	0.665721	lnc-TMEM14A-1:2	lnc-TMEM14A-1	1816	0.737612	NA	NA	NA	NA	NA	NA	NA
	PVD_LNCIPEDIA_2013_20784	0.0246828	0.899281	1.49682	0.550634	lnc-FAM103A1-2:1	lnc-FAM103A1-2	21	0.0535714	NA	NA	NA	NA	NA	NA	NA
	PVD_LNCIPEDIA_2013_20798	0.0226553	0.509524	1.17399	0.823453	lnc-ITGB7-1:1	lnc-ITGB7-1	2138	0.882742	NA	NA	NA	NA	NA	NA	NA
	PVD_LNCIPEDIA_2013_20815	0.130546	0.98183	0.8188	0.118986	lnc-UNC93B1-2:1	lnc-UNC93B1-2	679	1	NA	NA	NA	NA	NA	NA	NA
	PVD_LNCIPEDIA_2013_20854	-0.206198	0.202682	1.32254	1.12021	lnc-TRAF5-1:2	lnc-TRAF5-1	648	0.995392	NA	NA	NA	NA	NA	NA	NA
	PVD_LNCIPEDIA_2013_20924	-0.516948	-0.397089	-0.948184	-0.372806	lnc-RACGAP1-1:3	lnc-RACGAP1-1	381	0.98961	NA	NA	NA	NA	NA	NA	NA
	PVD_LNCIPEDIA_2013_20955	-0.0598842	-0.632306	-1.01647	-0.257563	lnc-TWIST1-2:1	lnc-TWIST1-2	253	1	NA	NA	NA	NA	NA	NA	NA
	PVD_LNCIPEDIA_2013_21120	-0.0289754	0.80013	0.831015	0.521878	lnc-UBE2H-2:1	lnc-UBE2H-2	211	0.275457	NA	NA	NA	NA	NA	NA	NA
	PVD_LNCIPEDIA_2013_21193	-0.371589	0.4154	1.07225	0.429087	lnc-FAM160A1-6:3	lnc-FAM160A1-6	1449	1	NA	NA	NA	NA	NA	NA	NA
	PVD_LNCIPEDIA_2013_21193	-0.371589	0.4154	1.07225	0.429087	lnc-FAM160A1-6:4	lnc-FAM160A1-6	1449	0.945822	NA	NA	NA	NA	NA	NA	NA
	PVD_LNCIPEDIA_2013_21345	0.0219634	1.29314	0.841221	0.288917	lnc-CENPP-1:1	lnc-CENPP-1	818	0.850312	NA	NA	NA	NA	NA	NA	NA
	PVD_LNCIPEDIA_2013_21354	0.0721327	0.648226	1.7508	0.733862	lnc-PLEKHA8-2:1	lnc-PLEKHA8-2	361	0.651625	NA	NA	NA	NA	NA	NA	NA
	PVD_LNCIPEDIA_2013_21447	0.108816	1.0896	1.40024	0.844931	lnc-BMP4-3:1	lnc-BMP4-3	271	0.406907	NA	NA	NA	NA	NA	NA	NA
	PVD_LNCIPEDIA_2013_21510	-0.135007	1.10052	1.39735	0.483482	lnc-EPHA1-1:1	lnc-EPHA1-1	567	0.964286	NA	NA	NA	NA	NA	NA	NA
	PVD_LNCIPEDIA_2013_21511	-0.219524	-0.909446	-0.907622	-0.813649	lnc-C9orf79-2:1	lnc-C9orf79-2	3	0.00765306	NA	NA	NA	NA	NA	NA	NA
	PVD_LNCIPEDIA_2013_21675	-0.499395	-0.450951	-0.995782	-0.900586	lnc-TM7SF2-1:1	lnc-TM7SF2-1	115	1	NA	NA	NA	NA	NA	NA	NA
	PVD_LNCIPEDIA_2013_21965	-0.137605	-0.333876	-1.12315	-1.18607	lnc-ZNHIT2-1:1	lnc-ZNHIT2-1	216	0.446281	NA	NA	NA	NA	NA	NA	NA
	PVD_LNCIPEDIA_2013_22034	-0.12752	-0.297819	-0.967958	-0.526638	lnc-IGFALS-1:1	lnc-IGFALS-1	47	0.132394	NA	NA	NA	NA	NA	NA	NA
	PVD_LNCIPEDIA_2013_22057	0.194198	1.95559	1.33376	1.69915	lnc-ANAPC10-1:2	lnc-ANAPC10-1	818	0.791103	NA	NA	NA	NA	NA	NA	NA
	PVD_LNCIPEDIA_2013_22089	0.35223	0.347627	1.12604	0.41534	lnc-RHOG-2:1	lnc-RHOG-2	434	1	NA	NA	NA	NA	NA	NA	NA
	PVD_LNCIPEDIA_2013_22150	0.325603	0.269837	1.1472	1.34552	lnc-YLPM1-1:2	lnc-YLPM1-1	633	0.995283	NA	NA	NA	NA	NA	NA	NA
	PVD_LNCIPEDIA_2013_22274	0.0830146	0.917408	0.719875	0.115177	lnc-RNF24-1:1	lnc-RNF24-1	2114	0.937057	NA	NA	NA	NA	NA	NA	NA
	PVD_LNCIPEDIA_2013_22285	0.0984272	0.610599	1.80917	1.01891	lnc-TRDMT1-1:1	lnc-TRDMT1-1	1110	0.859799	NA	NA	NA	NA	NA	NA	NA
	PVD_LNCIPEDIA_2013_22291	-0.115564	0.844618	1.8668	1.34691	lnc-RNF125-1:1	lnc-RNF125-1	388	0.768317	NA	NA	NA	NA	NA	NA	NA
	PVD_LNCIPEDIA_2013_22299	0.0966833	0.0350549	1.17785	0.854012	lnc-MYOM1-1:1	lnc-MYOM1-1	261	0.393665	NA	NA	NA	NA	NA	NA	NA
	PVD_LNCIPEDIA_2013_22299	0.0966833	0.0350549	1.17785	0.854012	lnc-MYOM1-1:2	lnc-MYOM1-1	571	0.585641	NA	NA	NA	NA	NA	NA	NA
	PVD_LNCIPEDIA_2013_22740	0.115023	0.190715	0.95762	0.917846	lnc-C17orf61-1:1	lnc-C17orf61-1	2489	0.996796	NA	NA	NA	NA	NA	NA	NA
	PVD_LNCIPEDIA_2013_22902	0.126272	0.975712	0.872402	0.650211	lnc-C5orf39-2:1	lnc-C5orf39-2	2118	0.785317	NA	NA	NA	NA	NA	NA	NA
	PVD_LNCIPEDIA_2013_22902	0.126272	0.975712	0.872402	0.650211	lnc-C5orf39-2:2	lnc-C5orf39-2	2117	0.893626	NA	NA	NA	NA	NA	NA	NA
	PVD_LNCIPEDIA_2013_22902	0.126272	0.975712	0.872402	0.650211	lnc-C5orf39-2:3	lnc-C5orf39-2	1409	0.669359	NA	NA	NA	NA	NA	NA	NA
	PVD_LNCIPEDIA_2013_22902	0.126272	0.975712	0.872402	0.650211	lnc-C5orf39-2:4	lnc-C5orf39-2	31	0.0651261	NA	NA	NA	NA	NA	NA	NA
	PVD_LNCIPEDIA_2013_22979	0.191853	-0.23991	1.51986	0.802929	lnc-CAPN3-1:1	lnc-CAPN3-1	3163	1	NA	NA	NA	NA	NA	NA	NA
	PVD_LNCIPEDIA_2013_22979	0.191853	-0.23991	1.51986	0.802929	lnc-CAPN3-1:2	lnc-CAPN3-1	3441	1	NA	NA	NA	NA	NA	NA	NA
	PVD_LNCIPEDIA_2013_22979	0.191853	-0.23991	1.51986	0.802929	lnc-CAPN3-1:3	lnc-CAPN3-1	3821	1	NA	NA	NA	NA	NA	NA	NA
	PVD_LNCIPEDIA_2013_23029	-0.194332	0.0932909	1.48763	0.722477	lnc-DPP4-2:1	lnc-DPP4-2	495	0.50152	NA	NA	NA	NA	NA	NA	NA
	PVD_LNCIPEDIA_2013_23029	-0.194332	0.0932909	1.48763	0.722477	lnc-DPP4-2:2	lnc-DPP4-2	461	0.964435	NA	NA	NA	NA	NA	NA	NA
	PVD_LNCIPEDIA_2013_23193	-0.371335	-0.232959	-0.873463	-0.379247	lnc-ZNF276-1:1	lnc-ZNF276-1	1693	1	NA	NA	NA	NA	NA	NA	NA
	PVD_LNCIPEDIA_2013_23220	0.368962	0.288311	1.09104	0.483069	lnc-CD58-1:1	lnc-CD58-1	2220	0.993289	NA	NA	NA	NA	NA	NA	NA
	PVD_LNCIPEDIA_2013_23332	-0.239771	-0.626722	-1.22663	-0.859086	lnc-LRMP-3:1	lnc-LRMP-3	383	0.97954	NA	NA	NA	NA	NA	NA	NA
	PVD_LNCIPEDIA_2013_23436	-0.269237	-0.504526	-1.0269	-1.22922	lnc-LRRTM1-3:1	lnc-LRRTM1-3	407	0.574048	NA	NA	NA	NA	NA	NA	NA
	PVD_LNCIPEDIA_2013_23772	-0.196401	0.420585	2.30699	2.47019	lnc-LRP8-3:1	lnc-LRP8-3	180	0.227848	NA	NA	NA	NA	NA	NA	NA
	PVD_LNCIPEDIA_2013_23891	-0.795889	-0.285541	-1.13783	-0.367191	lnc-LRRC40-1:1	lnc-LRRC40-1	2	0.00503778	NA	NA	NA	NA	NA	NA	NA
	PVD_LNCIPEDIA_2013_23905	0.0916734	0.405996	1.04481	0.594834	lnc-AC006946.15.1-1:2	lnc-AC006946.15.1-1	553	0.994604	NA	NA	NA	NA	NA	NA	NA
	PVD_LNCIPEDIA_2013_24071	0.0800566	0.378752	1.74692	1.15149	lnc-GLDN-1:1	lnc-GLDN-1	126	0.171662	NA	NA	NA	NA	NA	NA	NA
	PVD_LNCIPEDIA_2013_24137	0.266804	0.885427	2.23572	1.37151	lnc-RP1-177G6.2.1-1:1	lnc-RP1-177G6.2.1-1	3176	0.995611	NA	NA	NA	NA	NA	NA	NA
	PVD_LNCIPEDIA_2013_24163	0.225549	-0.133189	1.32762	1.10748	lnc-TMEM60-1:3	lnc-TMEM60-1	1778	0.902996	NA	NA	NA	NA	NA	NA	NA
	PVD_LNCIPEDIA_2013_24277	0.109463	-0.247516	1.559	1.03187	lnc-FAM113B-5:1	lnc-FAM113B-5	249	0.63038	NA	NA	NA	NA	NA	NA	NA
	PVD_LNCIPEDIA_2013_24365	0.307099	0.31266	1.84532	2.3255	lnc-ALG13-1:1	lnc-ALG13-1	2636	0.959942	NA	NA	NA	NA	NA	NA	NA
	PVD_LNCIPEDIA_2013_24383	0.220452	1.01556	1.85323	1.38929	lnc-AMZ2-1:2	lnc-AMZ2-1	2484	0.908891	NA	NA	NA	NA	NA	NA	NA
	PVD_LNCIPEDIA_2013_24419	-0.100806	-0.833009	-1.59464	-0.922068	lnc-VN1R2-1:4	lnc-VN1R2-1	395	1	NA	NA	NA	NA	NA	NA	NA
	PVD_LNCIPEDIA_2013_24443	-0.0543838	0.513496	1.17042	0.61698	lnc-VGF-1:1	lnc-VGF-1	227	0.654179	NA	NA	NA	NA	NA	NA	NA
	PVD_LNCIPEDIA_2013_24443	-0.0543838	0.513496	1.17042	0.61698	lnc-VGF-1:2	lnc-VGF-1	197	0.63141	NA	NA	NA	NA	NA	NA	NA
	PVD_LNCIPEDIA_2013_24550	-0.265491	0.222542	1.97256	1.43294	lnc-SEPT9-2:1	lnc-SEPT9-2	3977	0.907991	NA	NA	NA	NA	NA	NA	NA
	PVD_LNCIPEDIA_2013_24732	-0.00544026	0.290683	1.31299	0.239634	lnc-CDRT15-2:1	lnc-CDRT15-2	604	0.320594	NA	NA	NA	NA	NA	NA	NA
	PVD_LNCIPEDIA_2013_24781	0.3351	0.175617	1.12777	0.994048	lnc-S1PR1-3:3	lnc-S1PR1-3	705	0.991561	NA	NA	NA	NA	NA	NA	NA
	PVD_LNCIPEDIA_2013_24863	-0.369891	-0.365839	-1.35088	-0.634106	lnc-ARHGEF40-1:1	lnc-ARHGEF40-1	75	0.208333	NA	NA	NA	NA	NA	NA	NA
	PVD_LNCIPEDIA_2013_24871	0.141097	-0.0167847	1.26616	0.581526	lnc-GPR172B-1:1	lnc-GPR172B-1	497	0.950287	NA	NA	NA	NA	NA	NA	NA
	PVD_LNCIPEDIA_2013_25289	0.177294	-0.072506	1.20846	0.612573	lnc-TRIM27-10:1	lnc-TRIM27-10	348	0.53621	NA	NA	NA	NA	NA	NA	NA
	PVD_LNCIPEDIA_2013_25465	0.0584717	0.977106	2.65759	3.01679	lnc-PLA2G2C-1:1	lnc-PLA2G2C-1	419	0.931111	NA	NA	NA	NA	NA	NA	NA
	PVD_LNCIPEDIA_2013_25656	-0.27525	-0.562248	-1.10893	-0.684809	lnc-NOM1-6:1	lnc-NOM1-6	873	0.887195	NA	NA	NA	NA	NA	NA	NA
	PVD_LNCIPEDIA_2013_25805	-0.242636	0.380329	1.18994	1.30071	lnc-CDH5-1:1	lnc-CDH5-1	1333	0.638716	NA	NA	NA	NA	NA	NA	NA
	PVD_LNCIPEDIA_2013_2598	0.0624929	0.94793	1.36317	1.5822	lnc-C20orf202-1:1	lnc-C20orf202-1	9	0.028754	NA	NA	NA	NA	NA	NA	NA
	PVD_LNCIPEDIA_2013_2654	0.0107846	-0.621754	-0.750779	-0.341945	lnc-C22orf32-1:4	lnc-C22orf32-1	2186	0.732574	NA	NA	NA	NA	NA	NA	NA
	PVD_LNCIPEDIA_2013_2654	0.0107846	-0.621754	-0.750779	-0.341945	lnc-C22orf32-1:5	lnc-C22orf32-1	484	1	NA	NA	NA	NA	NA	NA	NA
	PVD_LNCIPEDIA_2013_2934	-0.0593454	0.179131	0.881044	0.345471	lnc-C8orf17-1:1	lnc-C8orf17-1	390	0.992366	NA	NA	NA	NA	NA	NA	NA
	PVD_LNCIPEDIA_2013_2934	-0.0593454	0.179131	0.881044	0.345471	lnc-C8orf17-1:2	lnc-C8orf17-1	256	0.988417	NA	NA	NA	NA	NA	NA	NA
	PVD_LNCIPEDIA_2013_300	-0.0427671	0.815672	1.06147	0.760831	lnc-AC069257.9.1-4:10	lnc-AC069257.9.1-4	221	0.595687	NA	NA	NA	NA	NA	NA	NA
	PVD_LNCIPEDIA_2013_300	-0.0427671	0.815672	1.06147	0.760831	lnc-AC069257.9.1-4:11	lnc-AC069257.9.1-4	290	0.457413	NA	NA	NA	NA	NA	NA	NA
	PVD_LNCIPEDIA_2013_300	-0.0427671	0.815672	1.06147	0.760831	lnc-AC069257.9.1-4:13	lnc-AC069257.9.1-4	46	0.0642458	NA	NA	NA	NA	NA	NA	NA
	PVD_LNCIPEDIA_2013_300	-0.0427671	0.815672	1.06147	0.760831	lnc-AC069257.9.1-4:14	lnc-AC069257.9.1-4	145	0.296524	NA	NA	NA	NA	NA	NA	NA
	PVD_LNCIPEDIA_2013_300	-0.0427671	0.815672	1.06147	0.760831	lnc-AC069257.9.1-4:15	lnc-AC069257.9.1-4	86	0.43	NA	NA	NA	NA	NA	NA	NA
	PVD_LNCIPEDIA_2013_300	-0.0427671	0.815672	1.06147	0.760831	lnc-AC069257.9.1-4:1	lnc-AC069257.9.1-4	287	0.673709	NA	NA	NA	NA	NA	NA	NA
	PVD_LNCIPEDIA_2013_300	-0.0427671	0.815672	1.06147	0.760831	lnc-AC069257.9.1-4:2	lnc-AC069257.9.1-4	295	0.651214	NA	NA	NA	NA	NA	NA	NA
	PVD_LNCIPEDIA_2013_300	-0.0427671	0.815672	1.06147	0.760831	lnc-AC069257.9.1-4:3	lnc-AC069257.9.1-4	200	0.367647	NA	NA	NA	NA	NA	NA	NA
	PVD_LNCIPEDIA_2013_300	-0.0427671	0.815672	1.06147	0.760831	lnc-AC069257.9.1-4:5	lnc-AC069257.9.1-4	315	0.677419	NA	NA	NA	NA	NA	NA	NA
	PVD_LNCIPEDIA_2013_300	-0.0427671	0.815672	1.06147	0.760831	lnc-AC069257.9.1-4:6	lnc-AC069257.9.1-4	1959	0.850999	NA	NA	NA	NA	NA	NA	NA
	PVD_LNCIPEDIA_2013_300	-0.0427671	0.815672	1.06147	0.760831	lnc-AC069257.9.1-4:7	lnc-AC069257.9.1-4	167	0.742222	NA	NA	NA	NA	NA	NA	NA
	PVD_LNCIPEDIA_2013_300	-0.0427671	0.815672	1.06147	0.760831	lnc-AC069257.9.1-4:8	lnc-AC069257.9.1-4	225	0.991189	NA	NA	NA	NA	NA	NA	NA
	PVD_LNCIPEDIA_2013_300	-0.0427671	0.815672	1.06147	0.760831	lnc-AC069257.9.1-4:9	lnc-AC069257.9.1-4	139	0.287785	NA	NA	NA	NA	NA	NA	NA
	PVD_LNCIPEDIA_2013_3053	0.257266	-0.813269	-0.979459	-1.16739	lnc-C9orf69-2:2	lnc-C9orf69-2	1214	1	NA	NA	NA	NA	NA	NA	NA
	PVD_LNCIPEDIA_2013_3053	0.257266	-0.813269	-0.979459	-1.16739	lnc-C9orf69-2:3	lnc-C9orf69-2	129	0.416129	NA	NA	NA	NA	NA	NA	NA
	PVD_LNCIPEDIA_2013_3352	-0.145596	-0.612745	-0.879678	-0.341699	lnc-CCDC7-2:1	lnc-CCDC7-2	320	0.990712	NA	NA	NA	NA	NA	NA	NA
	PVD_LNCIPEDIA_2013_3378	0.0221615	0.426091	0.863706	0.294635	lnc-CCDC90B-2:6	lnc-CCDC90B-2	288	0.734694	NA	NA	NA	NA	NA	NA	NA
	PVD_LNCIPEDIA_2013_3378	0.0221615	0.426091	0.863706	0.294635	lnc-CCDC90B-2:7	lnc-CCDC90B-2	209	0.663492	NA	NA	NA	NA	NA	NA	NA
	PVD_LNCIPEDIA_2013_3511	-0.11995	0.45144	1.97275	1.38357	lnc-CD53-1:1	lnc-CD53-1	2289	0.99565	NA	NA	NA	NA	NA	NA	NA
	PVD_LNCIPEDIA_2013_3529	-0.650758	-0.842415	-1.33354	-1.37264	lnc-CD9-3:1	lnc-CD9-3	127	0.38253	NA	NA	NA	NA	NA	NA	NA
	PVD_LNCIPEDIA_2013_3609	0.119239	0.44	1.36616	0.692721	lnc-CDH5-1:1	lnc-CDH5-1	142	0.0680402	NA	NA	NA	NA	NA	NA	NA
	PVD_LNCIPEDIA_2013_3832	-0.313194	-0.55284	-0.98733	-0.480153	lnc-CHADL-1:1	lnc-CHADL-1	457	0.187295	NA	NA	NA	NA	NA	NA	NA
	PVD_LNCIPEDIA_2013_3832	-0.313194	-0.55284	-0.98733	-0.480153	lnc-CHADL-1:2	lnc-CHADL-1	371	0.515278	NA	NA	NA	NA	NA	NA	NA
	PVD_LNCIPEDIA_2013_3917	0.12544	-0.604863	0.93924	0.642644	lnc-CHRNA3-1:1	lnc-CHRNA3-1	2017	0.963228	NA	NA	NA	NA	NA	NA	NA
	PVD_LNCIPEDIA_2013_3932	0.196552	0.491302	0.912972	0.34216	lnc-CHST2-2:1	lnc-CHST2-2	329	0.993958	NA	NA	NA	NA	NA	NA	NA
	PVD_LNCIPEDIA_2013_3932	0.196552	0.491302	0.912972	0.34216	lnc-CHST2-2:2	lnc-CHST2-2	469	1	NA	NA	NA	NA	NA	NA	NA
	PVD_LNCIPEDIA_2013_4167	0.207183	-0.511844	-0.907065	-0.515145	lnc-CNOT6-1:1	lnc-CNOT6-1	699	0.980365	NA	NA	NA	NA	NA	NA	NA
	PVD_LNCIPEDIA_2013_4212	0.138876	0.493415	1.56615	1.25043	lnc-COIL-2:1	lnc-COIL-2	297	0.86087	NA	NA	NA	NA	NA	NA	NA
	PVD_LNCIPEDIA_2013_4212	0.138876	0.493415	1.56615	1.25043	lnc-COIL-2:2	lnc-COIL-2	248	0.637532	NA	NA	NA	NA	NA	NA	NA
	PVD_LNCIPEDIA_2013_4212	0.138876	0.493415	1.56615	1.25043	lnc-COIL-2:3	lnc-COIL-2	246	0.376723	NA	NA	NA	NA	NA	NA	NA
	PVD_LNCIPEDIA_2013_4212	0.138876	0.493415	1.56615	1.25043	lnc-COIL-2:4	lnc-COIL-2	231	0.191225	NA	NA	NA	NA	NA	NA	NA
	PVD_LNCIPEDIA_2013_4212	0.138876	0.493415	1.56615	1.25043	lnc-COIL-2:6	lnc-COIL-2	99	0.55618	NA	NA	NA	NA	NA	NA	NA
	PVD_LNCIPEDIA_2013_4212	0.138876	0.493415	1.56615	1.25043	lnc-COIL-2:7	lnc-COIL-2	275	0.219473	NA	NA	NA	NA	NA	NA	NA
	PVD_LNCIPEDIA_2013_4315	0.463619	2.04147	1.81672	1.66027	lnc-COX10-4:1	lnc-COX10-4	1824	0.876923	NA	NA	NA	NA	NA	NA	NA
	PVD_LNCIPEDIA_2013_4378	-0.0213566	0.956515	1.08972	0.195256	lnc-CPPED1-3:1	lnc-CPPED1-3	503	1	NA	NA	NA	NA	NA	NA	NA
	PVD_LNCIPEDIA_2013_4419	-0.0894956	-0.742201	-1.06308	-1.30183	lnc-CREG1-3:1	lnc-CREG1-3	2196	0.891596	NA	NA	NA	NA	NA	NA	NA
	PVD_LNCIPEDIA_2013_4447	-0.0177481	0.20108	0.934037	0.516015	lnc-CRYBA4-1:29	lnc-CRYBA4-1	699	0.357545	NA	NA	NA	NA	NA	NA	NA
	PVD_LNCIPEDIA_2013_4447	-0.0177481	0.20108	0.934037	0.516015	lnc-CRYBA4-1:34	lnc-CRYBA4-1	520	0.742857	NA	NA	NA	NA	NA	NA	NA
	PVD_LNCIPEDIA_2013_4447	-0.0177481	0.20108	0.934037	0.516015	lnc-CRYBA4-1:35	lnc-CRYBA4-1	492	0.520085	NA	NA	NA	NA	NA	NA	NA
	PVD_LNCIPEDIA_2013_4447	-0.0177481	0.20108	0.934037	0.516015	lnc-CRYBA4-1:40	lnc-CRYBA4-1	209	0.33122	NA	NA	NA	NA	NA	NA	NA
	PVD_LNCIPEDIA_2013_4447	-0.0177481	0.20108	0.934037	0.516015	lnc-CRYBA4-1:42	lnc-CRYBA4-1	331	0.604015	NA	NA	NA	NA	NA	NA	NA
	PVD_LNCIPEDIA_2013_4447	-0.0177481	0.20108	0.934037	0.516015	lnc-CRYBA4-1:44	lnc-CRYBA4-1	268	0.685422	NA	NA	NA	NA	NA	NA	NA
	PVD_LNCIPEDIA_2013_4447	-0.0177481	0.20108	0.934037	0.516015	lnc-CRYBA4-1:46	lnc-CRYBA4-1	113	0.0969125	NA	NA	NA	NA	NA	NA	NA
	PVD_LNCIPEDIA_2013_4447	-0.0177481	0.20108	0.934037	0.516015	lnc-CRYBA4-1:47	lnc-CRYBA4-1	115	0.0837582	NA	NA	NA	NA	NA	NA	NA
	PVD_LNCIPEDIA_2013_4447	-0.0177481	0.20108	0.934037	0.516015	lnc-CRYBA4-1:48	lnc-CRYBA4-1	63	0.290323	NA	NA	NA	NA	NA	NA	NA
	PVD_LNCIPEDIA_2013_4447	-0.0177481	0.20108	0.934037	0.516015	lnc-CRYBA4-1:49	lnc-CRYBA4-1	4	0.0149813	NA	NA	NA	NA	NA	NA	NA
	PVD_LNCIPEDIA_2013_465	-0.307575	0.287044	0.797848	0.637129	lnc-AC217773.1-1:1	lnc-AC217773.1-1	243	0.531729	NA	NA	NA	NA	NA	NA	NA
	PVD_LNCIPEDIA_2013_465	-0.307575	0.287044	0.797848	0.637129	lnc-AC217773.1-1:2	lnc-AC217773.1-1	334	0.917582	NA	NA	NA	NA	NA	NA	NA
	PVD_LNCIPEDIA_2013_465	-0.307575	0.287044	0.797848	0.637129	lnc-AC217773.1-1:3	lnc-AC217773.1-1	390	0.643564	NA	NA	NA	NA	NA	NA	NA
	PVD_LNCIPEDIA_2013_4650	-0.390656	-0.484404	-0.83463	-0.328255	lnc-CTU2-2:1	lnc-CTU2-2	153	1	NA	NA	NA	NA	NA	NA	NA
	PVD_LNCIPEDIA_2013_4655	-0.155795	0.566803	0.771005	0.680494	lnc-CTU2-6:4	lnc-CTU2-6	1991	0.985156	NA	NA	NA	NA	NA	NA	NA
	PVD_LNCIPEDIA_2013_4655	-0.155795	0.566803	0.771005	0.680494	lnc-CTU2-6:6	lnc-CTU2-6	1679	0.824656	NA	NA	NA	NA	NA	NA	NA
	PVD_LNCIPEDIA_2013_4656	0.239176	0.0872089	1.28099	1.21966	lnc-CTU2-6:7	lnc-CTU2-6	1988	1	NA	NA	NA	NA	NA	NA	NA
	PVD_LNCIPEDIA_2013_4656	0.239176	0.0872089	1.28099	1.21966	lnc-CTU2-6:1	lnc-CTU2-6	932	0.993603	NA	NA	NA	NA	NA	NA	NA
	PVD_LNCIPEDIA_2013_4727	-0.504589	-0.388088	-0.874552	-0.405025	lnc-CYP11B2-1:2	lnc-CYP11B2-1	259	0.150494	NA	NA	NA	NA	NA	NA	NA
	PVD_LNCIPEDIA_2013_4727	-0.504589	-0.388088	-0.874552	-0.405025	lnc-CYP11B2-1:5	lnc-CYP11B2-1	26	0.0319018	NA	NA	NA	NA	NA	NA	NA
	PVD_LNCIPEDIA_2013_4966	0.262218	0.0621299	0.968019	0.642475	lnc-DGAT1-1:1	lnc-DGAT1-1	384	1	NA	NA	NA	NA	NA	NA	NA
	PVD_LNCIPEDIA_2013_497	-0.0272207	-0.206545	1.18318	1.10622	lnc-ACOX3-1:1	lnc-ACOX3-1	2006	1	NA	NA	NA	NA	NA	NA	NA
	PVD_LNCIPEDIA_2013_5192	-0.00172892	0.833549	1.25117	0.817451	lnc-DNAJC8-1:1	lnc-DNAJC8-1	374	0.551622	NA	NA	NA	NA	NA	NA	NA
	PVD_LNCIPEDIA_2013_520	-0.454548	-0.354844	-1.05698	-0.312836	lnc-ACSL6-1:1	lnc-ACSL6-1	117	0.290323	NA	NA	NA	NA	NA	NA	NA
	PVD_LNCIPEDIA_2013_5311	-0.238029	-0.875452	-1.59252	-0.773993	lnc-DTYMK-1:1	lnc-DTYMK-1	90	0.171756	NA	NA	NA	NA	NA	NA	NA
	PVD_LNCIPEDIA_2013_5380	0.124555	0.733842	1.04741	0.469942	lnc-DZIP1-1:1	lnc-DZIP1-1	1041	0.928635	NA	NA	NA	NA	NA	NA	NA
	PVD_LNCIPEDIA_2013_5380	0.124555	0.733842	1.04741	0.469942	lnc-DZIP1-1:2	lnc-DZIP1-1	1011	0.354986	NA	NA	NA	NA	NA	NA	NA
	PVD_LNCIPEDIA_2013_5380	0.124555	0.733842	1.04741	0.469942	lnc-DZIP1-1:3	lnc-DZIP1-1	1011	0.355986	NA	NA	NA	NA	NA	NA	NA
	PVD_LNCIPEDIA_2013_5423	-0.401444	-0.539441	-0.970343	-0.490767	lnc-EDEM3-2:1	lnc-EDEM3-2	189	0.935644	NA	NA	NA	NA	NA	NA	NA
	PVD_LNCIPEDIA_2013_5532	-0.446837	-0.477737	-1.95681	-1.0444	lnc-EIF2C4-1:1	lnc-EIF2C4-1	18	0.0375783	NA	NA	NA	NA	NA	NA	NA
	PVD_LNCIPEDIA_2013_5794	0.201554	0.403792	1.78187	0.734705	lnc-EVX1-12:1	lnc-EVX1-12	140	0.330969	NA	NA	NA	NA	NA	NA	NA
	PVD_LNCIPEDIA_2013_5794	0.201554	0.403792	1.78187	0.734705	lnc-EVX1-13:1	lnc-EVX1-13	69	0.669903	NA	NA	NA	NA	NA	NA	NA
	PVD_LNCIPEDIA_2013_5794	0.201554	0.403792	1.78187	0.734705	lnc-EVX1-13:2	lnc-EVX1-13	140	0.229133	NA	NA	NA	NA	NA	NA	NA
	PVD_LNCIPEDIA_2013_5794	0.201554	0.403792	1.78187	0.734705	lnc-EVX1-13:3	lnc-EVX1-13	110	0.166163	NA	NA	NA	NA	NA	NA	NA
	PVD_LNCIPEDIA_2013_5794	0.201554	0.403792	1.78187	0.734705	lnc-EVX1-13:4	lnc-EVX1-13	1	0.0017331	NA	NA	NA	NA	NA	NA	NA
	PVD_LNCIPEDIA_2013_5806	0.185685	-0.307048	-0.983161	-0.322655	lnc-EXD2-1:1	lnc-EXD2-1	303	0.562152	NA	NA	NA	NA	NA	NA	NA
	PVD_LNCIPEDIA_2013_5806	0.185685	-0.307048	-0.983161	-0.322655	lnc-EXD2-1:2	lnc-EXD2-1	358	0.525698	NA	NA	NA	NA	NA	NA	NA
	PVD_LNCIPEDIA_2013_5806	0.185685	-0.307048	-0.983161	-0.322655	lnc-EXD2-1:3	lnc-EXD2-1	87	0.209639	NA	NA	NA	NA	NA	NA	NA
	PVD_LNCIPEDIA_2013_5873	0.191401	-0.4554	-1.11865	-0.664101	lnc-FABP3-1:1	lnc-FABP3-1	162	0.427441	NA	NA	NA	NA	NA	NA	NA
	PVD_LNCIPEDIA_2013_5969	0.0621963	0.213275	1.62273	0.669107	lnc-FAM160A1-6:1	lnc-FAM160A1-6	567	0.80198	NA	NA	NA	NA	NA	NA	NA
	PVD_LNCIPEDIA_2013_5969	0.0621963	0.213275	1.62273	0.669107	lnc-FAM160A1-6:3	lnc-FAM160A1-6	904	0.623879	NA	NA	NA	NA	NA	NA	NA
	PVD_LNCIPEDIA_2013_5969	0.0621963	0.213275	1.62273	0.669107	lnc-FAM160A1-6:4	lnc-FAM160A1-6	904	0.590078	NA	NA	NA	NA	NA	NA	NA
	PVD_LNCIPEDIA_2013_6088	0.314107	0.202855	0.888994	0.374599	lnc-FAM43A-4:1	lnc-FAM43A-4	1045	0.98678	NA	NA	NA	NA	NA	NA	NA
	PVD_LNCIPEDIA_2013_6088	0.314107	0.202855	0.888994	0.374599	lnc-FAM43A-4:2	lnc-FAM43A-4	870	0.996564	NA	NA	NA	NA	NA	NA	NA
	PVD_LNCIPEDIA_2013_6088	0.314107	0.202855	0.888994	0.374599	lnc-FAM43A-4:3	lnc-FAM43A-4	600	0.995025	NA	NA	NA	NA	NA	NA	NA
	PVD_LNCIPEDIA_2013_6241	-0.542632	-0.215354	-1.72062	-1.22669	lnc-FAS-3:1	lnc-FAS-3	460	0.231972	NA	NA	NA	NA	NA	NA	NA
	PVD_LNCIPEDIA_2013_6681	-0.202594	-0.592846	-1.86458	-1.02189	lnc-GABARAPL2-1:1	lnc-GABARAPL2-1	2150	1	NA	NA	NA	NA	NA	NA	NA
	PVD_LNCIPEDIA_2013_6681	-0.202594	-0.592846	-1.86458	-1.02189	lnc-GABARAPL2-1:2	lnc-GABARAPL2-1	513	1	NA	NA	NA	NA	NA	NA	NA
	PVD_LNCIPEDIA_2013_6753	-0.0879163	0.682094	1.06479	0.629553	lnc-GALNT9-1:1	lnc-GALNT9-1	1417	1	NA	NA	NA	NA	NA	NA	NA
	PVD_LNCIPEDIA_2013_6939	-0.255251	-1.8781	-1.6271	-1.67462	lnc-GLB1L2-4:1	lnc-GLB1L2-4	3428	0.945916	NA	NA	NA	NA	NA	NA	NA
	PVD_LNCIPEDIA_2013_7116	-0.232996	-0.722313	-1.29696	-1.03204	lnc-GPN3-1:1	lnc-GPN3-1	482	0.83391	NA	NA	NA	NA	NA	NA	NA
	PVD_LNCIPEDIA_2013_7225	-0.0782585	-0.254995	-0.772213	-0.617939	lnc-GPT2-1:1	lnc-GPT2-1	240	0.466019	NA	NA	NA	NA	NA	NA	NA
	PVD_LNCIPEDIA_2013_7225	-0.0782585	-0.254995	-0.772213	-0.617939	lnc-GPT2-1:2	lnc-GPT2-1	57	0.125	NA	NA	NA	NA	NA	NA	NA
	PVD_LNCIPEDIA_2013_7306	-0.000193175	-1.34485	-1.73507	-2.19165	lnc-GSDMC-1:2	lnc-GSDMC-1	371	0.223359	NA	NA	NA	NA	NA	NA	NA
	PVD_LNCIPEDIA_2013_7306	-0.000193175	-1.34485	-1.73507	-2.19165	lnc-GSDMC-1:3	lnc-GSDMC-1	371	0.223494	NA	NA	NA	NA	NA	NA	NA
	PVD_LNCIPEDIA_2013_7306	-0.000193175	-1.34485	-1.73507	-2.19165	lnc-GSDMC-1:4	lnc-GSDMC-1	146	0.101671	NA	NA	NA	NA	NA	NA	NA
	PVD_LNCIPEDIA_2013_7306	-0.000193175	-1.34485	-1.73507	-2.19165	lnc-GSDMC-1:5	lnc-GSDMC-1	292	0.345972	NA	NA	NA	NA	NA	NA	NA
	PVD_LNCIPEDIA_2013_7366	0.35865	0.103583	1.42403	1.06124	lnc-GUCY1A2-1:1	lnc-GUCY1A2-1	5116	0.970962	NA	NA	NA	NA	NA	NA	NA
	PVD_LNCIPEDIA_2013_7398	0.160555	0.675822	0.747677	0.0240377	lnc-H3F3C-3:1	lnc-H3F3C-3	50	0.26455	NA	NA	NA	NA	NA	NA	NA
	PVD_LNCIPEDIA_2013_7410	0.112442	1.18048	1.21151	0.607662	lnc-HADH-1:1	lnc-HADH-1	946	0.960406	NA	NA	NA	NA	NA	NA	NA
	PVD_LNCIPEDIA_2013_7410	0.112442	1.18048	1.21151	0.607662	lnc-HADH-1:3	lnc-HADH-1	1576	0.975851	NA	NA	NA	NA	NA	NA	NA
	PVD_LNCIPEDIA_2013_7410	0.112442	1.18048	1.21151	0.607662	lnc-HADH-1:5	lnc-HADH-1	3259	0.987576	NA	NA	NA	NA	NA	NA	NA
	PVD_LNCIPEDIA_2013_7410	0.112442	1.18048	1.21151	0.607662	lnc-HADH-1:6	lnc-HADH-1	341	0.888021	NA	NA	NA	NA	NA	NA	NA
	PVD_LNCIPEDIA_2013_7410	0.112442	1.18048	1.21151	0.607662	lnc-HADH-1:7	lnc-HADH-1	40	0.108108	NA	NA	NA	NA	NA	NA	NA
	PVD_LNCIPEDIA_2013_7411	0.141948	-0.015096	1.40236	0.855003	lnc-HADH-1:4	lnc-HADH-1	399	1	NA	NA	NA	NA	NA	NA	NA
	PVD_LNCIPEDIA_2013_7411	0.141948	-0.015096	1.40236	0.855003	lnc-HADH-1:7	lnc-HADH-1	139	0.375676	NA	NA	NA	NA	NA	NA	NA
	PVD_LNCIPEDIA_2013_7514	0.194712	0.774071	0.803824	0.698531	lnc-HERC3-1:1	lnc-HERC3-1	1730	0.549206	NA	NA	NA	NA	NA	NA	NA
	PVD_LNCIPEDIA_2013_7514	0.194712	0.774071	0.803824	0.698531	lnc-HERC3-1:2	lnc-HERC3-1	2390	0.998746	NA	NA	NA	NA	NA	NA	NA
	PVD_LNCIPEDIA_2013_7531	-0.402956	-0.409064	-1.00717	-0.478096	lnc-HES5-1:2	lnc-HES5-1	2144	0.619295	NA	NA	NA	NA	NA	NA	NA
	PVD_LNCIPEDIA_2013_7531	-0.402956	-0.409064	-1.00717	-0.478096	lnc-HES5-1:3	lnc-HES5-1	85	0.193182	NA	NA	NA	NA	NA	NA	NA
	PVD_LNCIPEDIA_2013_7567	0.138269	0.796105	1.26597	0.603223	lnc-HIST1H2AI-1:1	lnc-HIST1H2AI-1	976	0.792851	NA	NA	NA	NA	NA	NA	NA
	PVD_LNCIPEDIA_2013_7567	0.138269	0.796105	1.26597	0.603223	lnc-HIST1H2AI-1:2	lnc-HIST1H2AI-1	1305	0.922261	NA	NA	NA	NA	NA	NA	NA
	PVD_LNCIPEDIA_2013_7567	0.138269	0.796105	1.26597	0.603223	lnc-HIST1H2AI-1:3	lnc-HIST1H2AI-1	1161	0.798487	NA	NA	NA	NA	NA	NA	NA
	PVD_LNCIPEDIA_2013_7567	0.138269	0.796105	1.26597	0.603223	lnc-HIST1H2AI-1:4	lnc-HIST1H2AI-1	433	0.797422	NA	NA	NA	NA	NA	NA	NA
	PVD_LNCIPEDIA_2013_7573	-0.0890528	-0.824523	-1.25848	-1.32146	lnc-HIST1H3F-1:1	lnc-HIST1H3F-1	1330	1	NA	NA	NA	NA	NA	NA	NA
	PVD_LNCIPEDIA_2013_7599	-0.0458688	-0.265105	0.994717	1.16153	lnc-HLA-DRB1-3:1	lnc-HLA-DRB1-3	229	0.919679	NA	NA	NA	NA	NA	NA	NA
	PVD_LNCIPEDIA_2013_761	-0.251167	0.6742	1.06092	0.639287	lnc-AGXT2L1-1:1	lnc-AGXT2L1-1	93	0.185259	NA	NA	NA	NA	NA	NA	NA
	PVD_LNCIPEDIA_2013_761	-0.251167	0.6742	1.06092	0.639287	lnc-AGXT2L1-1:2	lnc-AGXT2L1-1	62	0.0576208	NA	NA	NA	NA	NA	NA	NA
	PVD_LNCIPEDIA_2013_761	-0.251167	0.6742	1.06092	0.639287	lnc-AGXT2L1-1:3	lnc-AGXT2L1-1	30	0.00821693	NA	NA	NA	NA	NA	NA	NA
	PVD_LNCIPEDIA_2013_761	-0.251167	0.6742	1.06092	0.639287	lnc-AGXT2L1-1:4	lnc-AGXT2L1-1	30	0.00821243	NA	NA	NA	NA	NA	NA	NA
	PVD_LNCIPEDIA_2013_761	-0.251167	0.6742	1.06092	0.639287	lnc-AGXT2L1-1:5	lnc-AGXT2L1-1	28	0.025	NA	NA	NA	NA	NA	NA	NA
	PVD_LNCIPEDIA_2013_7622	-0.393092	-0.239212	-0.722214	-0.637654	lnc-HMG20A-4:1	lnc-HMG20A-4	321	0.533223	NA	NA	NA	NA	NA	NA	NA
	PVD_LNCIPEDIA_2013_7622	-0.393092	-0.239212	-0.722214	-0.637654	lnc-HMG20A-4:2	lnc-HMG20A-4	321	0.532338	NA	NA	NA	NA	NA	NA	NA
	PVD_LNCIPEDIA_2013_7711	-0.667319	-0.810437	-1.76651	-1.25591	lnc-HPRT1-1:1	lnc-HPRT1-1	902	0.621212	NA	NA	NA	NA	NA	NA	NA
	PVD_LNCIPEDIA_2013_7711	-0.667319	-0.810437	-1.76651	-1.25591	lnc-HPRT1-1:2	lnc-HPRT1-1	531	0.493036	NA	NA	NA	NA	NA	NA	NA
	PVD_LNCIPEDIA_2013_7711	-0.667319	-0.810437	-1.76651	-1.25591	lnc-HPRT1-1:3	lnc-HPRT1-1	558	0.840361	NA	NA	NA	NA	NA	NA	NA
	PVD_LNCIPEDIA_2013_7711	-0.667319	-0.810437	-1.76651	-1.25591	lnc-HPRT1-1:4	lnc-HPRT1-1	692	0.543598	NA	NA	NA	NA	NA	NA	NA
	PVD_LNCIPEDIA_2013_7711	-0.667319	-0.810437	-1.76651	-1.25591	lnc-HPRT1-1:5	lnc-HPRT1-1	695	0.559131	NA	NA	NA	NA	NA	NA	NA
	PVD_LNCIPEDIA_2013_7798	0.199914	0.284871	0.98196	1.00523	lnc-HSPG2-1:1	lnc-HSPG2-1	333	0.779859	NA	NA	NA	NA	NA	NA	NA
	PVD_LNCIPEDIA_2013_7798	0.199914	0.284871	0.98196	1.00523	lnc-HSPG2-1:2	lnc-HSPG2-1	508	1	NA	NA	NA	NA	NA	NA	NA
	PVD_LNCIPEDIA_2013_7798	0.199914	0.284871	0.98196	1.00523	lnc-HSPG2-1:3	lnc-HSPG2-1	228	0.410811	NA	NA	NA	NA	NA	NA	NA
	PVD_LNCIPEDIA_2013_7914	-0.176766	1.39071	1.90614	0.366924	lnc-IGFBP4-1:2	lnc-IGFBP4-1	953	0.998952	NA	NA	NA	NA	NA	NA	NA
	PVD_LNCIPEDIA_2013_7914	-0.176766	1.39071	1.90614	0.366924	lnc-IGFBP4-1:3	lnc-IGFBP4-1	953	1	NA	NA	NA	NA	NA	NA	NA
	PVD_LNCIPEDIA_2013_7914	-0.176766	1.39071	1.90614	0.366924	lnc-IGFBP4-1:4	lnc-IGFBP4-1	854	1	NA	NA	NA	NA	NA	NA	NA
	PVD_LNCIPEDIA_2013_7914	-0.176766	1.39071	1.90614	0.366924	lnc-IGFBP4-1:5	lnc-IGFBP4-1	682	0.998536	NA	NA	NA	NA	NA	NA	NA
	PVD_LNCIPEDIA_2013_804	0.0666107	0.871254	1.68912	1.01208	lnc-AKAP3-2:1	lnc-AKAP3-2	389	1	NA	NA	NA	NA	NA	NA	NA
	PVD_LNCIPEDIA_2013_8044	0.10187	0.970248	1.30802	1.09221	lnc-ING1-1:1	lnc-ING1-1	487	0.968191	NA	NA	NA	NA	NA	NA	NA
	PVD_LNCIPEDIA_2013_8044	0.10187	0.970248	1.30802	1.09221	lnc-ING1-1:2	lnc-ING1-1	475	0.339528	NA	NA	NA	NA	NA	NA	NA
	PVD_LNCIPEDIA_2013_8044	0.10187	0.970248	1.30802	1.09221	lnc-ING1-1:3	lnc-ING1-1	56	0.0348475	NA	NA	NA	NA	NA	NA	NA
	PVD_LNCIPEDIA_2013_811	-0.0496563	0.420189	1.00942	0.81731	lnc-AKIRIN1-1:1	lnc-AKIRIN1-1	258	0.451839	NA	NA	NA	NA	NA	NA	NA
	PVD_LNCIPEDIA_2013_811	-0.0496563	0.420189	1.00942	0.81731	lnc-AKIRIN1-1:2	lnc-AKIRIN1-1	175	0.459318	NA	NA	NA	NA	NA	NA	NA
	PVD_LNCIPEDIA_2013_811	-0.0496563	0.420189	1.00942	0.81731	lnc-AKIRIN1-1:3	lnc-AKIRIN1-1	156	0.428571	NA	NA	NA	NA	NA	NA	NA
	PVD_LNCIPEDIA_2013_8226	-0.257348	0.33895	1.17838	0.351562	lnc-ITSN1-2:1	lnc-ITSN1-2	532	0.204852	NA	NA	NA	NA	NA	NA	NA
	PVD_LNCIPEDIA_2013_8226	-0.257348	0.33895	1.17838	0.351562	lnc-ITSN1-2:2	lnc-ITSN1-2	494	0.0545013	NA	NA	NA	NA	NA	NA	NA
	PVD_LNCIPEDIA_2013_8226	-0.257348	0.33895	1.17838	0.351562	lnc-ITSN1-2:4	lnc-ITSN1-2	91	0.590909	NA	NA	NA	NA	NA	NA	NA
	PVD_LNCIPEDIA_2013_8226	-0.257348	0.33895	1.17838	0.351562	lnc-ITSN1-2:5	lnc-ITSN1-2	20	0.00791766	NA	NA	NA	NA	NA	NA	NA
	PVD_LNCIPEDIA_2013_834	0.243721	-0.224328	-0.85424	-0.782615	lnc-AKT3-2:1	lnc-AKT3-2	1212	0.951334	NA	NA	NA	NA	NA	NA	NA
	PVD_LNCIPEDIA_2013_838	-0.164845	0.385773	1.14878	0.892294	lnc-AL020996.1-1:1	lnc-AL020996.1-1	313	0.834667	NA	NA	NA	NA	NA	NA	NA
	PVD_LNCIPEDIA_2013_838	-0.164845	0.385773	1.14878	0.892294	lnc-AL020996.1-1:2	lnc-AL020996.1-1	396	0.866521	NA	NA	NA	NA	NA	NA	NA
	PVD_LNCIPEDIA_2013_8801	-0.201691	-0.0164626	1.08869	0.873292	lnc-KPNA2-1:1	lnc-KPNA2-1	608	0.939722	NA	NA	NA	NA	NA	NA	NA
	PVD_LNCIPEDIA_2013_8855	0.0318935	0.32435	0.966613	0.902917	lnc-LAMA1-1:10	lnc-LAMA1-1	577	0.908661	NA	NA	NA	NA	NA	NA	NA
	PVD_LNCIPEDIA_2013_8855	0.0318935	0.32435	0.966613	0.902917	lnc-LAMA1-1:3	lnc-LAMA1-1	1630	0.96564	NA	NA	NA	NA	NA	NA	NA
	PVD_LNCIPEDIA_2013_8855	0.0318935	0.32435	0.966613	0.902917	lnc-LAMA1-1:4	lnc-LAMA1-1	1630	0.966212	NA	NA	NA	NA	NA	NA	NA
	PVD_LNCIPEDIA_2013_8855	0.0318935	0.32435	0.966613	0.902917	lnc-LAMA1-1:8	lnc-LAMA1-1	2226	0.975033	NA	NA	NA	NA	NA	NA	NA
	PVD_LNCIPEDIA_2013_8855	0.0318935	0.32435	0.966613	0.902917	lnc-LAMA1-1:9	lnc-LAMA1-1	2106	0.973648	NA	NA	NA	NA	NA	NA	NA
	PVD_LNCIPEDIA_2013_8932	0.269004	0.031513	1.48121	1.0585	lnc-LEKR1-4:1	lnc-LEKR1-4	317	0.657676	NA	NA	NA	NA	NA	NA	NA
	PVD_LNCIPEDIA_2013_8932	0.269004	0.031513	1.48121	1.0585	lnc-LEKR1-4:2	lnc-LEKR1-4	271	0.640662	NA	NA	NA	NA	NA	NA	NA
	PVD_LNCIPEDIA_2013_8932	0.269004	0.031513	1.48121	1.0585	lnc-LEKR1-4:3	lnc-LEKR1-4	193	0.380671	NA	NA	NA	NA	NA	NA	NA
	PVD_LNCIPEDIA_2013_8932	0.269004	0.031513	1.48121	1.0585	lnc-LEKR1-4:4	lnc-LEKR1-4	169	0.521605	NA	NA	NA	NA	NA	NA	NA
	PVD_LNCIPEDIA_2013_9116	0.264297	0.436984	1.43722	1.40027	lnc-LRIG2-2:1	lnc-LRIG2-2	222	0.700315	NA	NA	NA	NA	NA	NA	NA
	PVD_LNCIPEDIA_2013_9116	0.264297	0.436984	1.43722	1.40027	lnc-LRIG2-2:2	lnc-LRIG2-2	281	0.74734	NA	NA	NA	NA	NA	NA	NA
	PVD_LNCIPEDIA_2013_9173	0.215814	1.3124	1.88616	0.794762	lnc-LRRC32-6:1	lnc-LRRC32-6	361	0.485868	NA	NA	NA	NA	NA	NA	NA
	PVD_LNCIPEDIA_2013_9173	0.215814	1.3124	1.88616	0.794762	lnc-LRRC32-6:2	lnc-LRRC32-6	322	0.372254	NA	NA	NA	NA	NA	NA	NA
	PVD_LNCIPEDIA_2013_9173	0.215814	1.3124	1.88616	0.794762	lnc-LRRC32-6:3	lnc-LRRC32-6	217	0.786232	NA	NA	NA	NA	NA	NA	NA
	PVD_LNCIPEDIA_2013_9173	0.215814	1.3124	1.88616	0.794762	lnc-LRRC32-6:4	lnc-LRRC32-6	233	1	NA	NA	NA	NA	NA	NA	NA
	PVD_LNCIPEDIA_2013_9173	0.215814	1.3124	1.88616	0.794762	lnc-LRRC32-6:5	lnc-LRRC32-6	226	0.957627	NA	NA	NA	NA	NA	NA	NA
	PVD_LNCIPEDIA_2013_9205	-0.0289418	-0.192942	1.70256	1.18943	lnc-LRRC6-2:1	lnc-LRRC6-2	109	0.751724	NA	NA	NA	NA	NA	NA	NA
	PVD_LNCIPEDIA_2013_9274	0.106595	2.32595	2.12731	1.11457	lnc-LTBP3-1:1	lnc-LTBP3-1	704	0.37407	NA	NA	NA	NA	NA	NA	NA
	PVD_LNCIPEDIA_2013_9274	0.106595	2.32595	2.12731	1.11457	lnc-LTBP3-1:2	lnc-LTBP3-1	554	1	NA	NA	NA	NA	NA	NA	NA
	PVD_LNCIPEDIA_2013_9395	0.0210155	0.778836	0.960673	0.765952	lnc-MANBA-1:1	lnc-MANBA-1	486	1	NA	NA	NA	NA	NA	NA	NA
	PVD_LNCIPEDIA_2013_9395	0.0210155	0.778836	0.960673	0.765952	lnc-MANBA-1:3	lnc-MANBA-1	433	0.790146	NA	NA	NA	NA	NA	NA	NA
	PVD_LNCIPEDIA_2013_9395	0.0210155	0.778836	0.960673	0.765952	lnc-MANBA-1:4	lnc-MANBA-1	498	0.812398	NA	NA	NA	NA	NA	NA	NA
	PVD_LNCIPEDIA_2013_9416	-0.321327	1.16385	1.27692	1.13106	lnc-MAP1LC3B2-2:2	lnc-MAP1LC3B2-2	373	0.994667	NA	NA	NA	NA	NA	NA	NA
	PVD_LNCIPEDIA_2013_9416	-0.321327	1.16385	1.27692	1.13106	lnc-MAP1LC3B2-2:3	lnc-MAP1LC3B2-2	373	0.997326	NA	NA	NA	NA	NA	NA	NA
	PVD_LNCIPEDIA_2013_9416	-0.321327	1.16385	1.27692	1.13106	lnc-MAP1LC3B2-2:4	lnc-MAP1LC3B2-2	2370	0.917893	NA	NA	NA	NA	NA	NA	NA
	PVD_LNCIPEDIA_2013_9416	-0.321327	1.16385	1.27692	1.13106	lnc-MAP1LC3B2-2:6	lnc-MAP1LC3B2-2	2443	0.920151	NA	NA	NA	NA	NA	NA	NA
	PVD_LNCIPEDIA_2013_9416	-0.321327	1.16385	1.27692	1.13106	lnc-MAP1LC3B2-2:7	lnc-MAP1LC3B2-2	247	0.972441	NA	NA	NA	NA	NA	NA	NA
	PVD_LNCIPEDIA_2013_9482	0.223611	0.633765	0.97934	0.163395	lnc-MAPK8IP2-1:12	lnc-MAPK8IP2-1	709	0.830211	NA	NA	NA	NA	NA	NA	NA
	PVD_LNCIPEDIA_2013_9482	0.223611	0.633765	0.97934	0.163395	lnc-MAPK8IP2-1:5	lnc-MAPK8IP2-1	1072	1	NA	NA	NA	NA	NA	NA	NA
	PVD_LNCIPEDIA_2013_9496	-0.078528	0.536795	1.18659	0.744447	lnc-MARCH4-2:3	lnc-MARCH4-2	335	0.485507	NA	NA	NA	NA	NA	NA	NA
	PVD_LNCIPEDIA_2013_9496	-0.078528	0.536795	1.18659	0.744447	lnc-MARCH4-2:4	lnc-MARCH4-2	11	0.0120087	NA	NA	NA	NA	NA	NA	NA
	PVD_LNCIPEDIA_2013_9670	0.0719999	0.216583	1.08962	1.96463	lnc-MEGF10-1:1	lnc-MEGF10-1	284	1	NA	NA	NA	NA	NA	NA	NA
	PVD_LNCIPEDIA_2013_9703	0.245012	0.221471	1.23158	1.43821	lnc-METAP1-3:1	lnc-METAP1-3	4675	0.981112	NA	NA	NA	NA	NA	NA	NA
	PVD_LNCIPEDIA_2013_9703	0.245012	0.221471	1.23158	1.43821	lnc-METAP1-3:7	lnc-METAP1-3	585	0.948136	NA	NA	NA	NA	NA	NA	NA
	PVD_LNCIPEDIA_2013_9740	-0.10118	0.730629	0.980308	0.310158	lnc-METTL23-2:1	lnc-METTL23-2	1654	0.998189	NA	NA	NA	NA	NA	NA	NA
	PVD_LNCIPEDIA_2013_9903	-0.604873	-0.409993	-1.00788	-0.711276	lnc-MMP9-1:1	lnc-MMP9-1	51	0.271277	NA	NA	NA	NA	NA	NA	NA
	PVD_LNCIPEDIA_2013_9984	0.238811	0.38178	1.19808	1.41977	lnc-MRFAP1L1-2:1	lnc-MRFAP1L1-2	384	1	NA	NA	NA	NA	NA	NA	NA
	PVD_LNCIPEDIA_2013_9984	0.238811	0.38178	1.19808	1.41977	lnc-MRFAP1L1-2:2	lnc-MRFAP1L1-2	359	0.991713	NA	NA	NA	NA	NA	NA	NA
	PVD_LNCIPEDIA_2013_9984	0.238811	0.38178	1.19808	1.41977	lnc-MRFAP1L1-2:3	lnc-MRFAP1L1-2	346	1	NA	NA	NA	NA	NA	NA	NA
	PVD_LNCIPEDIA_2013_9984	0.238811	0.38178	1.19808	1.41977	lnc-MRFAP1L1-2:4	lnc-MRFAP1L1-2	449	0.908907	NA	NA	NA	NA	NA	NA	NA
	A_23_P116743	-0.2008	1.39203	0.842729	0.281565	NA	NA	NA	NA	NR_002809	NR_002809	NR_002809	Hs.524804	338799	LOC338799	ENST00000539299
	A_23_P14255	0.224148	0.376957	1.42808	1.04674	NA	NA	NA	NA	NR_003923	NR_003923	NR_003923		2974	GUCY1B2	ENST00000493639
	A_23_P149695	-0.100799	0.343954	1.61975	0.736679	NA	NA	NA	NA	NR_024126	NR_024126	NR_024126	Hs.664752	84852	ATP1A1OS
	A_23_P406227	0.137059	0.0248846	1.1583	1.12616	NA	NA	NA	NA	NR_024399	NR_024399	NR_024399	Hs.499548	197187	MGC23284
	A_24_P15621	-0.226057	0.478424	1.56064	1.11583	NA	NA	NA	NA	NR_003083	NR_003083	NR_003083	Hs.433146	386757	SLC6A10P	ENST00000359871
	A_24_P204244	0.153018	0.375751	1.74527	0.797766	NA	NA	NA	NA	NR_001562	NR_001562	NR_001562	Hs.546235	303	ANXA2P1
	A_24_P213788	0.203223	1.33456	1.60818	0.729442	NA	NA	NA	NA	NR_029373	NR_029373	NR_029373	Hs.535760	641518	LOC641518	ENST00000512637
	A_24_P256415	-0.252911	0.479614	1.00699	0.354742	NA	NA	NA	NA	NR_024447	NR_024447	NR_024447	Hs.549913	100128288	LOC100128288	ENST00000535173
	A_24_P264166	0.230771	0.453965	1.40662	0.980029	NA	NA	NA	NA	NR_033351	NR_033351	NR_033351	Hs.510812	100132565	GOLGA8F	ENST00000524859
	A_24_P342096	0.0333362	1.12924	0.78997	0.320363	NA	NA	NA	NA	NR_024060	NR_024060	NR_024060	Hs.645763	548321	FAM27A	ENST00000377484
	A_24_P367602	0.154411	1.87578	1.46246	1.04695	NA	NA	NA	NA	NR_002834	NR_002834	NR_002834	Hs.647777	574029	DUSP5P
	A_24_P481375	-0.230688	0.473453	0.954682	0.616183	NA	NA	NA	NA	NR_034089	NR_034089	NR_034089	Hs.648647	100131564	LOC100131564	ENST00000421202
	A_24_P500422	0.418579	1.37183	1.57785	0.907851	NA	NA	NA	NA	NR_024403	NR_024403	NR_024403	Hs.7921	730101	LOC730101
	A_24_P829183	0.0373876	0.917389	0.862912	0.444425	NA	NA	NA	NA	XR_108575	XR_108575	XR_108575	Hs.535791	643977	FLJ32255
	A_32_P154223	0.0654916	1.01246	1.35248	0.649761	NA	NA	NA	NA	XR_109654	XR_109654	XR_109654		100505683	LOC100505683	ENST00000442440
	A_32_P174572	0.183531	0.650668	1.2803	0.755741	NA	NA	NA	NA	NR_002774	NR_002774	NR_002774		93164	HTR7P1	ENST00000535469
	A_32_P176911	0.0806284	-0.207037	1.01696	0.456137	NA	NA	NA	NA	NR_026774	NR_026774	NR_026774	Hs.150840	145200	LINC00239	ENST00000556973
	A_32_P196142	-0.614834	-0.3114	-0.788663	-0.575978	NA	NA	NA	NA	XR_110148	XR_110148	XR_110148		100130938	LOC100130938
	A_32_P19840	0.12765	1.01393	1.50131	0.630006	NA	NA	NA	NA	XR_108783	XR_108783	XR_108783	Hs.626125	100507507	LOC100507507	ENST00000429630
	A_32_P30831	-0.0144561	0.416052	1.04444	0.427184	NA	NA	NA	NA	NR_040058	NR_040058	NR_040058	Hs.586876	100505648	LOC100505648
	A_32_P515431	-0.0339235	0.245074	1.33659	0.896227	NA	NA	NA	NA	XR_110830	XR_110830	XR_110830		100132057	LOC100132057
	A_32_P6172	-0.0495442	0.855874	1.10596	0.3347	NA	NA	NA	NA	NR_027387	NR_027387	NR_027387	Hs.647112	100128822	LOC100128822
	A_32_P74120	-0.0155454	0.546884	0.798814	0.969939	NA	NA	NA	NA	NR_024584	NR_024584	NR_024584	Hs.465405	728875	LOC728875	ENST00000452795
	A_32_P74752	0.066684	0.505873	1.03482	0.586612	NA	NA	NA	NA	NR_038929	NR_038929	NR_038929	Hs.200573	100131289	LOC100131289
	A_32_P8813	0.384859	0.36178	1.00972	0.316637	NA	NA	NA	NA	NR_024433	NR_024433	NR_024433	Hs.181297	283663	LOC283663
	A_33_P3213259	-0.134819	-0.633598	-1.07408	-0.866104	NA	NA	NA	NA	NR_026052	NR_026052	NR_026052	Hs.541177	65996	MGC2752	ENST00000493504
	A_33_P3218004	0.130452	-0.0550554	0.888706	0.835169	NA	NA	NA	NA	NR_040288	NR_040288	NR_040288	Hs.662342	246181	AKR7L	ENST00000420396
	A_33_P3219095	0.167193	0.946697	2.43962	1.89311	NA	NA	NA	NA	NR_024259	NR_024259	NR_024259	Hs.170599	728606	LOC728606
	A_33_P3223097	-0.200931	0.52491	0.994166	1.01808	NA	NA	NA	NA	NR_026761	NR_026761	NR_026761	Hs.523932	84791	LINC00467
	A_33_P3229215	-0.134093	0.784646	1.45926	1.65089	NA	NA	NA	NA	NR_024126	NR_024126	NR_024126	Hs.664752	84852	ATP1A1OS	ENST00000369492
	A_33_P3247204	-0.0447815	0.0397918	0.713923	0.615627	NA	NA	NA	NA	NR_002934	NR_002934	NR_002934	Hs.659384	619207	LOC619207	ENST00000475114
	A_33_P3247678	-0.00442499	1.46403	1.90924	2.01055	NA	NA	NA	NA	XR_109361	XR_109361	XR_109361	Hs.688866	100130876	LOC100130876
	A_33_P3251640	-0.190282	0.963824	1.96246	1.18409	NA	NA	NA	NA	NR_026956	NR_026956	NR_026956		284440	LOC284440
	A_33_P3253427	0.0461695	0.664632	0.838196	0.551845	NA	NA	NA	NA	NR_015341	NR_015341	NR_015341	Hs.558901	147172	LRRC37BP1	ENST00000431308
	A_33_P3254996	-0.362868	-0.550744	-1.11592	-1.01974	NA	NA	NA	NA	NR_026719	NR_026719	NR_026719	Hs.720778	257203	DSCR9
	A_33_P3259557	0.242836	0.365111	1.02504	0.581451	NA	NA	NA	NA	NR_036476	NR_036476	NR_036476	Hs.616500	440104	LOC440104	ENST00000482378
	A_33_P3267263	0.419189	-0.172861	-1.15839	-0.897228	NA	NA	NA	NA	NR_004400	NR_004400	NR_004400	Hs.623806	26863	RNU1-5
	A_33_P3267330	-0.238508	-0.0602223	0.901034	1.16413	NA	NA	NA	NA	NR_003245	NR_003245	NR_003245	Hs.635159	768097	HAR1B
	A_33_P3275495	-0.500047	-0.669206	-1.21793	-0.980324	NA	NA	NA	NA	XR_108366	XR_108366	XR_108366	Hs.522935	400743	LOC400743
	A_33_P3285156	0.44901	-0.229248	1.047	0.951869	NA	NA	NA	NA	NR_026857	NR_026857	NR_026857	Hs.448889	440465	FLJ90757
	A_33_P3294372	-0.202766	-0.13143	-1.02632	-0.619335	NA	NA	NA	NA	NR_036480	NR_036480	NR_036480	Hs.666282	100128881	LOC100128881
	A_33_P3309414	0.0614637	-0.0191124	1.02482	0.216452	NA	NA	NA	NA	NR_038383	NR_038383	NR_038383	Hs.129589	643770	LOC643770	ENST00000501499
	A_33_P3321781	0.273425	-0.0114646	0.993971	0.728209	NA	NA	NA	NA	XR_109412	XR_109412	XR_109412	Hs.710026	645460	FLJ44342
	A_33_P3323188	0.107088	-0.139171	1.15246	0.77664	NA	NA	NA	NA	NR_027237	NR_027237	NR_027237	Hs.650365	728743	LOC728743	ENST00000476489
	A_33_P3323842	0.351116	-0.0331658	1.19797	0.942602	NA	NA	NA	NA	NR_002832	NR_002832	NR_002832	Hs.675323	497258	BDNF-AS1
	A_33_P3333777	0.158491	0.344855	1.0335	0.127758	NA	NA	NA	NA	NR_024490	NR_024490	NR_024490	Hs.720669	100129387	LOC100129387
	A_33_P3333960	0.439752	0.124178	1.17696	0.336207	NA	NA	NA	NA	NR_024464	NR_024464	NR_024464		100188949	LINC00426	ENST00000447147
	A_33_P3337019	0.252212	0.865986	1.41976	0.954567	NA	NA	NA	NA	XR_110914	XR_110914	XR_110914	Hs.647238	728975	LOC728975
	A_33_P3340094	0.218717	0.0662753	1.15626	0.74415	NA	NA	NA	NA	XR_110166	XR_110166	XR_110166	Hs.516959	400841	FLJ45832
	A_33_P3342992	0.0678219	0.728755	1.63511	1.59898	NA	NA	NA	NA	NR_004847	NR_004847	NR_004847	Hs.641964	100134869	UBE2Q2P2
	A_33_P3351894	-0.193473	-0.530872	-1.9583	-1.20157	NA	NA	NA	NA	NR_038911	NR_038911	NR_038911	Hs.707281	284889	LOC284889	ENST00000406213
	A_33_P3384502	-0.283373	-0.516422	-0.847331	-0.35662	NA	NA	NA	NA	NR_038944	NR_038944	NR_038944	Hs.535676	100128946	LOC100128946	ENST00000380981
	A_33_P3388536	0.161386	0.857139	1.27739	0.30691	NA	NA	NA	NA	NR_036504	NR_036504	NR_036504	Hs.729762	728752	LOC728752
	A_33_P3411328	0.272718	0.365697	1.18919	0.910906	NA	NA	NA	NA	NR_034151	NR_034151	NR_034151	Hs.293928	730227	LOC730227
	A_33_P3419835	0.30578	0.763021	1.2095	0.63144	NA	NA	NA	NA	NR_024348	NR_024348	NR_024348	Hs.711535	283932	FBXL19-AS1
	A_33_P3420496	0.777136	-0.168746	-1.24267	-0.573869	NA	NA	NA	NA	NR_003015	NR_003015	NR_003015	Hs.693250	677832	SNORA53
	A_33_P3565787	0.0213554	0.338265	0.923492	0.4785	NA	NA	NA	NA	NR_027329	NR_027329	NR_027329	Hs.436146	114796	KIAA1908
	A_33_P3570208	0.469444	0.81549	1.35397	0.511417	NA	NA	NA	NA	NR_036497	NR_036497	NR_036497	Hs.596639	339929	LPP-AS2
	A_33_P3580037	-0.0968529	0.979354	1.13209	0.551333	NA	NA	NA	NA	NR_033369	NR_033369	NR_033369	Hs.636485	100144597	LOC100144597	ENST00000455711
	A_33_P3601163	-0.114216	1.25384	1.01397	0.0644348	NA	NA	NA	NA	NR_024333	NR_024333	NR_024333	Hs.631616	147727	LOC147727
	A_33_P3676515	-0.0204184	0.17142	1.09173	0.765681	NA	NA	NA	NA	NR_027292	NR_027292	NR_027292	Hs.309203	728039	SSR4P1
	A_33_P3741059	-0.0696273	0.207906	1.06742	0.565749	NA	NA	NA	NA	XR_110492	XR_110492	XR_110492	Hs.196026	100506459	LOC100506459
	A_33_P3864411	-0.720936	-0.613179	-2.73169	-1.4281	NA	NA	NA	NA	NR_045000	NR_045000	NR_045000		399746	ACTR3BP5	ENST00000541147
	A_33_P3884179	0.123533	0.575098	1.15819	1.19259	NA	NA	NA	NA	NR_040097	NR_040097	NR_040097	Hs.503463	100506123	LOC100506123	ENST00000448494
	A_33_P3897698	0.143709	0.74389	1.49702	0.75807	NA	NA	NA	NA	XR_108300	XR_108300	XR_108300	Hs.633824	100147773	LOC100147773
	PVD_2013_lncrnadb_104	0.318176	1.64592	1.38177	1.08623	NA	NA	NA	NA	NA	NA	NA	NA	NA	lncRNA-aGT	NA
	PVD_2013_lncrnadb_105	0.248426	1.54362	1.31306	1.09698	NA	NA	NA	NA	NA	NA	NA	NA	NA	SNHG4	NA
	PVD_2013_lncrnadb_22	-0.0780297	-0.165832	-0.778299	-0.748718	NA	NA	NA	NA	NA	NA	NA	NA	NA	RAB4B-EGLN2	NA
	PVD_2013_lncrnadb_30	0.203699	0.669155	0.957963	0.0976838	NA	NA	NA	NA	NA	NA	NA	NA	NA	linc1547	NA
	PVD_2013_lncrnadb_33	0.121589	0.631771	1.07767	0.588819	NA	NA	NA	NA	NA	NA	NA	NA	NA	DLEU1	NA
	PVD_2013_lncrnadb_34	0.0607193	0.814317	1.03089	0.579817	NA	NA	NA	NA	NA	NA	NA	NA	NA	LSINCT5	NA
	PVD_2013_lncrnadb_39	-0.0360687	0.652233	1.25489	0.981504	NA	NA	NA	NA	NA	NA	NA	NA	NA	PGSF1	NA
	PVD_2013_lncrnadb_40	0.128691	0.657582	1.29598	0.964868	NA	NA	NA	NA	NA	NA	NA	NA	NA	Sox2ot	NA

## Sheet: lncrna_30h
	ProbeName	2h	6h	18h	30h	lncipediaTranscriptID	lncipediaGeneID	AbsoluteProbePosition	RelativeProbePosition	PrimaryAccession	RefSeqAccession	GenbankAccession	UniGeneID	EntrezGeneID	GeneSymbol	EnsemblID
	PVD_LNCIPEDIA_2013_1047	0.268722	1.12198	2.52054	1.99966	lnc-AMZ2-1:2	lnc-AMZ2-1	840	0.307355	NA	NA	NA	NA	NA	NA	NA
	PVD_LNCIPEDIA_2013_1047	0.268722	1.12198	2.52054	1.99966	lnc-AMZ2-1:3	lnc-AMZ2-1	913	1	NA	NA	NA	NA	NA	NA	NA
	PVD_LNCIPEDIA_2013_1107	-0.0804427	0.32094	1.3016	1.32023	lnc-ANKRD26-3:1	lnc-ANKRD26-3	3545	0.995787	NA	NA	NA	NA	NA	NA	NA
	PVD_LNCIPEDIA_2013_1107	-0.0804427	0.32094	1.3016	1.32023	lnc-ANKRD26-3:2	lnc-ANKRD26-3	1712	0.991314	NA	NA	NA	NA	NA	NA	NA
	PVD_LNCIPEDIA_2013_1107	-0.0804427	0.32094	1.3016	1.32023	lnc-ANKRD26-3:3	lnc-ANKRD26-3	793	0.981436	NA	NA	NA	NA	NA	NA	NA
	PVD_LNCIPEDIA_2013_11848	0.203729	0.652356	2.51877	1.46766	lnc-PLA2G2C-1:1	lnc-PLA2G2C-1	67	0.148889	NA	NA	NA	NA	NA	NA	NA
	PVD_LNCIPEDIA_2013_12502	-0.0397172	1.46582	2.38721	2.48648	lnc-PTS-1:2	lnc-PTS-1	602	0.951027	NA	NA	NA	NA	NA	NA	NA
	PVD_LNCIPEDIA_2013_12502	-0.0397172	1.46582	2.38721	2.48648	lnc-PTS-1:3	lnc-PTS-1	671	0.40642	NA	NA	NA	NA	NA	NA	NA
	PVD_LNCIPEDIA_2013_12502	-0.0397172	1.46582	2.38721	2.48648	lnc-PTS-1:4	lnc-PTS-1	677	0.612116	NA	NA	NA	NA	NA	NA	NA
	PVD_LNCIPEDIA_2013_12503	-0.0722639	1.08109	2.43576	2.45116	lnc-PTS-1:1	lnc-PTS-1	178	0.0661956	NA	NA	NA	NA	NA	NA	NA
	PVD_LNCIPEDIA_2013_12503	-0.0722639	1.08109	2.43576	2.45116	lnc-PTS-1:5	lnc-PTS-1	350	0.651769	NA	NA	NA	NA	NA	NA	NA
	PVD_LNCIPEDIA_2013_12782	0.0163788	-0.864235	-1.93285	-1.30784	lnc-RBM48-1:1	lnc-RBM48-1	308	0.827957	NA	NA	NA	NA	NA	NA	NA
	PVD_LNCIPEDIA_2013_12782	0.0163788	-0.864235	-1.93285	-1.30784	lnc-RBM48-1:2	lnc-RBM48-1	347	1	NA	NA	NA	NA	NA	NA	NA
	PVD_LNCIPEDIA_2013_12782	0.0163788	-0.864235	-1.93285	-1.30784	lnc-RBM48-1:3	lnc-RBM48-1	318	0.919075	NA	NA	NA	NA	NA	NA	NA
	PVD_LNCIPEDIA_2013_12782	0.0163788	-0.864235	-1.93285	-1.30784	lnc-RBM48-1:4	lnc-RBM48-1	416	0.890792	NA	NA	NA	NA	NA	NA	NA
	PVD_LNCIPEDIA_2013_12931	0.245988	-0.0779576	1.16595	1.03514	lnc-RGS9-1:1	lnc-RGS9-1	327	0.129198	NA	NA	NA	NA	NA	NA	NA
	PVD_LNCIPEDIA_2013_12931	0.245988	-0.0779576	1.16595	1.03514	lnc-RGS9-1:2	lnc-RGS9-1	191	0.606349	NA	NA	NA	NA	NA	NA	NA
	PVD_LNCIPEDIA_2013_12931	0.245988	-0.0779576	1.16595	1.03514	lnc-RGS9-1:3	lnc-RGS9-1	171	0.283113	NA	NA	NA	NA	NA	NA	NA
	PVD_LNCIPEDIA_2013_12931	0.245988	-0.0779576	1.16595	1.03514	lnc-RGS9-1:4	lnc-RGS9-1	159	0.0580928	NA	NA	NA	NA	NA	NA	NA
	PVD_LNCIPEDIA_2013_12931	0.245988	-0.0779576	1.16595	1.03514	lnc-RGS9-1:5	lnc-RGS9-1	159	0.0550554	NA	NA	NA	NA	NA	NA	NA
	PVD_LNCIPEDIA_2013_12931	0.245988	-0.0779576	1.16595	1.03514	lnc-RGS9-1:6	lnc-RGS9-1	151	0.281192	NA	NA	NA	NA	NA	NA	NA
	PVD_LNCIPEDIA_2013_12931	0.245988	-0.0779576	1.16595	1.03514	lnc-RGS9-1:7	lnc-RGS9-1	151	0.229483	NA	NA	NA	NA	NA	NA	NA
	PVD_LNCIPEDIA_2013_12931	0.245988	-0.0779576	1.16595	1.03514	lnc-RGS9-1:8	lnc-RGS9-1	150	0.258176	NA	NA	NA	NA	NA	NA	NA
	PVD_LNCIPEDIA_2013_12931	0.245988	-0.0779576	1.16595	1.03514	lnc-RGS9-1:9	lnc-RGS9-1	139	0.139279	NA	NA	NA	NA	NA	NA	NA
	PVD_LNCIPEDIA_2013_13044	-0.143367	0.83757	1.80575	1.45975	lnc-RNF125-1:1	lnc-RNF125-1	474	0.938614	NA	NA	NA	NA	NA	NA	NA
	PVD_LNCIPEDIA_2013_13269	-0.104419	-0.110391	1.02538	1.14256	lnc-RP11-181C3.1.1-1:10	lnc-RP11-181C3.1.1-1	174	1	NA	NA	NA	NA	NA	NA	NA
	PVD_LNCIPEDIA_2013_13269	-0.104419	-0.110391	1.02538	1.14256	lnc-RP11-181C3.1.1-1:11	lnc-RP11-181C3.1.1-1	390	0.902778	NA	NA	NA	NA	NA	NA	NA
	PVD_LNCIPEDIA_2013_13269	-0.104419	-0.110391	1.02538	1.14256	lnc-RP11-181C3.1.1-1:12	lnc-RP11-181C3.1.1-1	186	0.746988	NA	NA	NA	NA	NA	NA	NA
	PVD_LNCIPEDIA_2013_13269	-0.104419	-0.110391	1.02538	1.14256	lnc-RP11-181C3.1.1-1:2	lnc-RP11-181C3.1.1-1	381	0.867882	NA	NA	NA	NA	NA	NA	NA
	PVD_LNCIPEDIA_2013_13269	-0.104419	-0.110391	1.02538	1.14256	lnc-RP11-181C3.1.1-1:6	lnc-RP11-181C3.1.1-1	273	0.154674	NA	NA	NA	NA	NA	NA	NA
	PVD_LNCIPEDIA_2013_13269	-0.104419	-0.110391	1.02538	1.14256	lnc-RP11-181C3.1.1-1:7	lnc-RP11-181C3.1.1-1	236	0.597468	NA	NA	NA	NA	NA	NA	NA
	PVD_LNCIPEDIA_2013_13269	-0.104419	-0.110391	1.02538	1.14256	lnc-RP11-181C3.1.1-1:8	lnc-RP11-181C3.1.1-1	359	1	NA	NA	NA	NA	NA	NA	NA
	PVD_LNCIPEDIA_2013_13269	-0.104419	-0.110391	1.02538	1.14256	lnc-RP11-181C3.1.1-1:9	lnc-RP11-181C3.1.1-1	269	1	NA	NA	NA	NA	NA	NA	NA
	PVD_LNCIPEDIA_2013_14004	-0.222275	0.426264	-0.244959	-1.15662	lnc-SCD-1:10	lnc-SCD-1	318	0.12766	NA	NA	NA	NA	NA	NA	NA
	PVD_LNCIPEDIA_2013_14004	-0.222275	0.426264	-0.244959	-1.15662	lnc-SCD-1:1	lnc-SCD-1	357	0.382227	NA	NA	NA	NA	NA	NA	NA
	PVD_LNCIPEDIA_2013_14004	-0.222275	0.426264	-0.244959	-1.15662	lnc-SCD-1:2	lnc-SCD-1	357	0.385113	NA	NA	NA	NA	NA	NA	NA
	PVD_LNCIPEDIA_2013_14004	-0.222275	0.426264	-0.244959	-1.15662	lnc-SCD-1:3	lnc-SCD-1	343	0.537618	NA	NA	NA	NA	NA	NA	NA
	PVD_LNCIPEDIA_2013_14004	-0.222275	0.426264	-0.244959	-1.15662	lnc-SCD-1:4	lnc-SCD-1	343	0.477051	NA	NA	NA	NA	NA	NA	NA
	PVD_LNCIPEDIA_2013_14004	-0.222275	0.426264	-0.244959	-1.15662	lnc-SCD-1:5	lnc-SCD-1	343	0.30354	NA	NA	NA	NA	NA	NA	NA
	PVD_LNCIPEDIA_2013_14004	-0.222275	0.426264	-0.244959	-1.15662	lnc-SCD-1:6	lnc-SCD-1	343	0.367238	NA	NA	NA	NA	NA	NA	NA
	PVD_LNCIPEDIA_2013_14004	-0.222275	0.426264	-0.244959	-1.15662	lnc-SCD-1:7	lnc-SCD-1	343	0.37817	NA	NA	NA	NA	NA	NA	NA
	PVD_LNCIPEDIA_2013_14004	-0.222275	0.426264	-0.244959	-1.15662	lnc-SCD-1:8	lnc-SCD-1	343	0.302736	NA	NA	NA	NA	NA	NA	NA
	PVD_LNCIPEDIA_2013_14004	-0.222275	0.426264	-0.244959	-1.15662	lnc-SCD-1:9	lnc-SCD-1	335	0.224681	NA	NA	NA	NA	NA	NA	NA
	PVD_LNCIPEDIA_2013_1483	-0.311166	1.31816	2.10243	1.32436	lnc-ARRDC3-1:10	lnc-ARRDC3-1	8255	0.989452	NA	NA	NA	NA	NA	NA	NA
	PVD_LNCIPEDIA_2013_1483	-0.311166	1.31816	2.10243	1.32436	lnc-ARRDC3-1:12	lnc-ARRDC3-1	373	1	NA	NA	NA	NA	NA	NA	NA
	PVD_LNCIPEDIA_2013_1483	-0.311166	1.31816	2.10243	1.32436	lnc-ARRDC3-1:14	lnc-ARRDC3-1	649	0.40037	NA	NA	NA	NA	NA	NA	NA
	PVD_LNCIPEDIA_2013_1483	-0.311166	1.31816	2.10243	1.32436	lnc-ARRDC3-1:15	lnc-ARRDC3-1	172	0.367521	NA	NA	NA	NA	NA	NA	NA
	PVD_LNCIPEDIA_2013_1483	-0.311166	1.31816	2.10243	1.32436	lnc-ARRDC3-1:5	lnc-ARRDC3-1	768	1	NA	NA	NA	NA	NA	NA	NA
	PVD_LNCIPEDIA_2013_15163	-0.0932168	-0.562438	1.07471	1.53455	lnc-SPATA5-2:1	lnc-SPATA5-2	183	0.446341	NA	NA	NA	NA	NA	NA	NA
	PVD_LNCIPEDIA_2013_16233	0.151892	0.593996	1.53351	1.57101	lnc-TMEM178-1:1	lnc-TMEM178-1	154	0.111756	NA	NA	NA	NA	NA	NA	NA
	PVD_LNCIPEDIA_2013_16233	0.151892	0.593996	1.53351	1.57101	lnc-TMEM178-1:3	lnc-TMEM178-1	236	0.440299	NA	NA	NA	NA	NA	NA	NA
	PVD_LNCIPEDIA_2013_16233	0.151892	0.593996	1.53351	1.57101	lnc-TMEM178-1:4	lnc-TMEM178-1	222	0.0903541	NA	NA	NA	NA	NA	NA	NA
	PVD_LNCIPEDIA_2013_16233	0.151892	0.593996	1.53351	1.57101	lnc-TMEM178-1:5	lnc-TMEM178-1	207	0.471526	NA	NA	NA	NA	NA	NA	NA
	PVD_LNCIPEDIA_2013_16233	0.151892	0.593996	1.53351	1.57101	lnc-TMEM178-1:6	lnc-TMEM178-1	102	0.220302	NA	NA	NA	NA	NA	NA	NA
	PVD_LNCIPEDIA_2013_16233	0.151892	0.593996	1.53351	1.57101	lnc-TMEM178-1:7	lnc-TMEM178-1	19	0.0356473	NA	NA	NA	NA	NA	NA	NA
	PVD_LNCIPEDIA_2013_16347	-0.106152	-0.489712	-1.07581	-1.64706	lnc-TMEM75-1:1	lnc-TMEM75-1	83	0.113543	NA	NA	NA	NA	NA	NA	NA
	PVD_LNCIPEDIA_2013_16347	-0.106152	-0.489712	-1.07581	-1.64706	lnc-TMEM75-1:2	lnc-TMEM75-1	83	0.0262326	NA	NA	NA	NA	NA	NA	NA
	PVD_LNCIPEDIA_2013_16347	-0.106152	-0.489712	-1.07581	-1.64706	lnc-TMEM75-1:3	lnc-TMEM75-1	83	0.102217	NA	NA	NA	NA	NA	NA	NA
	PVD_LNCIPEDIA_2013_16347	-0.106152	-0.489712	-1.07581	-1.64706	lnc-TMEM75-1:4	lnc-TMEM75-1	80	0.0247219	NA	NA	NA	NA	NA	NA	NA
	PVD_LNCIPEDIA_2013_16399	-0.0981502	0.445421	-0.253774	-0.914629	lnc-TMSB4X-1:1	lnc-TMSB4X-1	360	0.904523	NA	NA	NA	NA	NA	NA	NA
	PVD_LNCIPEDIA_2013_1663	-0.0125758	0.973908	1.2516	1.7406	lnc-ATP2B3-1:1	lnc-ATP2B3-1	389	0.787449	NA	NA	NA	NA	NA	NA	NA
	PVD_LNCIPEDIA_2013_1663	-0.0125758	0.973908	1.2516	1.7406	lnc-ATP2B3-1:2	lnc-ATP2B3-1	361	0.54697	NA	NA	NA	NA	NA	NA	NA
	PVD_LNCIPEDIA_2013_1663	-0.0125758	0.973908	1.2516	1.7406	lnc-ATP2B3-1:3	lnc-ATP2B3-1	357	0.513669	NA	NA	NA	NA	NA	NA	NA
	PVD_LNCIPEDIA_2013_17294	0.238143	0.0256162	1.02058	1.49239	lnc-VEZF1-1:1	lnc-VEZF1-1	4644	0.996139	NA	NA	NA	NA	NA	NA	NA
	PVD_LNCIPEDIA_2013_17294	0.238143	0.0256162	1.02058	1.49239	lnc-VEZF1-1:2	lnc-VEZF1-1	383	1	NA	NA	NA	NA	NA	NA	NA
	PVD_LNCIPEDIA_2013_17294	0.238143	0.0256162	1.02058	1.49239	lnc-VEZF1-1:3	lnc-VEZF1-1	3976	0.994995	NA	NA	NA	NA	NA	NA	NA
	PVD_LNCIPEDIA_2013_17294	0.238143	0.0256162	1.02058	1.49239	lnc-VEZF1-1:4	lnc-VEZF1-1	2867	0.998955	NA	NA	NA	NA	NA	NA	NA
	PVD_LNCIPEDIA_2013_17294	0.238143	0.0256162	1.02058	1.49239	lnc-VEZF1-1:5	lnc-VEZF1-1	2400	0.990508	NA	NA	NA	NA	NA	NA	NA
	PVD_LNCIPEDIA_2013_17294	0.238143	0.0256162	1.02058	1.49239	lnc-VEZF1-1:6	lnc-VEZF1-1	823	1	NA	NA	NA	NA	NA	NA	NA
	PVD_LNCIPEDIA_2013_18734	0.59145	1.56763	2.43935	1.9087	lnc-C7orf44-1:1	lnc-C7orf44-1	2856	1	NA	NA	NA	NA	NA	NA	NA
	PVD_LNCIPEDIA_2013_1918	0.0270025	1.04333	1.64776	2.10003	lnc-BHLHE41-2:10	lnc-BHLHE41-2	595	0.932602	NA	NA	NA	NA	NA	NA	NA
	PVD_LNCIPEDIA_2013_1918	0.0270025	1.04333	1.64776	2.10003	lnc-BHLHE41-2:11	lnc-BHLHE41-2	595	0.646037	NA	NA	NA	NA	NA	NA	NA
	PVD_LNCIPEDIA_2013_1918	0.0270025	1.04333	1.64776	2.10003	lnc-BHLHE41-2:1	lnc-BHLHE41-2	905	0.852969	NA	NA	NA	NA	NA	NA	NA
	PVD_LNCIPEDIA_2013_1918	0.0270025	1.04333	1.64776	2.10003	lnc-BHLHE41-2:5	lnc-BHLHE41-2	596	0.789404	NA	NA	NA	NA	NA	NA	NA
	PVD_LNCIPEDIA_2013_1918	0.0270025	1.04333	1.64776	2.10003	lnc-BHLHE41-2:9	lnc-BHLHE41-2	372	0.546256	NA	NA	NA	NA	NA	NA	NA
	PVD_LNCIPEDIA_2013_1920	0.0861935	0.665098	1.90381	1.6859	lnc-BHLHE41-2:12	lnc-BHLHE41-2	1322	1	NA	NA	NA	NA	NA	NA	NA
	PVD_LNCIPEDIA_2013_1920	0.0861935	0.665098	1.90381	1.6859	lnc-BHLHE41-2:13	lnc-BHLHE41-2	1402	0.994326	NA	NA	NA	NA	NA	NA	NA
	PVD_LNCIPEDIA_2013_1920	0.0861935	0.665098	1.90381	1.6859	lnc-BHLHE41-2:8	lnc-BHLHE41-2	2537	0.994902	NA	NA	NA	NA	NA	NA	NA
	PVD_LNCIPEDIA_2013_19237	-0.0125874	-0.342108	-0.96532	-1.23796	lnc-SRPK2-1:2	lnc-SRPK2-1	561	0.984211	NA	NA	NA	NA	NA	NA	NA
	PVD_LNCIPEDIA_2013_19605	-0.442275	1.03412	2.26154	1.82993	lnc-PPEF1-1:2	lnc-PPEF1-1	537	1	NA	NA	NA	NA	NA	NA	NA
	PVD_LNCIPEDIA_2013_1965	0.166091	1.14246	1.37438	1.25974	lnc-BMP4-3:1	lnc-BMP4-3	666	1	NA	NA	NA	NA	NA	NA	NA
	PVD_LNCIPEDIA_2013_21621	0.376762	-0.0194501	-0.640303	-0.955391	lnc-NIPSNAP3B-1:1	lnc-NIPSNAP3B-1	409	1	NA	NA	NA	NA	NA	NA	NA
	PVD_LNCIPEDIA_2013_22057	0.194198	1.95559	1.33376	1.69915	lnc-ANAPC10-1:2	lnc-ANAPC10-1	818	0.791103	NA	NA	NA	NA	NA	NA	NA
	PVD_LNCIPEDIA_2013_22150	0.325603	0.269837	1.1472	1.34552	lnc-YLPM1-1:2	lnc-YLPM1-1	633	0.995283	NA	NA	NA	NA	NA	NA	NA
	PVD_LNCIPEDIA_2013_22291	-0.115564	0.844618	1.8668	1.34691	lnc-RNF125-1:1	lnc-RNF125-1	388	0.768317	NA	NA	NA	NA	NA	NA	NA
	PVD_LNCIPEDIA_2013_22977	-0.0907297	-0.279282	-0.329343	-0.865288	lnc-MECR-2:1	lnc-MECR-2	438	1	NA	NA	NA	NA	NA	NA	NA
	PVD_LNCIPEDIA_2013_23436	-0.269237	-0.504526	-1.0269	-1.22922	lnc-LRRTM1-3:1	lnc-LRRTM1-3	407	0.574048	NA	NA	NA	NA	NA	NA	NA
	PVD_LNCIPEDIA_2013_23772	-0.196401	0.420585	2.30699	2.47019	lnc-LRP8-3:1	lnc-LRP8-3	180	0.227848	NA	NA	NA	NA	NA	NA	NA
	PVD_LNCIPEDIA_2013_24365	0.307099	0.31266	1.84532	2.3255	lnc-ALG13-1:1	lnc-ALG13-1	2636	0.959942	NA	NA	NA	NA	NA	NA	NA
	PVD_LNCIPEDIA_2013_24550	-0.265491	0.222542	1.97256	1.43294	lnc-SEPT9-2:1	lnc-SEPT9-2	3977	0.907991	NA	NA	NA	NA	NA	NA	NA
	PVD_LNCIPEDIA_2013_24568	-0.0219476	0.19189	0.0397834	1.20973	lnc-SCYL1-1:1	lnc-SCYL1-1	8638	0.998844	NA	NA	NA	NA	NA	NA	NA
	PVD_LNCIPEDIA_2013_24568	-0.0219476	0.19189	0.0397834	1.20973	lnc-SCYL1-1:2	lnc-SCYL1-1	8638	0.998844	NA	NA	NA	NA	NA	NA	NA
	PVD_LNCIPEDIA_2013_2538	-0.291318	0.00454462	0.57932	1.17527	lnc-C1orf201-2:1	lnc-C1orf201-2	562	1	NA	NA	NA	NA	NA	NA	NA
	PVD_LNCIPEDIA_2013_2538	-0.291318	0.00454462	0.57932	1.17527	lnc-C1orf201-2:2	lnc-C1orf201-2	672	1	NA	NA	NA	NA	NA	NA	NA
	PVD_LNCIPEDIA_2013_25456	0.696571	0.396115	0.889239	1.95161	lnc-CELF4-7:1	lnc-CELF4-7	1526	0.67943	NA	NA	NA	NA	NA	NA	NA
	PVD_LNCIPEDIA_2013_25456	0.696571	0.396115	0.889239	1.95161	lnc-CELF4-7:2	lnc-CELF4-7	1367	0.655007	NA	NA	NA	NA	NA	NA	NA
	PVD_LNCIPEDIA_2013_25456	0.696571	0.396115	0.889239	1.95161	lnc-CELF4-7:3	lnc-CELF4-7	1562	0.989234	NA	NA	NA	NA	NA	NA	NA
	PVD_LNCIPEDIA_2013_25465	0.0584717	0.977106	2.65759	3.01679	lnc-PLA2G2C-1:1	lnc-PLA2G2C-1	419	0.931111	NA	NA	NA	NA	NA	NA	NA
	PVD_LNCIPEDIA_2013_25725	0.121999	0.295413	0.830326	1.03143	lnc-XXbac-B461K10.4.1-1:1	lnc-XXbac-B461K10.4.1-1	4264	0.999063	NA	NA	NA	NA	NA	NA	NA
	PVD_LNCIPEDIA_2013_25805	-0.242636	0.380329	1.18994	1.30071	lnc-CDH5-1:1	lnc-CDH5-1	1333	0.638716	NA	NA	NA	NA	NA	NA	NA
	PVD_LNCIPEDIA_2013_2598	0.0624929	0.94793	1.36317	1.5822	lnc-C20orf202-1:1	lnc-C20orf202-1	9	0.028754	NA	NA	NA	NA	NA	NA	NA
	PVD_LNCIPEDIA_2013_3053	0.257266	-0.813269	-0.979459	-1.16739	lnc-C9orf69-2:2	lnc-C9orf69-2	1214	1	NA	NA	NA	NA	NA	NA	NA
	PVD_LNCIPEDIA_2013_3053	0.257266	-0.813269	-0.979459	-1.16739	lnc-C9orf69-2:3	lnc-C9orf69-2	129	0.416129	NA	NA	NA	NA	NA	NA	NA
	PVD_LNCIPEDIA_2013_3511	-0.11995	0.45144	1.97275	1.38357	lnc-CD53-1:1	lnc-CD53-1	2289	0.99565	NA	NA	NA	NA	NA	NA	NA
	PVD_LNCIPEDIA_2013_3529	-0.650758	-0.842415	-1.33354	-1.37264	lnc-CD9-3:1	lnc-CD9-3	127	0.38253	NA	NA	NA	NA	NA	NA	NA
	PVD_LNCIPEDIA_2013_4212	0.138876	0.493415	1.56615	1.25043	lnc-COIL-2:1	lnc-COIL-2	297	0.86087	NA	NA	NA	NA	NA	NA	NA
	PVD_LNCIPEDIA_2013_4212	0.138876	0.493415	1.56615	1.25043	lnc-COIL-2:2	lnc-COIL-2	248	0.637532	NA	NA	NA	NA	NA	NA	NA
	PVD_LNCIPEDIA_2013_4212	0.138876	0.493415	1.56615	1.25043	lnc-COIL-2:3	lnc-COIL-2	246	0.376723	NA	NA	NA	NA	NA	NA	NA
	PVD_LNCIPEDIA_2013_4212	0.138876	0.493415	1.56615	1.25043	lnc-COIL-2:4	lnc-COIL-2	231	0.191225	NA	NA	NA	NA	NA	NA	NA
	PVD_LNCIPEDIA_2013_4212	0.138876	0.493415	1.56615	1.25043	lnc-COIL-2:6	lnc-COIL-2	99	0.55618	NA	NA	NA	NA	NA	NA	NA
	PVD_LNCIPEDIA_2013_4212	0.138876	0.493415	1.56615	1.25043	lnc-COIL-2:7	lnc-COIL-2	275	0.219473	NA	NA	NA	NA	NA	NA	NA
	PVD_LNCIPEDIA_2013_4315	0.463619	2.04147	1.81672	1.66027	lnc-COX10-4:1	lnc-COX10-4	1824	0.876923	NA	NA	NA	NA	NA	NA	NA
	PVD_LNCIPEDIA_2013_4419	-0.0894956	-0.742201	-1.06308	-1.30183	lnc-CREG1-3:1	lnc-CREG1-3	2196	0.891596	NA	NA	NA	NA	NA	NA	NA
	PVD_LNCIPEDIA_2013_4656	0.239176	0.0872089	1.28099	1.21966	lnc-CTU2-6:7	lnc-CTU2-6	1988	1	NA	NA	NA	NA	NA	NA	NA
	PVD_LNCIPEDIA_2013_4656	0.239176	0.0872089	1.28099	1.21966	lnc-CTU2-6:1	lnc-CTU2-6	932	0.993603	NA	NA	NA	NA	NA	NA	NA
	PVD_LNCIPEDIA_2013_4816	-0.0123506	0.442605	0.877128	1.67811	lnc-DCAF10-2:1	lnc-DCAF10-2	971	0.993859	NA	NA	NA	NA	NA	NA	NA
	PVD_LNCIPEDIA_2013_4830	0.0803773	0.288835	0.309041	1.63634	lnc-DCBLD2-1:1	lnc-DCBLD2-1	519	0.852217	NA	NA	NA	NA	NA	NA	NA
	PVD_LNCIPEDIA_2013_4830	0.0803773	0.288835	0.309041	1.63634	lnc-DCBLD2-1:2	lnc-DCBLD2-1	521	0.734838	NA	NA	NA	NA	NA	NA	NA
	PVD_LNCIPEDIA_2013_4830	0.0803773	0.288835	0.309041	1.63634	lnc-DCBLD2-1:3	lnc-DCBLD2-1	278	0.599138	NA	NA	NA	NA	NA	NA	NA
	PVD_LNCIPEDIA_2013_5746	0.0558934	-0.148584	0.61422	1.16274	lnc-ERP44-2:1	lnc-ERP44-2	407	0.840909	NA	NA	NA	NA	NA	NA	NA
	PVD_LNCIPEDIA_2013_5832	0.742866	0.0523456	1.2262	3.37342	lnc-EXT1-1:1	lnc-EXT1-1	129	0.18118	NA	NA	NA	NA	NA	NA	NA
	PVD_LNCIPEDIA_2013_5919	-0.0222999	-0.124461	0.501519	1.4029	lnc-FAM120AOS-1:1	lnc-FAM120AOS-1	40	0.0633914	NA	NA	NA	NA	NA	NA	NA
	PVD_LNCIPEDIA_2013_6939	-0.255251	-1.8781	-1.6271	-1.67462	lnc-GLB1L2-4:1	lnc-GLB1L2-4	3428	0.945916	NA	NA	NA	NA	NA	NA	NA
	PVD_LNCIPEDIA_2013_7306	-0.000193175	-1.34485	-1.73507	-2.19165	lnc-GSDMC-1:2	lnc-GSDMC-1	371	0.223359	NA	NA	NA	NA	NA	NA	NA
	PVD_LNCIPEDIA_2013_7306	-0.000193175	-1.34485	-1.73507	-2.19165	lnc-GSDMC-1:3	lnc-GSDMC-1	371	0.223494	NA	NA	NA	NA	NA	NA	NA
	PVD_LNCIPEDIA_2013_7306	-0.000193175	-1.34485	-1.73507	-2.19165	lnc-GSDMC-1:4	lnc-GSDMC-1	146	0.101671	NA	NA	NA	NA	NA	NA	NA
	PVD_LNCIPEDIA_2013_7306	-0.000193175	-1.34485	-1.73507	-2.19165	lnc-GSDMC-1:5	lnc-GSDMC-1	292	0.345972	NA	NA	NA	NA	NA	NA	NA
	PVD_LNCIPEDIA_2013_7573	-0.0890528	-0.824523	-1.25848	-1.32146	lnc-HIST1H3F-1:1	lnc-HIST1H3F-1	1330	1	NA	NA	NA	NA	NA	NA	NA
	PVD_LNCIPEDIA_2013_7599	-0.0458688	-0.265105	0.994717	1.16153	lnc-HLA-DRB1-3:1	lnc-HLA-DRB1-3	229	0.919679	NA	NA	NA	NA	NA	NA	NA
	PVD_LNCIPEDIA_2013_7878	-0.0684816	-0.191868	-0.62668	-1.05616	lnc-IFLTD1-1:1	lnc-IFLTD1-1	407	0.589001	NA	NA	NA	NA	NA	NA	NA
	PVD_LNCIPEDIA_2013_8190	0.0727737	-0.0294715	0.886743	1.30277	lnc-ITGB3BP-1:5	lnc-ITGB3BP-1	53	0.129268	NA	NA	NA	NA	NA	NA	NA
	PVD_LNCIPEDIA_2013_8461	-0.0478214	0.927981	1.84576	2.91666	lnc-KCTD1-1:1	lnc-KCTD1-1	167	0.0657998	NA	NA	NA	NA	NA	NA	NA
	PVD_LNCIPEDIA_2013_9205	-0.0289418	-0.192942	1.70256	1.18943	lnc-LRRC6-2:1	lnc-LRRC6-2	109	0.751724	NA	NA	NA	NA	NA	NA	NA
	PVD_LNCIPEDIA_2013_9670	0.0719999	0.216583	1.08962	1.96463	lnc-MEGF10-1:1	lnc-MEGF10-1	284	1	NA	NA	NA	NA	NA	NA	NA
	PVD_LNCIPEDIA_2013_9703	0.245012	0.221471	1.23158	1.43821	lnc-METAP1-3:1	lnc-METAP1-3	4675	0.981112	NA	NA	NA	NA	NA	NA	NA
	PVD_LNCIPEDIA_2013_9703	0.245012	0.221471	1.23158	1.43821	lnc-METAP1-3:7	lnc-METAP1-3	585	0.948136	NA	NA	NA	NA	NA	NA	NA
	PVD_LNCIPEDIA_2013_9984	0.238811	0.38178	1.19808	1.41977	lnc-MRFAP1L1-2:1	lnc-MRFAP1L1-2	384	1	NA	NA	NA	NA	NA	NA	NA
	PVD_LNCIPEDIA_2013_9984	0.238811	0.38178	1.19808	1.41977	lnc-MRFAP1L1-2:2	lnc-MRFAP1L1-2	359	0.991713	NA	NA	NA	NA	NA	NA	NA
	PVD_LNCIPEDIA_2013_9984	0.238811	0.38178	1.19808	1.41977	lnc-MRFAP1L1-2:3	lnc-MRFAP1L1-2	346	1	NA	NA	NA	NA	NA	NA	NA
	PVD_LNCIPEDIA_2013_9984	0.238811	0.38178	1.19808	1.41977	lnc-MRFAP1L1-2:4	lnc-MRFAP1L1-2	449	0.908907	NA	NA	NA	NA	NA	NA	NA
	A_23_P149050	-0.0660686	0.704805	-0.0146897	-1.07917	NA	NA	NA	NA	NR_024321	NR_024321	NR_024321	Hs.351445	79854	LINC00115
	A_23_P406227	0.137059	0.0248846	1.1583	1.12616	NA	NA	NA	NA	NR_024399	NR_024399	NR_024399	Hs.499548	197187	MGC23284
	A_24_P118011	-0.0129985	1.23668	1.3408	2.9065	NA	NA	NA	NA	NR_027258	NR_027258	NR_027258		344405	PRORSD1P	ENST00000295112
	A_24_P15621	-0.226057	0.478424	1.56064	1.11583	NA	NA	NA	NA	NR_003083	NR_003083	NR_003083	Hs.433146	386757	SLC6A10P	ENST00000359871
	A_32_P221305	0.110951	-0.056672	0.905773	1.68665	NA	NA	NA	NA	NR_024420	NR_024420	NR_024420	Hs.434403	389634	LOC389634	ENST00000420040
	A_32_P74120	-0.0155454	0.546884	0.798814	0.969939	NA	NA	NA	NA	NR_024584	NR_024584	NR_024584	Hs.465405	728875	LOC728875	ENST00000452795
	A_32_P923011	0.0949708	-0.190354	-0.532409	-1.25816	NA	NA	NA	NA	NR_026818	NR_026818	NR_026818	Hs.640260	645520	FAM138A	ENST00000305248
	A_33_P3219095	0.167193	0.946697	2.43962	1.89311	NA	NA	NA	NA	NR_024259	NR_024259	NR_024259	Hs.170599	728606	LOC728606
	A_33_P3223097	-0.200931	0.52491	0.994166	1.01808	NA	NA	NA	NA	NR_026761	NR_026761	NR_026761	Hs.523932	84791	LINC00467
	A_33_P3226395	0.0836101	-0.0443197	0.845317	1.60868	NA	NA	NA	NA	NR_024420	NR_024420	NR_024420	Hs.434403	389634	LOC389634	ENST00000420040
	A_33_P3229215	-0.134093	0.784646	1.45926	1.65089	NA	NA	NA	NA	NR_024126	NR_024126	NR_024126	Hs.664752	84852	ATP1A1OS	ENST00000369492
	A_33_P3254380	0.164759	0.178016	0.515168	0.95629	NA	NA	NA	NA	NR_033801	NR_033801	NR_033801	Hs.620643	121456	SLC9A7P1	ENST00000328306
	A_33_P3267330	-0.238508	-0.0602223	0.901034	1.16413	NA	NA	NA	NA	NR_003245	NR_003245	NR_003245	Hs.635159	768097	HAR1B
	A_33_P3323928	0.0133269	0.466582	-0.368764	-1.10458	NA	NA	NA	NA	NR_026762	NR_026762	NR_026762	Hs.654734	90271	LINC00263
	A_33_P3337019	0.252212	0.865986	1.41976	0.954567	NA	NA	NA	NA	XR_110914	XR_110914	XR_110914	Hs.647238	728975	LOC728975
	A_33_P3884179	0.123533	0.575098	1.15819	1.19259	NA	NA	NA	NA	NR_040097	NR_040097	NR_040097	Hs.503463	100506123	LOC100506123	ENST00000448494
	PVD_2013_lncrnadb_40	0.128691	0.657582	1.29598	0.964868	NA	NA	NA	NA	NA	NA	NA	NA	NA	Sox2ot	NA
