# Supplementary material for: Differential expression of lncRNAs during the HIV replication cycle: an underestimated layer in the HIV-host interplay
Source: Sci Rep. 2016 Oct 26;6:36111. doi: 10.1038/srep36111 (PMC5080576; doi:10.1038/srep36111)
Supplement: Supplementary Information [file srep36111-s5.xls]

## Sheet: overview
	Supplementary Data 8: Overlap with Peng et al.
	8A	Overview of overlapping genes as absolute numbers and percentages.
		We considered for our dataset the 18h and 30h time point, whereas Peng et al. considered 12 h and 24 h time point
	8B	Overview of overlapping genes (GeneIDs)

## Sheet: 8A_overlap_percentage
	Overlap (#)
		Trypsteen et al.
	Peng et al. 12h	18h	30h	combined
	lncrna	5	1	5
	mrna	62	26	66
	Peng et al. 24h	18h	30h	combined
	lncrna	24	10	25
	mrna	329	118	349
	Overlap (%)
		Trypsteen et al.
	Peng et al. 12h	18h	30h	combined
	lncrna	1.7	1.4	1.5
	mrna	8.5	9.7	9
	Peng et al. 24h	18h	30h	combined
	lncrna	8.1	13.5	7.6
	mrna	45	44	47

## Sheet: 8B_overlap_genesymbols
	mrna overlap 12h	mrna overlap 24h	lnc overlap 12h		lnc overlap 24h
	HGNC	HGNC	lncipedia+refseq	EnsemblID	lncipedia+refseq	EnsemblID
1	RGS16	RGS16	lnc-SLC45A1-2	XLOC_000043	lnc-CRYBA4-1	ENSG00000225783
2	S1PR3	ST3GAL1	NR_024126	ENSG00000203865	lnc-PTS-1	ENSG00000250303
3	STRA6	ATP2B4	NR_029373	ENSG00000232021	lnc-BHLHE41-2	ENSG00000246695
4	SPNS3	HEY1	NR_002832	ENSG00000245573	lnc-AGXT2L1-1	ENSG00000234492
5	SMARCD3	C9orf47	NR_033369	ENSG00000237119	lnc-SCYL1-1	ENSG00000251562
6	IL4R	EID2B			lnc-CCDC90B-2	ENSG00000247137
7	AKR1C3	S1PR3			lnc-DZIP1-1	ENSG00000247400
8	LIMA1	GLI3			lnc-SCD-1	ENSG00000235823
9	ICAM2	PLAU			lnc-CDH5-1	ENSG00000246898
10	GAA	STRA6			lnc-ING1-1	XLOC_010500
11	ZDHHC4	APC2			lnc-TUBGCP3-1	XLOC_010734
12	AEBP1	SNPH			lnc-C5orf39-2	XLOC_004803
13	MOV10	ACBD4			lnc-IFLTD1-1	XLOC_010031
14	FXYD2	FIZ1			lnc-S1PR1-3	XLOC_000319
15	SMPD1	NICN1			lnc-METAP1-3	ENSG00000246090
16	GSS	DGAT1			lnc-ZNF131-1	ENSG00000215068
17	KLHL6	SMARCD3			lnc-ACOX3-1	ENSG00000251615
18	SLA	QSOX1			NR_024126	ENSG00000203865
19	SATB1	PPEF1			NR_024399	ENSG00000260630
20	MFSD11	CTH			NR_040058	ENSG00000245849
21	C9orf123	S100A11			NR_024259	ENSG00000265369
22	BAIAP2	IL26			NR_036480	ENSG00000261373
23	MAZ	ARG2			NR_002832	ENSG00000245573
24	ADAM23	NEIL1			NR_024348	ENSG00000260852
25	ATG16L2	IL4R			NR_033369	ENSG00000237119
26	GAD1	ZNF211
27	PLXDC1	PQLC3
28	ZNF610	BMP10
29	TMEM44	SIDT1
30	HECTD1	KLHL3
31	TEX14	SLC29A1
32	PDXK	KIFC1
33	BZRAP1	GFOD1
34	TTLL7	GPNMB
35	TBCD	HHAT
36	MICAL1	AKR1C3
37	SLC16A14	WIPI1
38	ITM2C	BCAS3
39	CAPRIN2	ID2
40	IKZF2	DZIP3
41	SHISA9	GPR65
42	HLA-DOA	SAMD9L
43	HK2	GOLM1
44	NMNAT1	ANXA2
45	ARSA	CTSH
46	PITX1	PTGER4
47	KCTD12	DOCK11
48	ADAMTS17	ARHGAP12
49	C1orf86	MPZL2
50	SH2D1A	YPEL3
51	TMEM175	LIMA1
52	TMEM59L	SCPEP1
53	CCNI2	SLC16A6
54	PTPRD	GAA
55	ZDHHC8	SAT2
56	FAM46C	TOX2
57	FERMT2	NAAA
58	HMGA2	DBN1
59	MRC2	AEBP1
60	SYNGR1	MOV10
61	HIST1H3H	NUDT13
62	ACSS1	FXYD2
63	TTC7B	SRGAP1
64	TP53I13	DNAH9
65	SH3BP1	MOB3C
66	PNPLA7	RASSF2
67		PCBP4
68		CD38
69		C8orf44
70		TSGA10
71		REEP2
72		PIK3C2B
73		CTBS
74		TRAF5
75		PPAP2B
76		UBE4A
77		IL10RA
78		SMPD1
79		CACNB3
80		SLC41A2
81		VPS13C
82		TRPV2
83		KLHL29
84		GSS
85		ADARB1
86		ACAD11
87		FSTL1
88		SERPINB1
89		AIF1
90		LRRC1
91		PODXL
92		ARHGAP10
93		OSBPL3
94		SLA
95		TRO
96		ATP7A
97		FRMD4A
98		HIST1H1B
99		PRKCE
100		MAMLD1
101		SMARCA2
102		GRAMD1C
103		GAB3
104		PCSK5
105		GFI1
106		PPM1M
107		MANBA
108		SATB1
109		MAN2C1
110		MFSD11
111		IL27RA
112		KIAA0226
113		TTC39C
114		MECOM
115		SQRDL
116		PPAPDC1B
117		TTC18
118		MAZ
119		SP140L
120		PPFIBP1
121		PLCH1
122		FCHO2
123		ADAM23
124		PPP1R16B
125		CACNA2D4
126		SEC31B
127		ATG16L2
128		HIST1H2AL
129		SNX29
130		DNM3
131		KIAA0247
132		TM4SF19
133		MAFK
134		GAD1
135		HEXIM2
136		CPNE2
137		FBRS
138		TULP4
139		PLXDC1
140		CD1A
141		JMJD7-PLA2G4B
142		SLC2A11
143		PRUNE2
144		CAMSAP2
145		ZBTB20
146		PLXNC1
147		ARHGEF7
148		C11orf65
149		STXBP5L
150		SBF2
151		HMGA1
152		NTNG2
153		TMEM44
154		CAST
155		TMEM106A
156		SAMD1
157		LAX1
158		CSRP2
159		DENND2C
160		DHRS1
161		SYNE1
162		ZNF671
163		ZNF181
164		HECTD1
165		TEX14
166		PLXNB1
167		DOCK4
168		ODF2
169		SHC3
170		ETFDH
171		DISC1
172		PHF11
173		AIM1
174		TRAPPC2
175		CD53
176		FLT3LG
177		ZNF787
178		ACVR1
179		C6orf1
180		IFNGR1
181		PRKAR1B
182		PITPNC1
183		TLR5
184		TBC1D4
185		EPHX2
186		FOXN3
187		CATSPER2
188		ZNF585A
189		ZNF585B
190		ZNF540
191		GPCPD1
192		LY96
193		TMEM2
194		GPRASP1
195		ARHGEF40
196		PEAK1
197		BZRAP1
198		MST1
199		KLHDC8B
200		PARP14
201		TTLL7
202		RAB30
203		RASSF5
204		RAB15
205		FOXO1
206		RUFY3
207		MAPT
208		IFI27L1
209		SENP7
210		TBCD
211		CDKL5
212		MICAL1
213		ARL15
214		CAPS
215		RABGAP1L
216		LY6E
217		MEIS1
218		SLC7A5
219		SLC16A14
220		TNIK
221		LHPP
222		C19orf55
223		ITM2C
224		AHI1
225		KLF3
226		VCL
227		DENND5B
228		CAPRIN2
229		C17orf51
230		AGPHD1
231		STK17B
232		SRP9
233		TRANK1
234		SYNE2
235		CHML
236		PHACTR2
237		SCAMP4
238		NLRP1
239		GCC2
240		LOXL3
241		PTEN
242		SLIT1
243		PLCB1
244		QTRT1
245		IKZF2
246		CASK
247		ISM1
248		FAM171B
249		SLC30A4
250		HIST1H2AM
251		SHC4
252		GOLGA8A
253		HLA-DOA
254		TRIM66
255		INPP1
256		NBPF10
257		CREB3L2
258		STAT2
259		HK2
260		NMNAT1
261		TBC1D2
262		LONRF3
263		RNF213
264		HECTD2
265		ARHGAP26
266		GRHL1
267		RORB
268		CHN2
269		LARP6
270		MXRA7
271		KCTD12
272		ADAMTS17
273		LTB
274		GRIP1
275		RNF125
276		DGKA
277		SIRT5
278		OGN
279		YPEL5
280		SH2D1A
281		TMEM175
282		ABCC5
283		TMEM59L
284		GLB1L2
285		CCNI2
286		TBC1D8
287		PTPRD
288		PTPRE
289		ZFPM1
290		ZDHHC8
291		FAM46C
292		METTL4
293		ZNF345
294		HSPA8
295		SLC6A8
296		AUTS2
297		ARHGAP27
298		IRX1
299		PLEKHM3
300		CASZ1
301		RNF216
302		SIL1
303		FERMT2
304		PATL2
305		APBB3
306		HMGA2
307		P2RX4
308		RTN3
309		MRC2
310		BBX
311		KLF16
312		SLC25A30
313		ADAM15
314		NDRG2
315		CHRNA3
316		PDE4D
317		SPIRE1
318		MBNL2
319		IPCEF1
320		HLA-B
321		HIST1H3H
322		SLC22A23
323		CLCN5
324		ALS2
325		GLIPR1
326		DDX58
327		DPF3
328		ALCAM
329		SERAC1
330		MBD5
331		TPST1
332		IL32
333		NXF3
334		RNFT1
335		HDAC7
336		TTC7B
337		STARD9
338		METTL7A
339		SOCS1
340		LST1
341		VPS53
342		TMCC2
343		ABAT
344		TP53I13
345		PLK1
346		SAMD12
347		ARHGAP23
348		FLYWCH1
349		PNPLA7
