# Supplementary material for: Differential expression of lncRNAs during the HIV replication cycle: an underestimated layer in the HIV-host interplay
Source: Sci Rep. 2016 Oct 26;6:36111. doi: 10.1038/srep36111 (PMC5080576; doi:10.1038/srep36111)
Supplement: Supplementary Information [file srep36111-s6.xls]

## Sheet: TF_HIV
	Supplementary Data 10. Overview of transcription factors with characterized role in HIV and lncRNA targets
	TFs	Time point	complex	HIV interaction/effect	lncRNA targets
	TAF1,TAF3,TAF7	18h, 30h	TFIID	Tat	lnc?MRFAP1L1?2, lnc?MEGF10?1, lnc?RNF125?1, lnc?SCYL1?1, lnc?HIST2H2AA3?1, lnc?BCL7C?2, lnc?C7orf44?1, lnc?LTBP3?1, lnc?LEF1?3
	UBTF	6h	/	Tat	lnc?SGTB?1, lnc?C5orf42?2, lnc?OPN4?1, lnc?PCGF2?2, lnc?PABPN1L?1, lnc?LTBP3?1, lnc?ZSCAN10?4, lnc?COX10?4
	BRD3	18h, 30h	/	Tat	lnc?SCYL1?1, lnc?BHLHE41?2, lnc?COX10?4, lnc?C7orf44?1, lnc?TMEM178?1, lnc?ITGB7?1, lnc?SAMD11?1, lnc?EIF2AK4?2, lnc?METTL23?2, lnc?C7orf44?1, lnc?EVX1?13, lnc?LEKR1?4, lnc?LEF1?3
	sin3A	18h	/	Tat	lnc?SLC6A9?2, lnc?LRRC6?2, lnc?IGFBP4?1, lnc?LTBP3?1
	ELK4	18h	/	Vif	lnc?PCGF2?2, lnc?ARRDC3?1, lnc?BCL7C?2, lnc?C5orf39?2, lnc?MYOM1?1, lnc?METTL23?2, lnc?NAV1?3, lnc?EVX1?13, lnc?PTS?1, lnc?LEKR1?4, lnc?LTBP3?1
	CHD1	6h	/	transcription	lnc?SGTB?1, lnc?C5orf42?2, lnc?PCGF2?2, lnc?PABPN1L?1, lnc?LTBP3?1
	ATF3	6h	SWI/SNF	HIV promotor	lnc?ARRDC3?1, lnc?OPN4?1, lnc?PCGF2?2, lnc?PABPN1L?1, lnc?LTBP3?1, lnc?ZSCAN10?4, lnc?COX10?4
	RBBP5	18h, 30h	/	HIV promotor	lnc?PTS?1, lnc?MRFAP1L1?2, lnc?FAM120AOS?1, nc?TMEM178?1,lnc?EXT1?1, lnc?MRFAP1L1?2, lnc?RP11?181C3.1.1?1, lnc?C7orf44?1, lnc?EVX1?13, lnc?LEF1?3
	PML	30h	/	latency reactivation	lnc?PTS?1, lnc?MRFAP1L1?2, lnc?SCYL1?1, nc?TMEM178?1, lnc?HLA?DRB1?3
	KDMB5	30h	/	infection KD	lnc?PTS?1, lnc?MRFAP1L1?2, lnc?SCYL1?1, lnc?CTU2?6
