# Supplementary material for: Differential expression of lncRNAs during the HIV replication cycle: an underestimated layer in the HIV-host interplay
Source: Sci Rep. 2016 Oct 26;6:36111. doi: 10.1038/srep36111 (PMC5080576; doi:10.1038/srep36111)
Supplement: Supplementary Information [file srep36111-s7.xls]

## Sheet: overview
	Supplemental Data 11. Overview of cis analysis results for all identified lncRNA-mRNA pairs.
	11A: all_pairs	all mrna lncrna pairs found for the differentially expressed lncrna
	11B: hivlink_pairs	mrna has a known hiv interaction
	11C: DE_pairs	mrna and lncrna are differentially expressed in the dataset
	11D: hivlink_DE_pairs	mrna and lncrna are differentially expressed in the dataset and the mrna has a known hiv interaction

## Sheet: 11A_all_pairs_tad
	type	LNCipediaGeneID	start	stop	strand	chr	ensembl_gene_id	ensembl_transcript_id	hgnc_symbol	strand.1	transcript_start	transcript_end	chromosome_name	distance	hiv.interaction	tad_hesc
1	antisense_up	lnc-ACOX3-1	8356816	8360065	-	4	ENSG00000248986	ENST00000503186		1	8322006	8325692	4	31124	0	Yes
2	antisense_up	lnc-AGXT2L1-1	109459345	109541620	-	4	ENSG00000232021	ENST00000512129	LEF1-AS1	1	109097444	109177992	4	281353	0	Yes
3	antisense_up	lnc-AKT3-2	244210525	244212010	-	1	ENSG00000236031	ENST00000439849		1	243708834	243711631	1	498894	0	Yes
4	antisense_up	lnc-AL020996.1-1	26143225	26146345	-	1	ENSG00000162430	ENST00000494537	SEPN1	1	26139219	26142481	1	744	0	Yes
5	antisense_up	lnc-ANAPC10-1	145564067	145582509	-	4	ENSG00000250504	ENST00000504966	KRT18P51	1	145493390	145494135	4	69932	0	Yes
6	antisense_up	lnc-ANKRD26-3	27220134	27233709	-	10	ENSG00000238414	ENST00000458804		1	27157094	27157193	10	62941	0	Yes
7	antisense_up	lnc-ANKRD60-1	56739116	56747176	-	20	ENSG00000124237	ENST00000371168	C20orf85	1	56725960	56736206	20	2910	0	Yes
8	antisense_up	lnc-ARRDC3-1	90597137	90610346	-	5	ENSG00000199643	ENST00000362773	RNU4-90P	1	90566544	90566684	5	30453	0	Yes
9	antisense_up	lnc-B3GAT2-3	71931159	72130522	-	6	ENSG00000207180	ENST00000384451	RNU6-411P	1	71892315	71892421	6	38738	0	Yes
10	antisense_up	lnc-BCL7C-2	30930639	30934590	-	16	ENSG00000150281	ENST00000279804	CTF1	1	30907928	30914881	16	15758	0	Yes
11	antisense_up	lnc-BEGAIN-2	101142266	101146221	-	14	ENSG00000196273	ENST00000556697	LINC00523	1	101123587	101139112	14	3154	0	Yes
12	antisense_up	lnc-BHLHE41-2	26092261	26112698	-	12	ENSG00000255725	ENST00000543961		1	25956232	25957460	12	134801	0	Yes
13	antisense_up	lnc-C1orf201-2	24822583	24829386	-	1	ENSG00000001461	ENST00000003912	NIPAL3	1	24742293	24799466	1	23117	0	Yes
14	antisense_up	lnc-C1QTNF5-1	119206958	119208019	-	11	ENSG00000110395	ENST00000264033	CBL	1	119076752	119178859	11	28099	1	Yes
15	antisense_up	lnc-C5orf39-2	42985139	42993563	-	5	ENSG00000250711	ENST00000503606		1	42972726	42973194	5	11945	0	Yes
16	antisense_up	lnc-C7orf44-1	43548326	43562141	-	7	ENSG00000002746	ENST00000461842	HECW1	1	43519207	43524214	7	24112	0	Yes
17	antisense_up	lnc-C9orf69-2	138999330	139001270	-	9	ENSG00000238058	ENST00000423793		1	138799658	138805359	9	193971	0	Yes
18	antisense_up	lnc-CCDC90B-2	82895532	82905290	-	11	ENSG00000165494	ENST00000528336	PCF11	1	82891464	82894101	11	1431	0	Yes
19	antisense_up	lnc-CD58-1	117035644	117041834	-	1	ENSG00000200547	ENST00000363677		1	116995158	116995249	1	40395	0	Yes
20	antisense_up	lnc-CDRT15-2	13659794	13972812	-	17	ENSG00000273098	ENST00000607906		1	12999225	13004245	17	655549	0	Yes
21	antisense_up	lnc-CELF4-7	36737731	37380282	-	18	ENSG00000253038	ENST00000517229	RNU6-706P	1	36613971	36614074	18	123657	0	Yes
22	antisense_up	lnc-CHADL-1	41605125	41613631	-	22	ENSG00000100393	ENST00000263253	EP300	1	41487790	41576081	22	29044	1	Yes
23	antisense_up	lnc-CHRNA3-1	78881464	78883618	-	15	ENSG00000041357	ENST00000044462	PSMA4	1	78832755	78841604	15	39860	1	Yes
24	antisense_up	lnc-COIL-2	55148882	55162434	-	17	ENSG00000261192	ENST00000567452	RNF126P1	1	55122839	55124158	17	24724	0	Yes
25	antisense_up	lnc-CPPED1-3	12650209	12651551	-	16	ENSG00000260601	ENST00000565359		1	12639339	12640541	16	9668	0	Yes
26	antisense_up	lnc-CREG1-3	167596621	167599911	-	1	ENSG00000231029	ENST00000422817		1	167560629	167561083	1	35538	0	Yes
27	antisense_up	lnc-DCBLD2-1	98432740	98451495	-	3	ENSG00000244153	ENST00000466609	WWP1P1	1	98376646	98379414	3	53326	0	Yes
28	antisense_up	lnc-DGAT1-1	145538252	145538801	-	8	ENSG00000185122	ENST00000528842	HSF1	1	145536727	145537867	8	385	1	Yes
29	antisense_up	lnc-DNAJC8-1	28566019	28573670	-	1	ENSG00000130770	ENST00000497986	ATPIF1	1	28562620	28564616	1	1403	0	Yes
30	antisense_up	lnc-DTYMK-1	242658393	242666203	-	2	ENSG00000168395	ENST00000492488	ING5	1	242641450	242651795	2	6598	0	Yes
31	antisense_up	lnc-EDEM3-2	184618283	184622348	-	1	ENSG00000116667	ENST00000235307	C1orf21	1	184356192	184598154	1	20129	0	Yes
32	antisense_up	lnc-ERP44-2	102648599	102668883	-	9	ENSG00000119508	ENST00000330847	NR4A3	1	102589009	102629173	9	19426	0	Yes
33	antisense_up	lnc-EXT1-1	118750471	118753715	-	8	ENSG00000164758	ENST00000297347	MED30	1	118532952	118552501	8	197970	0	Yes
34	antisense_up	lnc-FAM120AOS-1	96195187	96199403	-	9	ENSG00000201074	ENST00000364204		1	96180137	96180248	9	14939	0	Yes
35	antisense_up	lnc-FAM65B-1	25015179	25042398	-	6	ENSG00000214975	ENST00000414949	PPIAP29	1	24976647	24977210	6	37969	0	Yes
36	antisense_up	lnc-GKN2-1	69135046	69145027	-	2	ENSG00000237576	ENST00000457602		1	69062136	69064856	2	70190	0	Yes
37	antisense_up	lnc-GSDMC-1	130363936	130695925	-	8	ENSG00000222755	ENST00000410823	RN7SKP206	1	130303229	130303521	8	60415	0	Yes
38	antisense_up	lnc-GUCY1A2-1	106544737	106550066	-	11	ENSG00000255065	ENST00000529025		1	106180772	106182518	11	362219	0	Yes
39	antisense_up	lnc-H3F3C-3	32111454	32112260	-	12	ENSG00000256987	ENST00000538830		1	32106823	32108202	12	3252	0	Yes
40	antisense_up	lnc-HES5-1	2481358	2488470	-	1	ENSG00000272449	ENST00000606645		1	2477904	2478899	1	2459	0	Yes
41	antisense_up	lnc-HIST1H3F-1	26251837	26253284	-	6	ENSG00000198327	ENST00000377745	HIST1H4F	1	26240561	26240976	6	10861	1	Yes
42	antisense_up	lnc-HLA-DRB1-3	32627662	32630227	-	6	ENSG00000196735	ENST00000460633	HLA-DQA1	1	32605208	32614839	6	12823	1	Yes
43	antisense_up	lnc-HSPG2-1	22350486	22357707	-	1	ENSG00000142789	ENST00000400271	CELA3A	1	22333943	22339032	1	11454	0	Yes
44	antisense_up	lnc-IFLTD1-1	25537424	25539101	-	12	ENSG00000268076	ENST00000594112		1	25381515	25390840	12	146584	0	Yes
45	antisense_up	lnc-IGFALS-1	1838694	1839187	-	16	ENSG00000095906	ENST00000569898	NUBP2	1	1833000	1838681	16	13	0	Yes
46	antisense_up	lnc-ITGB3BP-1	63786554	63790112	-	1	ENSG00000223683	ENST00000429660		1	63727784	63728378	1	58176	0	Yes
47	antisense_up	lnc-ITGB7-1	53551572	53570212	-	12	ENSG00000257790	ENST00000550578		1	53547056	53548268	12	3304	0	Yes
48	antisense_up	lnc-KCTD1-1	24267584	24283602	-	18	ENSG00000263846	ENST00000584883	CIAPIN1P	1	24179372	24180302	18	87282	0	Yes
49	antisense_up	lnc-LAMA1-1	6919494	6929965	-	18	ENSG00000088756	ENST00000419673	ARHGAP28	1	6834474	6915715	18	3779	0	Yes
50	antisense_up	lnc-LEF1-3	108784634	108910835	-	4	ENSG00000252470	ENST00000516661	RNU6-551P	1	108356275	108356377	4	428257	0	Yes
51	antisense_up	lnc-LRP8-3	53832339	53833917	-	1	ENSG00000225675	ENST00000445039		1	53793905	53802181	1	30158	0	Yes
52	antisense_up	lnc-LTBP3-1	65333532	65337942	-	11	ENSG00000142186	ENST00000270176	SCYL1	1	65292548	65306175	11	27357	0	Yes
53	antisense_up	lnc-MANBA-1	103190872	103371167	-	4	ENSG00000153064	ENST00000504592	BANK1	1	102341118	102995969	4	194903	0	Yes
54	antisense_up	lnc-MARCH4-2	217343752	217363484	-	2	ENSG00000138375	ENST00000486983	SMARCAL1	1	217311845	217316324	2	27428	0	Yes
55	antisense_up	lnc-MECR-2	30181697	30182394	-	1	ENSG00000266678	ENST00000580128		1	29758993	29759074	1	422623	0	Yes
56	antisense_up	lnc-MEF2D-2	156368457	156426391	-	1	ENSG00000237390	ENST00000451362		1	156358018	156365401	1	3056	0	Yes
57	antisense_up	lnc-MTERFD2-2	241949461	241950161	-	2	ENSG00000226321	ENST00000443866		1	241906849	241932728	2	16733	0	Yes
58	antisense_up	lnc-MYOM1-1	3255433	3261848	-	18	ENSG00000101608	ENST00000578562	MYL12A	1	3252216	3254048	18	1385	1	Yes
59	antisense_up	lnc-NUFIP2-1	27696734	27717795	-	17	ENSG00000108255	ENST00000484605	CRYBA1	1	27573892	27581512	17	115222	0	Yes
60	antisense_up	lnc-PABPN1L-1	89003186	89006059	-	16	ENSG00000259881	ENST00000565053		1	88949680	88953544	16	49642	0	Yes
61	antisense_up	lnc-PAQR3-1	79689636	79697127	-	4	ENSG00000251442	ENST00000512322	LINC01094	1	79567371	79603853	4	85783	0	Yes
62	antisense_up	lnc-PCGF2-2	36859457	36862514	-	17	ENSG00000265130	ENST00000583075		1	36757302	36758954	17	100503	0	Yes
63	antisense_up	lnc-PCID2-3	113621797	113623461	-	13	ENSG00000126217	ENST00000442625	MCF2L	1	113556509	113612478	13	9319	0	Yes
64	antisense_up	lnc-PLA2G2C-1	20510734	20513151	-	1	ENSG00000227066	ENST00000417884		1	20480831	20487061	1	23673	0	Yes
65	antisense_up	lnc-PRM1-1	11435665	11439068	-	16	ENSG00000175643	ENST00000572992	RMI2	1	11406757	11410893	16	24772	0	Yes
66	antisense_up	lnc-RGS5-1	163080910	163291722	-	1	ENSG00000117152	ENST00000421743	RGS4	1	163038565	163046592	1	34318	1	Yes
67	antisense_up	lnc-RIMS3-4	40958828	40974333	-	1	ENSG00000187815	ENST00000482712	ZFP69	1	40954818	40956828	1	2000	0	Yes
68	antisense_up	lnc-RP11-204N11.1.1-3	98391946	99008671	-	14	ENSG00000246084	ENST00000554862		1	97925153	98047938	14	344008	0	Yes
69	antisense_up	lnc-RP11-863N1.2.1-1	19928867	19929243	-	18	ENSG00000238907	ENST00000459476		1	19840539	19840640	18	88227	0	Yes
70	antisense_up	lnc-RPRML-3	45060154	45177689	-	17	ENSG00000264999	ENST00000580047	MIR5089	1	45050383	45050466	17	9688	0	Yes
71	antisense_up	lnc-SLA2-3	35136104	35201794	-	20	ENSG00000080845	ENST00000495241	DLGAP4	1	35089881	35129000	20	7104	1	Yes
72	antisense_up	lnc-SLC6A9-2	44409952	44412244	-	1	ENSG00000117407	ENST00000372359	ARTN	1	44398992	44402913	1	7039	0	Yes
73	antisense_up	lnc-SRPK2-1	104622193	104654768	-	7	ENSG00000251911	ENST00000516102		1	104611734	104611805	7	10388	0	Yes
74	antisense_up	lnc-STK3-2	100008557	100025462	-	8	ENSG00000229625	ENST00000420417		1	99973656	99980512	8	28045	0	Yes
75	antisense_up	lnc-SYF2-1	25579604	25594376	-	1	ENSG00000272432	ENST00000607698		1	25574328	25574812	1	4792	0	Yes
76	antisense_up	lnc-TAF12-2	28835513	28837109	-	1	ENSG00000200087	ENST00000363217	SNORA73B	1	28835071	28835274	1	239	0	Yes
77	antisense_up	lnc-TGFBRAP1-4	105552868	105654954	-	2	ENSG00000269707	ENST00000598623		1	105469743	105542510	2	10358	0	Yes
78	antisense_up	lnc-TK2-5	66041411	66048221	-	16	ENSG00000261818	ENST00000563811		1	65614571	65680850	16	360561	0	Yes
79	antisense_up	lnc-TMED5-1	93727742	93811582	-	1	ENSG00000122483	ENST00000455267	CCDC18	1	93671112	93712449	1	15293	0	Yes
80	antisense_up	lnc-TMEM60-1	77286976	77326662	-	7	ENSG00000127947	ENST00000248594	PTPN12	1	77166592	77269388	7	17588	0	Yes
81	antisense_up	lnc-TMEM63A-1	226028583	226034223	-	1	ENSG00000143819	ENST00000445856	EPHX1	1	225997794	226026474	1	2109	0	Yes
82	antisense_up	lnc-TMEM75-1	128698587	128746213	-	8	ENSG00000212993	ENST00000465342	POU5F1B	1	128426535	128432311	8	266276	0	Yes
83	antisense_up	lnc-TP53I11-6	44626057	44626887	-	11	ENSG00000085117	ENST00000525210	CD82	1	44587213	44621759	11	4298	1	Yes
84	antisense_up	lnc-TRIM27-10	28805645	28806783	-	6	ENSG00000221191	ENST00000408264		1	28743693	28743800	6	61845	0	Yes
85	antisense_up	lnc-TSSC1-1	3135352	3149551	-	2	ENSG00000225619	ENST00000422175	MYT1L-AS1	1	2323004	2330882	2	804470	0	Yes
86	antisense_up	lnc-TUBGCP3-1	113341386	113344642	-	13	ENSG00000197595	ENST00000356049	C13orf35	1	113301358	113338811	13	2575	0	Yes
87	antisense_up	lnc-TUFM-3	28831890	28834413	-	16	ENSG00000251417	ENST00000507031		1	28814097	28829149	16	2741	0	Yes
88	antisense_up	lnc-UBE2H-2	129242677	129251482	-	7	ENSG00000240204	ENST00000462322	SMKR1	1	129142320	129152773	7	89904	0	Yes
89	antisense_up	lnc-UNC93B1-2	67792276	67797928	-	11	ENSG00000006534	ENST00000527514	ALDH3B1	1	67789312	67792083	11	193	0	Yes
90	antisense_up	lnc-VEZF1-1	56066399	56072211	-	17	ENSG00000264914	ENST00000579285		1	55989694	55999942	17	66457	0	Yes
91	antisense_up	lnc-VGF-1	100657600	100660889	-	7	ENSG00000169894	ENST00000483133	MUC3A	1	100550330	100611118	7	46482	0	Yes
92	antisense_up	lnc-WDR34-1	131425412	131425857	-	9	ENSG00000227759	ENST00000427516	VTI1BP4	1	131413277	131414424	9	10988	0	Yes
93	antisense_up	lnc-WDR53-1	196358368	196359460	-	3	ENSG00000174013	ENST00000311630	FBXO45	1	196295559	196315930	3	42438	0	Yes
94	antisense_up	lnc-ZBTB20-1	114033347	114052767	-	3	ENSG00000181847	ENST00000486257	TIGIT	1	114009949	114029135	3	4212	0	Yes
95	antisense_up	lnc-ZNF461-1	37173806	37178518	-	19	ENSG00000266935	ENST00000585467		1	37119695	37121092	19	52714	0	Yes
96	antisense_up	lnc-ZNF682-1	20326954	20331228	-	19	ENSG00000256229	ENST00000335117	ZNF486	1	20278083	20311299	19	15655	0	Yes
97	antisense_up	lnc-ZNHIT2-1	64878185	64879167	-	11	ENSG00000149823	ENST00000531146	VPS51	1	64876527	64877329	11	856	0	Yes
98	antisense_up	lnc-ZSCAN10-4	3206736	3207484	-	16	ENSG00000228146	ENST00000428155	CASP16	1	3194244	3199964	16	6772	0	Yes
99	antisense_up_antisense	lnc-ACOX3-1	8356816	8360065	-	4	ENSG00000163995	ENST00000428004	ABLIM2	-1	8008752	8160559	4	196257	0	Yes
100	antisense_up_antisense	lnc-AGXT2L1-1	109459345	109541620	-	4	ENSG00000250485	ENST00000509881	EXOC7P1	-1	109338861	109340919	4	118426	0	Yes
101	antisense_up_antisense	lnc-AKT3-2	244210525	244212010	-	1	ENSG00000117020	ENST00000552631	AKT3	-1	243809207	244014381	1	196144	1	Yes
102	antisense_up_antisense	lnc-AL020996.1-1	26143225	26146345	-	1	ENSG00000233478	ENST00000436991		-1	25971035	25985602	1	157623	0	Yes
103	antisense_up_antisense	lnc-ANKRD26-3	27220134	27233709	-	10	ENSG00000136754	ENST00000355394	ABI1	-1	27035525	27150016	10	70118	0	Yes
104	antisense_up_antisense	lnc-ANKRD60-1	56739116	56747176	-	20	ENSG00000225708	ENST00000452842		-1	56644110	56647126	20	91990	0	Yes
105	antisense_up_antisense	lnc-ARRDC3-1	90597137	90610346	-	5	ENSG00000234292	ENST00000440769		-1	90575914	90576959	5	20178	0	Yes
106	antisense_up_antisense	lnc-B3GAT2-3	71931159	72130522	-	6	ENSG00000221345	ENST00000408418		-1	71836597	71836808	6	94351	0	Yes
107	antisense_up_antisense	lnc-BCL7C-2	30930639	30934590	-	16	ENSG00000230447	ENST00000412003	CTF2P	-1	30915669	30921529	16	9110	0	Yes
108	antisense_up_antisense	lnc-BEGAIN-2	101142266	101146221	-	14	ENSG00000258576	ENST00000554540		-1	101054112	101055663	14	86603	0	Yes
109	antisense_up_antisense	lnc-BHLHE41-2	26092261	26112698	-	12	ENSG00000256256	ENST00000544399		-1	26035888	26038788	12	53473	0	Yes
110	antisense_up_antisense	lnc-C1orf201-2	24822583	24829386	-	1	ENSG00000001460	ENST00000468303	STPG1	-1	24683495	24743424	1	79159	0	Yes
111	antisense_up_antisense	lnc-C1QTNF5-1	119206958	119208019	-	11	ENSG00000252119	ENST00000516310		-1	119194003	119194119	11	12839	0	Yes
112	antisense_up_antisense	lnc-C5orf39-2	42985139	42993563	-	5	ENSG00000251656	ENST00000508612		-1	42908310	42908769	5	76370	0	Yes
113	antisense_up_antisense	lnc-C7orf44-1	43548326	43562141	-	7	ENSG00000228680	ENST00000457315		-1	43278665	43288867	7	259459	0	Yes
114	antisense_up_antisense	lnc-C9orf69-2	138999330	139001270	-	9	ENSG00000148411	ENST00000277554	NACC2	-1	138903205	138987131	9	12199	1	Yes
115	antisense_up_antisense	lnc-CCDC90B-2	82895532	82905290	-	11	ENSG00000254965	ENST00000525775		-1	82822102	82822484	11	73048	0	Yes
116	antisense_up_antisense	lnc-CD58-1	117035644	117041834	-	1	ENSG00000233154	ENST00000443219		-1	116995268	117021464	1	14180	0	Yes
117	antisense_up_antisense	lnc-CDRT15-2	13659794	13972812	-	17	ENSG00000153976	ENST00000284110	HS3ST3A1	-1	13399006	13505244	17	154550	0	Yes
118	antisense_up_antisense	lnc-CELF4-7	36737731	37380282	-	18	ENSG00000222704	ENST00000410772	RN7SKP182	-1	36596011	36596308	18	141423	0	Yes
119	antisense_up_antisense	lnc-CHADL-1	41605125	41613631	-	22	ENSG00000231993	ENST00000420537		-1	41570595	41593460	22	11665	0	Yes
120	antisense_up_antisense	lnc-CHRNA3-1	78881464	78883618	-	15	ENSG00000259474	ENST00000560094		-1	78772399	78774162	15	107302	0	Yes
121	antisense_up_antisense	lnc-CPPED1-3	12650209	12651551	-	16	ENSG00000261394	ENST00000569490		-1	12460839	12466439	16	183770	0	Yes
122	antisense_up_antisense	lnc-CREG1-3	167596621	167599911	-	1	ENSG00000143162	ENST00000370509	CREG1	-1	167510250	167523004	1	73617	0	Yes
123	antisense_up_antisense	lnc-DCBLD2-1	98432740	98451495	-	3	ENSG00000266233	ENST00000578668		-1	98342793	98342888	3	89852	0	Yes
124	antisense_up_antisense	lnc-DGAT1-1	145538252	145538801	-	8	ENSG00000170727	ENST00000307404	BOP1	-1	145486055	145515082	8	23170	1	Yes
125	antisense_up_antisense	lnc-DNAJC8-1	28566019	28573670	-	1	ENSG00000126698	ENST00000263697	DNAJC8	-1	28527068	28559536	1	6483	1	Yes
126	antisense_up_antisense	lnc-DTYMK-1	242658393	242666203	-	2	ENSG00000168393	ENST00000305784	DTYMK	-1	242615157	242626406	2	31987	0	Yes
127	antisense_up_antisense	lnc-EDEM3-2	184618283	184622348	-	1	ENSG00000271387	ENST00000605589		-1	184354887	184355838	1	262445	0	Yes
128	antisense_up_antisense	lnc-ERP44-2	102648599	102668883	-	9	ENSG00000237461	ENST00000427039		-1	102348068	102582171	9	66428	0	Yes
129	antisense_up_antisense	lnc-EXT1-1	118750471	118753715	-	8	ENSG00000239917	ENST00000483812	RPS10P16	-1	118535510	118536300	8	214171	0	Yes
130	antisense_up_antisense	lnc-FABP3-1	31805913	31819646	-	1	ENSG00000060688	ENST00000446633	SNRNP40	-1	31732796	31769662	1	36251	1	Yes
131	antisense_up_antisense	lnc-FAM120AOS-1	96195187	96199403	-	9	ENSG00000237385	ENST00000443716		-1	96192624	96193581	9	1606	0	Yes
132	antisense_up_antisense	lnc-FAM65B-1	25015179	25042398	-	6	ENSG00000111913	ENST00000538035	FAM65B	-1	24806551	24936188	6	78991	0	Yes
133	antisense_up_antisense	lnc-GKN2-1	69135046	69145027	-	2	ENSG00000163217	ENST00000295379	BMP10	-1	69092613	69098649	2	36397	0	Yes
134	antisense_up_antisense	lnc-GPN3-1	110897624	110907073	-	12	ENSG00000111231	ENST00000551079	GPN3	-1	110890369	110893735	12	3889	0	Yes
135	antisense_up_antisense	lnc-GSDMC-1	130363936	130695925	-	8	ENSG00000250400	ENST00000509893	LINC00977	-1	130228713	130253496	8	110440	0	Yes
136	antisense_up_antisense	lnc-H3F3C-3	32111454	32112260	-	12	ENSG00000252584	ENST00000516775		-1	32068570	32068641	12	42813	0	Yes
137	antisense_up_antisense	lnc-HES5-1	2481358	2488470	-	1	ENSG00000197921	ENST00000378453	HES5	-1	2460184	2461684	1	19674	0	Yes
138	antisense_up_antisense	lnc-HIST1H3F-1	26251837	26253284	-	6	ENSG00000256316	ENST00000446824	HIST1H3F	-1	26250370	26250835	6	1002	1	Yes
139	antisense_up_antisense	lnc-HLA-DRB1-3	32627662	32630227	-	6	ENSG00000196126	ENST00000360004	HLA-DRB1	-1	32546546	32557625	6	70037	1	Yes
140	antisense_up_antisense	lnc-HSPG2-1	22350486	22357707	-	1	ENSG00000263582	ENST00000584415	RN7SL768P	-1	22330078	22330361	1	20125	0	Yes
141	antisense_up_antisense	lnc-IFLTD1-1	25537424	25539101	-	12	ENSG00000133703	ENST00000557334	KRAS	-1	25362102	25403870	12	133554	1	Yes
142	antisense_up_antisense	lnc-IGFALS-1	1838694	1839187	-	16	ENSG00000162032	ENST00000566339	SPSB3	-1	1826713	1832821	16	5873	0	Yes
143	antisense_up_antisense	lnc-ITGB3BP-1	63786554	63790112	-	1	ENSG00000224209	ENST00000436475	LINC00466	-1	63722693	63782902	1	3652	0	Yes
144	antisense_up_antisense	lnc-ITGB7-1	53551572	53570212	-	12	ENSG00000238669	ENST00000459117	RNU6-333P	-1	53532329	53532435	12	19137	0	Yes
145	antisense_up_antisense	lnc-KCTD1-1	24267584	24283602	-	18	ENSG00000134504	ENST00000580191	KCTD1	-1	24035724	24237365	18	30219	0	Yes
146	antisense_up_antisense	lnc-LAMA1-1	6919494	6929965	-	18	ENSG00000263797	ENST00000583659		-1	6873398	6875023	18	44471	0	Yes
147	antisense_up_antisense	lnc-LEF1-3	108784634	108910835	-	4	ENSG00000138801	ENST00000265174	PAPSS1	-1	108534822	108641608	4	143026	0	Yes
148	antisense_up_antisense	lnc-LRP8-3	53832339	53833917	-	1	ENSG00000226938	ENST00000429099		-1	53814160	53814905	1	17434	0	Yes
149	antisense_up_antisense	lnc-LRRC32-6	76493140	76494238	-	11	ENSG00000254632	ENST00000533437		-1	76470960	76479267	11	13873	0	Yes
150	antisense_up_antisense	lnc-LRRC6-2	133697252	133714485	-	8	ENSG00000222570	ENST00000410638		-1	133693146	133693248	8	4004	0	Yes
151	antisense_up_antisense	lnc-LRRTM1-3	80926512	81097315	-	2	ENSG00000237031	ENST00000609950		-1	80802401	80845902	2	80610	0	Yes
152	antisense_up_antisense	lnc-LTBP3-1	65333532	65337942	-	11	ENSG00000168056	ENST00000530866	LTBP3	-1	65306882	65326401	11	7131	0	Yes
153	antisense_up_antisense	lnc-MANBA-1	103190872	103371167	-	4	ENSG00000251309	ENST00000505091		-1	102898051	102958060	4	232812	0	Yes
154	antisense_up_antisense	lnc-MARCH4-2	217343752	217363484	-	2	ENSG00000235042	ENST00000457694		-1	217250011	217277419	2	66333	0	Yes
155	antisense_up_antisense	lnc-MECR-2	30181697	30182394	-	1	ENSG00000221126	ENST00000408199		-1	30117392	30117525	1	64172	0	Yes
156	antisense_up_antisense	lnc-MEF2D-2	156368457	156426391	-	1	ENSG00000163468	ENST00000446905	CCT3	-1	156290631	156337664	1	30793	0	Yes
157	antisense_up_antisense	lnc-MTERFD2-2	241949461	241950161	-	2	ENSG00000223991	ENST00000425110		-1	241920932	241925489	2	23972	0	Yes
158	antisense_up_antisense	lnc-NUFIP2-1	27696734	27717795	-	17	ENSG00000239256	ENST00000492004	RPL35AP35	-1	27667500	27667840	17	28894	0	Yes
159	antisense_up_antisense	lnc-PABPN1L-1	89003186	89006059	-	16	ENSG00000129993	ENST00000562719	CBFA2T3	-1	88958693	88968923	16	34263	0	Yes
160	antisense_up_antisense	lnc-PAQR3-1	79689636	79697127	-	4	ENSG00000251019	ENST00000509878	HIGD1AP13	-1	79570108	79570396	4	119240	0	Yes
161	antisense_up_antisense	lnc-PCGF2-2	36859457	36862514	-	17	ENSG00000265930	ENST00000581337	MIR4734	-1	36858515	36858584	17	873	0	Yes
162	antisense_up_antisense	lnc-PCID2-3	113621797	113623461	-	13	ENSG00000267868	ENST00000602192		-1	113619149	113620445	13	1352	0	Yes
163	antisense_up_antisense	lnc-PLA2G2C-1	20510734	20513151	-	1	ENSG00000187980	ENST00000429261	PLA2G2C	-1	20487746	20503917	1	6817	1	Yes
164	antisense_up_antisense	lnc-PRM1-1	11435665	11439068	-	16	ENSG00000221801	ENST00000408874	MIR548H2	-1	11400297	11400384	16	35281	0	Yes
165	antisense_up_antisense	lnc-RGS5-1	163080910	163291722	-	1	ENSG00000227667	ENST00000434394		-1	162949341	162949583	1	131327	0	Yes
166	antisense_up_antisense	lnc-RHOG-2	3875547	3876739	-	11	ENSG00000177105	ENST00000351018	RHOG	-1	3848208	3862213	11	13334	1	Yes
167	antisense_up_antisense	lnc-RIMS3-4	40958828	40974333	-	1	ENSG00000227311	ENST00000430225		-1	40798748	40799230	1	159598	0	Yes
168	antisense_up_antisense	lnc-RP11-204N11.1.1-3	98391946	99008671	-	14	ENSG00000258379	ENST00000555889		-1	98252902	98255593	14	136353	0	Yes
169	antisense_up_antisense	lnc-RP11-863N1.2.1-1	19928867	19929243	-	18	ENSG00000273348	ENST00000608890		-1	19927809	19928215	18	652	0	Yes
170	antisense_up_antisense	lnc-RPRML-3	45060154	45177689	-	17	ENSG00000179673	ENST00000322329	RPRML	-1	45055523	45056614	17	3540	0	Yes
171	antisense_up_antisense	lnc-SLC6A9-2	44409952	44412244	-	1	ENSG00000224751	ENST00000419974	SHMT1P1	-1	44315972	44317283	1	92669	0	Yes
172	antisense_up_antisense	lnc-STK3-2	100008557	100025462	-	8	ENSG00000104375	ENST00000519420	STK3	-1	99895982	99955055	8	53502	0	Yes
173	antisense_up_antisense	lnc-SYF2-1	25579604	25594376	-	1	ENSG00000117616	ENST00000243189	C1orf63	-1	25568728	25574010	1	5594	0	Yes
174	antisense_up_antisense	lnc-SYNCRIP-2	86370709	86388451	-	6	ENSG00000220563	ENST00000405497	PKMP3	-1	86369610	86370324	6	385	0	Yes
175	antisense_up_antisense	lnc-TAF12-2	28835513	28837109	-	1	ENSG00000206779	ENST00000384052		-1	28749066	28749166	1	86347	0	Yes
176	antisense_up_antisense	lnc-TBX18-1	85397068	85398465	-	6	ENSG00000231776	ENST00000454172		-1	85130749	85265870	6	131198	0	Yes
177	antisense_up_antisense	lnc-TGFBRAP1-4	105552868	105654954	-	2	ENSG00000229743	ENST00000434764	LINC01159	-1	105486304	105489053	2	63815	0	Yes
178	antisense_up_antisense	lnc-TK2-5	66041411	66048221	-	16	ENSG00000261234	ENST00000567026		-1	65972092	65972356	16	69055	0	Yes
179	antisense_up_antisense	lnc-TMED5-1	93727742	93811582	-	1	ENSG00000225297	ENST00000426104		-1	93665312	93665496	1	62246	0	Yes
180	antisense_up_antisense	lnc-TMEM60-1	77286976	77326662	-	7	ENSG00000238453	ENST00000459554		-1	77053000	77053105	7	233871	0	Yes
181	antisense_up_antisense	lnc-TMEM63A-1	226028583	226034223	-	1	ENSG00000226349	ENST00000428148		-1	225898670	225923976	1	104607	0	Yes
182	antisense_up_antisense	lnc-TMEM75-1	128698587	128746213	-	8	ENSG00000246228	ENST00000502082	CASC8	-1	128302062	128494384	8	204203	0	Yes
183	antisense_up_antisense	lnc-TP53I11-6	44626057	44626887	-	11	ENSG00000255106	ENST00000525465		-1	44561328	44562243	11	63814	0	Yes
184	antisense_up_antisense	lnc-TRDMT1-1	17256237	17271984	-	10	ENSG00000107614	ENST00000479046	TRDMT1	-1	17213907	17244053	10	12184	0	Yes
185	antisense_up_antisense	lnc-TRIM27-10	28805645	28806783	-	6	ENSG00000265764	ENST00000577570		-1	28763749	28763812	6	41833	0	Yes
186	antisense_up_antisense	lnc-TSSC1-1	3135352	3149551	-	2	ENSG00000234423	ENST00000457478		-1	2898820	3129798	2	5554	0	Yes
187	antisense_up_antisense	lnc-TUFM-3	28831890	28834413	-	16	ENSG00000240634	ENST00000469929		-1	28825301	28825994	16	5896	0	Yes
188	antisense_up_antisense	lnc-TWIST1-2	18931718	18939056	-	7	ENSG00000222164	ENST00000410232	RN7SKP266	-1	18847616	18847902	7	83816	0	Yes
189	antisense_up_antisense	lnc-UBE2H-2	129242677	129251482	-	7	ENSG00000238072	ENST00000450566		-1	129049954	129050211	7	192466	0	Yes
190	antisense_up_antisense	lnc-UNC93B1-2	67792276	67797928	-	11	ENSG00000110057	ENST00000528423	UNC93B1	-1	67765857	67772452	11	19824	0	Yes
191	antisense_up_antisense	lnc-VEZF1-1	56066399	56072211	-	17	ENSG00000136451	ENST00000583932	VEZF1	-1	56060271	56065620	17	779	0	Yes
192	antisense_up_antisense	lnc-VGF-1	100657600	100660889	-	7	ENSG00000225946	ENST00000420080		-1	100606878	100611410	7	46190	0	Yes
193	antisense_up_antisense	lnc-WDR34-1	131425412	131425857	-	9	ENSG00000119333	ENST00000372715	WDR34	-1	131395940	131419066	9	6346	0	Yes
194	antisense_up_antisense	lnc-WDR53-1	196358368	196359460	-	3	ENSG00000185798	ENST00000433160	WDR53	-1	196281065	196295545	3	62823	0	Yes
195	antisense_up_antisense	lnc-ZBTB20-1	114033347	114052767	-	3	ENSG00000174255	ENST00000308095	ZNF80	-1	113953483	113956425	3	76922	0	Yes
196	antisense_up_antisense	lnc-ZNF461-1	37173806	37178518	-	19	ENSG00000197808	ENST00000591827	ZNF461	-1	37136054	37157755	19	16051	0	Yes
197	antisense_up_antisense	lnc-ZNF682-1	20326954	20331228	-	19	ENSG00000267771	ENST00000587562		-1	20317653	20317763	19	9191	0	Yes
198	antisense_up_antisense	lnc-ZNHIT2-1	64878185	64879167	-	11	ENSG00000187066	ENST00000524603	TMEM262	-1	64855959	64856847	11	21338	0	Yes
199	antisense_up_antisense	lnc-ZSCAN10-4	3206736	3207484	-	16	ENSG00000263072	ENST00000571963		-1	3178673	3184883	16	21853	0	Yes
200	antisense_down	lnc-ACOX3-1	8356816	8360065	-	4	ENSG00000202054	ENST00000365184	RNA5SP152	1	8394742	8394851	4	34677	0	Yes
201	antisense_down	lnc-AKT3-2	244210525	244212010	-	1	ENSG00000179456	ENST00000358704	ZBTB18	1	244214585	244220778	1	2575	0	Yes
202	antisense_down	lnc-AL020996.1-1	26143225	26146345	-	1	ENSG00000117640	ENST00000374303	MTFR1L	1	26146397	26159432	1	52	0	Yes
203	antisense_down	lnc-ANAPC10-1	145564067	145582509	-	4	ENSG00000164161	ENST00000512791	HHIP	1	145629283	145636775	4	46774	0	Yes
204	antisense_down	lnc-ARRDC3-1	90597137	90610346	-	5	ENSG00000240388	ENST00000495909		1	90650295	90650751	5	39949	0	Yes
205	antisense_down	lnc-BCL7C-2	30930639	30934590	-	16	ENSG00000099364	ENST00000338343	FBXL19	1	30935418	30960104	16	828	0	Yes
206	antisense_down	lnc-BEGAIN-2	101142266	101146221	-	14	ENSG00000185559	ENST00000392848	DLK1	1	101192042	101198407	14	45821	0	Yes
207	antisense_down	lnc-BHLHE41-2	26092261	26112698	-	12	ENSG00000123094	ENST00000542865	RASSF8	1	26126688	26222418	12	13990	0	Yes
208	antisense_down	lnc-BMP4-3	54039945	54080744	-	14	ENSG00000100526	ENST00000555837	CDKN3	1	54863567	54884669	14	782823	0	Yes
209	antisense_down	lnc-C1orf201-2	24822583	24829386	-	1	ENSG00000117602	ENST00000374395	RCAN3	1	24829387	24867530	1	1	0	Yes
210	antisense_down	lnc-C7orf44-1	43548326	43562141	-	7	ENSG00000252308	ENST00000516499		1	43618487	43618571	7	56346	0	Yes
211	antisense_down	lnc-CCDC90B-2	82895532	82905290	-	11	ENSG00000137494	ENST00000526731	ANKRD42	1	82905291	82926242	11	1	0	Yes
212	antisense_down	lnc-CDRT15-2	13659794	13972812	-	17	ENSG00000006695	ENST00000429152	COX10	1	13972813	13980639	17	1	0	Yes
213	antisense_down	lnc-CELF4-7	36737731	37380282	-	18	ENSG00000261715	ENST00000566101		1	37646250	37679197	18	265968	0	Yes
214	antisense_down	lnc-CHADL-1	41605125	41613631	-	22	ENSG00000100403	ENST00000352645	ZC3H7B	1	41697526	41756151	22	83895	1	Yes
215	antisense_down	lnc-CHRNA3-1	78881464	78883618	-	15	ENSG00000259555	ENST00000559120		1	78918237	78920535	15	34619	0	Yes
216	antisense_down	lnc-COIL-2	55148882	55162434	-	17	ENSG00000121057	ENST00000575322	AKAP1	1	55162453	55183384	17	19	1	Yes
217	antisense_down	lnc-CPPED1-3	12650209	12651551	-	16	ENSG00000264733	ENST00000580978	MIR4718	1	12814178	12814228	16	162627	0	Yes
218	antisense_down	lnc-CREG1-3	167596621	167599911	-	1	ENSG00000197965	ENST00000487858	MPZL1	1	167690429	167691251	1	90518	0	Yes
219	antisense_down	lnc-DCBLD2-1	98432740	98451495	-	3	ENSG00000064225	ENST00000486334	ST3GAL6	1	98451535	98507246	3	40	0	Yes
220	antisense_down	lnc-DGAT1-1	145538252	145538801	-	8	ENSG00000185803	ENST00000524541	SLC52A2	1	145577795	145583360	8	38994	0	Yes
221	antisense_down	lnc-DNAJC8-1	28566019	28573670	-	1	ENSG00000130766	ENST00000253063	SESN2	1	28586038	28609002	1	12368	0	Yes
222	antisense_down	lnc-DTYMK-1	242658393	242666203	-	2	ENSG00000168395	ENST00000486061	ING5	1	242667183	242668021	2	980	0	Yes
223	antisense_down	lnc-DZIP1-1	96300986	96329209	-	13	ENSG00000102580	ENST00000602402	DNAJC3	1	96329393	96447243	13	184	0	Yes
224	antisense_down	lnc-EDEM3-2	184618283	184622348	-	1	ENSG00000252790	ENST00000516981		1	184647068	184647141	1	24720	0	Yes
225	antisense_down	lnc-ERP44-2	102648599	102668883	-	9	ENSG00000136874	ENST00000259400	STX17	1	102668915	102732618	9	32	0	Yes
226	antisense_down	lnc-EXT1-1	118750471	118753715	-	8	ENSG00000225885	ENST00000420844		1	119294378	119307932	8	540663	0	Yes
227	antisense_down	lnc-FABP3-1	31805913	31819646	-	1	ENSG00000168528	ENST00000373710	SERINC2	1	31882412	31907524	1	62766	0	Yes
228	antisense_down	lnc-FAM120AOS-1	96195187	96199403	-	9	ENSG00000048828	ENST00000277165	FAM120A	1	96214004	96328389	9	14601	0	Yes
229	antisense_down	lnc-GPN3-1	110897624	110907073	-	12	ENSG00000204856	ENST00000546396	FAM216A	1	110924106	110928190	12	17033	0	Yes
230	antisense_down	lnc-GSDMC-1	130363936	130695925	-	8	ENSG00000224110	ENST00000506027		1	130740990	130742691	8	45065	0	Yes
231	antisense_down	lnc-GUCY1A2-1	106544737	106550066	-	11	ENSG00000255353	ENST00000526512		1	107047012	107048256	11	496946	0	Yes
232	antisense_down	lnc-H3F3C-3	32111454	32112260	-	12	ENSG00000174718	ENST00000541981	KIAA1551	1	32112304	32145768	12	44	0	Yes
233	antisense_down	lnc-HES5-1	2481358	2488470	-	1	ENSG00000157873	ENST00000466750	TNFRSF14	1	2489252	2495265	1	782	1	Yes
234	antisense_down	lnc-HIST1H3F-1	26251837	26253284	-	6	ENSG00000168242	ENST00000377733	HIST1H2BI	1	26273144	26273622	6	19860	1	Yes
235	antisense_down	lnc-HLA-DRB1-3	32627662	32630227	-	6	ENSG00000232080	ENST00000448198		1	32685782	32686604	6	55555	0	Yes
236	antisense_down	lnc-HSPG2-1	22350486	22357707	-	1	ENSG00000070831	ENST00000400259	CDC42	1	22379120	22419416	1	21413	1	Yes
237	antisense_down	lnc-IFLTD1-1	25537424	25539101	-	12	ENSG00000255725	ENST00000539003		1	25956137	25956541	12	417036	0	Yes
238	antisense_down	lnc-IGFALS-1	1838694	1839187	-	16	ENSG00000180185	ENST00000382668	FAHD1	1	1876968	1890208	16	37781	0	Yes
239	antisense_down	lnc-ITGB3BP-1	63786554	63790112	-	1	ENSG00000252784	ENST00000516975		1	63803934	63804043	1	13822	0	Yes
240	antisense_down	lnc-ITGB7-1	53551572	53570212	-	12	ENSG00000139651	ENST00000416904	ZNF740	1	53574484	53584596	12	4272	0	Yes
241	antisense_down	lnc-KCTD1-1	24267584	24283602	-	18	ENSG00000260372	ENST00000578701	AQP4-AS1	1	24445271	24770662	18	161669	0	Yes
242	antisense_down	lnc-LRP8-3	53832339	53833917	-	1	ENSG00000143006	ENST00000371445	DMRTB1	1	53925072	53933161	1	91155	0	Yes
243	antisense_down	lnc-LRRC32-6	76493140	76494238	-	11	ENSG00000182704	ENST00000333090	TSKU	1	76494283	76509198	11	45	0	Yes
244	antisense_down	lnc-LRRC40-1	70684271	70686706	-	1	ENSG00000116754	ENST00000475204	SRSF11	1	70687053	70701233	1	347	0	Yes
245	antisense_down	lnc-LRRC6-2	133697252	133714485	-	8	ENSG00000129292	ENST00000395383	PHF20L1	1	133787618	133837579	8	73133	0	Yes
246	antisense_down	lnc-LRRTM1-3	80926512	81097315	-	2	ENSG00000242118	ENST00000482306	RN7SL201P	1	82194203	82194496	2	1096888	0	Yes
247	antisense_down	lnc-LTBP3-1	65333532	65337942	-	11	ENSG00000173465	ENST00000527920	SSSCA1	1	65337956	65340363	11	14	1	Yes
248	antisense_down	lnc-MARCH4-2	217343752	217363484	-	2	ENSG00000197756	ENST00000478153	RPL37A	1	217363548	217366179	2	64	0	Yes
249	antisense_down	lnc-MECR-2	30181697	30182394	-	1	ENSG00000222787	ENST00000410855		1	30357749	30357852	1	175355	0	Yes
250	antisense_down	lnc-MRFAP1L1-2	6669918	6675587	-	4	ENSG00000163993	ENST00000296370	S100P	1	6694796	6698896	4	19209	0	Yes
251	antisense_down	lnc-MTERFD2-2	241949461	241950161	-	2	ENSG00000162804	ENST00000493358	SNED1	1	241974951	241979798	2	24790	0	Yes
252	antisense_down	lnc-MYOM1-1	3255433	3261848	-	18	ENSG00000118680	ENST00000237500	MYL12B	1	3261907	3278282	18	59	1	Yes
253	antisense_down	lnc-NAPB-1	23337230	23338851	-	20	ENSG00000125812	ENST00000544236	GZF1	1	23342787	23351207	20	3936	0	Yes
254	antisense_down	lnc-NSUN6-2	18940194	18948214	-	10	ENSG00000165997	ENST00000377275	ARL5B	1	18948334	18970568	10	120	0	Yes
255	antisense_down	lnc-NUFIP2-1	27696734	27717795	-	17	ENSG00000160551	ENST00000587277	TAOK1	1	27717943	27778725	17	148	1	Yes
256	antisense_down	lnc-PABPN1L-1	89003186	89006059	-	16	ENSG00000205018	ENST00000378347		1	89006197	89017932	16	138	0	Yes
257	antisense_down	lnc-PAQR3-1	79689636	79697127	-	4	ENSG00000138756	ENST00000389010	BMP2K	1	79697496	79800589	4	369	1	Yes
258	antisense_down	lnc-PCGF2-2	36859457	36862514	-	17	ENSG00000108292	ENST00000579179	MLLT6	1	36862892	36864052	17	378	0	Yes
259	antisense_down	lnc-PCID2-3	113621797	113623461	-	13	ENSG00000126217	ENST00000535094	MCF2L	1	113623535	113751388	13	74	0	Yes
260	antisense_down	lnc-PLA2G2C-1	20510734	20513151	-	1	ENSG00000228105	ENST00000435552		1	20569588	20571148	1	56437	0	Yes
261	antisense_down	lnc-PRM1-1	11435665	11439068	-	16	ENSG00000175643	ENST00000312499	RMI2	1	11439288	11445619	16	220	0	Yes
262	antisense_down	lnc-RGS5-1	163080910	163291722	-	1	ENSG00000143228	ENST00000442820	NUF2	1	163291725	163309267	1	3	0	Yes
263	antisense_down	lnc-RHOG-2	3875547	3876739	-	11	ENSG00000167323	ENST00000300737	STIM1	1	3876932	4114439	11	193	1	Yes
264	antisense_down	lnc-RIMS3-4	40958828	40974333	-	1	ENSG00000164002	ENST00000358527	EXO5	1	40974413	40981708	1	80	0	Yes
265	antisense_down	lnc-RP11-204N11.1.1-3	98391946	99008671	-	14	ENSG00000176605	ENST00000325812	C14orf177	1	99177950	99184098	14	169279	0	Yes
266	antisense_down	lnc-RP11-863N1.2.1-1	19928867	19929243	-	18	ENSG00000239490	ENST00000495480	RPS4XP18	1	20166428	20167190	18	237185	0	Yes
267	antisense_down	lnc-RPRML-3	45060154	45177689	-	17	ENSG00000221016	ENST00000408089		1	45195868	45195957	17	18179	0	Yes
268	antisense_down	lnc-SLA2-3	35136104	35201794	-	20	ENSG00000118707	ENST00000373874	TGIF2	1	35201891	35222353	20	97	0	Yes
269	antisense_down	lnc-SLC6A9-2	44409952	44412244	-	1	ENSG00000117408	ENST00000372343	IPO13	1	44412611	44433694	1	367	0	Yes
270	antisense_down	lnc-SRPK2-1	104622193	104654768	-	7	ENSG00000005483	ENST00000474203	KMT2E	1	104654908	104703824	7	140	1	Yes
271	antisense_down	lnc-STK3-2	100008557	100025462	-	8	ENSG00000132549	ENST00000355155	VPS13B	1	100025494	100222015	8	32	0	Yes
272	antisense_down	lnc-SYF2-1	25579604	25594376	-	1	ENSG00000187010	ENST00000564398	RHD	1	25598884	25633433	1	4508	0	Yes
273	antisense_down	lnc-SYNCRIP-2	86370709	86388451	-	6	ENSG00000217334	ENST00000406187		1	86441089	86441729	6	52638	0	Yes
274	antisense_down	lnc-TAF12-2	28835513	28837109	-	1	ENSG00000238821	ENST00000459072		1	28843988	28844087	1	6879	0	Yes
275	antisense_down	lnc-TBX18-1	85397068	85398465	-	6	ENSG00000228290	ENST00000589304		1	85399143	85419222	6	678	0	Yes
276	antisense_down	lnc-TGFBRAP1-4	105552868	105654954	-	2	ENSG00000135972	ENST00000413583	MRPS9	1	105705476	105713746	2	50522	1	Yes
277	antisense_down	lnc-TK2-5	66041411	66048221	-	16	ENSG00000201999	ENST00000365129	RNA5SP428	1	66335712	66335843	16	287491	0	Yes
278	antisense_down	lnc-TMED5-1	93727742	93811582	-	1	ENSG00000117505	ENST00000481583	DR1	1	93820532	93826492	1	8950	1	Yes
279	antisense_down	lnc-TMEM60-1	77286976	77326662	-	7	ENSG00000187257	ENST00000445512	RSBN1L	1	77388912	77407928	7	62250	0	Yes
280	antisense_down	lnc-TMEM63A-1	226028583	226034223	-	1	ENSG00000213032	ENST00000423475	NDUFA3P3	1	226151879	226152128	1	117656	0	Yes
281	antisense_down	lnc-TMEM75-1	128698587	128746213	-	8	ENSG00000136997	ENST00000259523	MYC	1	128747680	128752723	8	1467	1	Yes
282	antisense_down	lnc-TP53I11-6	44626057	44626887	-	11	ENSG00000085117	ENST00000524750	CD82	1	44639820	44641259	11	12933	1	Yes
283	antisense_down	lnc-TRDMT1-1	17256237	17271984	-	10	ENSG00000026025	ENST00000469543	VIM	1	17272003	17279592	10	19	1	Yes
284	antisense_down	lnc-TRIM27-10	28805645	28806783	-	6	ENSG00000213916	ENST00000396818	RPL13P	1	28829193	28829824	6	22410	0	Yes
285	antisense_down	lnc-TSSC1-1	3135352	3149551	-	2	ENSG00000226649	ENST00000454530		1	3160527	3161568	2	10976	0	Yes
286	antisense_down	lnc-TUBGCP3-1	113341386	113344642	-	13	ENSG00000068650	ENST00000487903	ATP11A	1	113344643	113541482	13	1	0	Yes
287	antisense_down	lnc-TUFM-3	28831890	28834413	-	16	ENSG00000168488	ENST00000325215	ATXN2L	1	28834414	28848553	16	1	0	Yes
288	antisense_down	lnc-TWIST1-2	18931718	18939056	-	7	ENSG00000232821	ENST00000419944		1	19152097	19153894	7	213041	0	Yes
289	antisense_down	lnc-UBE2H-2	129242677	129251482	-	7	ENSG00000106459	ENST00000393232	NRF1	1	129251555	129396920	7	73	1	Yes
290	antisense_down	lnc-UNC93B1-2	67792276	67797928	-	11	ENSG00000110717	ENST00000432321	NDUFS8	1	67798084	67801197	11	156	1	Yes
291	antisense_down	lnc-VEZF1-1	56066399	56072211	-	17	ENSG00000264364	ENST00000579991	DYNLL2	1	56160776	56172897	17	88565	0	Yes
292	antisense_down	lnc-VGF-1	100657600	100660889	-	7	ENSG00000169876	ENST00000306151	MUC17	1	100663353	100702020	7	2464	0	Yes
293	antisense_down	lnc-WDR34-1	131425412	131425857	-	9	ENSG00000119335	ENST00000454747	SET	1	131445703	131446270	9	19846	1	Yes
294	antisense_down	lnc-WDR53-1	196358368	196359460	-	3	ENSG00000174004	ENST00000328557	NRROS	1	196366557	196388875	3	7097	0	Yes
295	antisense_down	lnc-ZBTB20-1	114033347	114052767	-	3	ENSG00000241560	ENST00000496219	ZBTB20-AS1	1	114070658	114085891	3	17891	0	Yes
296	antisense_down	lnc-ZNF461-1	37173806	37178518	-	19	ENSG00000189042	ENST00000536254	ZNF567	1	37178530	37212229	19	12	0	Yes
297	antisense_down	lnc-ZNF682-1	20326954	20331228	-	19	ENSG00000271524	ENST00000605448		1	20332678	20333272	19	1450	0	Yes
298	antisense_down	lnc-ZNHIT2-1	64878185	64879167	-	11	ENSG00000149809	ENST00000526809	TM7SF2	1	64879317	64882986	11	150	0	Yes
299	antisense_down	lnc-ZSCAN10-4	3206736	3207484	-	16	ENSG00000262668	ENST00000576468		1	3238212	3274779	16	30728	0	Yes
300	antisense_down_antisense	lnc-ACOX3-1	8356816	8360065	-	4	ENSG00000087008	ENST00000356406	ACOX3	-1	8368009	8442438	4	7944	0	Yes
301	antisense_down_antisense	lnc-AKT3-2	244210525	244212010	-	1	ENSG00000229960	ENST00000441338		-1	244232122	244256328	1	20112	0	Yes
302	antisense_down_antisense	lnc-AL020996.1-1	26143225	26146345	-	1	ENSG00000272478	ENST00000606617		-1	26158404	26158625	1	12059	0	Yes
303	antisense_down_antisense	lnc-ANAPC10-1	145564067	145582509	-	4	ENSG00000251452	ENST00000509609		-1	145841865	145842316	4	259356	0	Yes
304	antisense_down_antisense	lnc-ANKRD26-3	27220134	27233709	-	10	ENSG00000107890	ENST00000445828	ANKRD26	-1	27280843	27303608	10	47134	0	Yes
305	antisense_down_antisense	lnc-ANKRD60-1	56739116	56747176	-	20	ENSG00000124227	ENST00000371167	ANKRD60	-1	56793551	56803695	20	46375	0	Yes
306	antisense_down_antisense	lnc-ARRDC3-1	90597137	90610346	-	5	ENSG00000113369	ENST00000265138	ARRDC3	-1	90664541	90679176	5	54195	0	Yes
307	antisense_down_antisense	lnc-BEGAIN-2	101142266	101146221	-	14	ENSG00000267918	ENST00000596284		-1	101295066	101295537	14	148845	0	Yes
308	antisense_down_antisense	lnc-BMP4-3	54039945	54080744	-	14	ENSG00000235269	ENST00000418927		-1	54235660	54317600	14	154916	0	Yes
309	antisense_down_antisense	lnc-C1orf201-2	24822583	24829386	-	1	ENSG00000266551	ENST00000580228	RN7SL857P	-1	24855945	24856204	1	26559	0	Yes
310	antisense_down_antisense	lnc-C1QTNF5-1	119206958	119208019	-	11	ENSG00000223953	ENST00000525657	C1QTNF5	-1	119209652	119211508	11	1633	1	Yes
311	antisense_down_antisense	lnc-C7orf44-1	43548326	43562141	-	7	ENSG00000106603	ENST00000415076	COA1	-1	43648055	43769112	7	85914	0	Yes
312	antisense_down_antisense	lnc-C9orf69-2	138999330	139001270	-	9	ENSG00000238227	ENST00000418388	C9orf69	-1	139006427	139010709	9	5157	0	Yes
313	antisense_down_antisense	lnc-CCDC90B-2	82895532	82905290	-	11	ENSG00000254551	ENST00000531869		-1	82920473	82924421	11	15183	0	Yes
314	antisense_down_antisense	lnc-CD58-1	117035644	117041834	-	1	ENSG00000116815	ENST00000369489	CD58	-1	117057157	117113661	1	15323	1	Yes
315	antisense_down_antisense	lnc-CDRT15-2	13659794	13972812	-	17	ENSG00000223510	ENST00000420162	CDRT15	-1	14138990	14140166	17	166178	0	Yes
316	antisense_down_antisense	lnc-CELF4-7	36737731	37380282	-	18	ENSG00000267413	ENST00000585822		-1	37421138	37504804	18	40856	0	Yes
317	antisense_down_antisense	lnc-CHADL-1	41605125	41613631	-	22	ENSG00000100399	ENST00000417999	CHADL	-1	41625517	41635625	22	11886	1	Yes
318	antisense_down_antisense	lnc-CHRNA3-1	78881464	78883618	-	15	ENSG00000080644	ENST00000559002	CHRNA3	-1	78885394	78889074	15	1776	0	Yes
319	antisense_down_antisense	lnc-COIL-2	55148882	55162434	-	17	ENSG00000263089	ENST00000576014		-1	55169506	55173786	17	7072	0	Yes
320	antisense_down_antisense	lnc-CPPED1-3	12650209	12651551	-	16	ENSG00000259899	ENST00000564505		-1	12654613	12704901	16	3062	0	Yes
321	antisense_down_antisense	lnc-DCBLD2-1	98432740	98451495	-	3	ENSG00000057019	ENST00000326840	DCBLD2	-1	98514785	98620533	3	63290	0	Yes
322	antisense_down_antisense	lnc-DGAT1-1	145538252	145538801	-	8	ENSG00000185000	ENST00000527438	DGAT1	-1	145539954	145540916	8	1153	0	Yes
323	antisense_down_antisense	lnc-DNAJC8-1	28566019	28573670	-	1	ENSG00000206779	ENST00000384052		-1	28749066	28749166	1	175396	0	Yes
324	antisense_down_antisense	lnc-DTYMK-1	242658393	242666203	-	2	ENSG00000215692	ENST00000400768		-1	242674130	242674913	2	7927	0	Yes
325	antisense_down_antisense	lnc-DZIP1-1	96300986	96329209	-	13	ENSG00000227714	ENST00000439477	MTND6P18	-1	96346237	96346749	13	17028	0	Yes
326	antisense_down_antisense	lnc-EDEM3-2	184618283	184622348	-	1	ENSG00000116406	ENST00000318130	EDEM3	-1	184659365	184724047	1	37017	1	Yes
327	antisense_down_antisense	lnc-ERP44-2	102648599	102668883	-	9	ENSG00000254571	ENST00000524512		-1	102677359	102692178	9	8476	0	Yes
328	antisense_down_antisense	lnc-EXT1-1	118750471	118753715	-	8	ENSG00000182197	ENST00000378204	EXT1	-1	118806729	119124092	8	53014	0	Yes
329	antisense_down_antisense	lnc-FABP3-1	31805913	31819646	-	1	ENSG00000121769	ENST00000373713	FABP3	-1	31838472	31845923	1	18826	1	Yes
330	antisense_down_antisense	lnc-FAM120AOS-1	96195187	96199403	-	9	ENSG00000188938	ENST00000479094	FAM120AOS	-1	96208776	96213806	9	9373	0	Yes
331	antisense_down_antisense	lnc-FAM65B-1	25015179	25042398	-	6	ENSG00000223623	ENST00000416595		-1	25053855	25057301	6	11457	0	Yes
332	antisense_down_antisense	lnc-GPN3-1	110897624	110907073	-	12	ENSG00000111237	ENST00000549578	VPS29	-1	110928902	110939922	12	21829	0	Yes
333	antisense_down_antisense	lnc-GSDMC-1	130363936	130695925	-	8	ENSG00000147697	ENST00000522273	GSDMC	-1	130760442	130765132	8	64517	0	Yes
334	antisense_down_antisense	lnc-GUCY1A2-1	106544737	106550066	-	11	ENSG00000152402	ENST00000282249	GUCY1A2	-1	106557910	106889171	11	7844	1	Yes
335	antisense_down_antisense	lnc-H3F3C-3	32111454	32112260	-	12	ENSG00000271357	ENST00000605512		-1	32253419	32253669	12	141159	0	Yes
336	antisense_down_antisense	lnc-HES5-1	2481358	2488470	-	1	ENSG00000142606	ENST00000471840	MMEL1	-1	2522078	2524117	1	33608	0	Yes
337	antisense_down_antisense	lnc-HIST1H3F-1	26251837	26253284	-	6	ENSG00000256018	ENST00000305910	HIST1H3G	-1	26271146	26271612	6	17862	1	Yes
338	antisense_down_antisense	lnc-HLA-DRB1-3	32627662	32630227	-	6	ENSG00000235040	ENST00000422088	MTCO3P1	-1	32673901	32674732	6	43674	0	Yes
339	antisense_down_antisense	lnc-HSPG2-1	22350486	22357707	-	1	ENSG00000271428	ENST00000604049		-1	22394833	22395320	1	37126	0	Yes
340	antisense_down_antisense	lnc-IFLTD1-1	25537424	25539101	-	12	ENSG00000201439	ENST00000364569	RNU4-67P	-1	25557222	25557362	12	18121	0	Yes
341	antisense_down_antisense	lnc-IGFALS-1	1838694	1839187	-	16	ENSG00000099769	ENST00000215539	IGFALS	-1	1840414	1843764	16	1227	0	Yes
342	antisense_down_antisense	lnc-ITGB3BP-1	63786554	63790112	-	1	ENSG00000236674	ENST00000455736		-1	63825494	63826850	1	35382	0	Yes
343	antisense_down_antisense	lnc-ITGB7-1	53551572	53570212	-	12	ENSG00000139626	ENST00000267082	ITGB7	-1	53585102	53601091	12	14890	1	Yes
344	antisense_down_antisense	lnc-KCTD1-1	24267584	24283602	-	18	ENSG00000263382	ENST00000584560		-1	24402777	24403943	18	119175	0	Yes
345	antisense_down_antisense	lnc-LRP8-3	53832339	53833917	-	1	ENSG00000236253	ENST00000563752	SLC25A3P1	-1	53878821	53905648	1	44904	0	Yes
346	antisense_down_antisense	lnc-LRRC32-6	76493140	76494238	-	11	ENSG00000254988	ENST00000530190		-1	76666461	76689663	11	172223	0	Yes
347	antisense_down_antisense	lnc-LRRC40-1	70684271	70686706	-	1	ENSG00000118454	ENST00000370944	ANKRD13C	-1	70726271	70820405	1	39565	0	Yes
348	antisense_down_antisense	lnc-LRRC6-2	133697252	133714485	-	8	ENSG00000165071	ENST00000523829	TMEM71	-1	133722194	133772807	8	7709	0	Yes
349	antisense_down_antisense	lnc-LRRTM1-3	80926512	81097315	-	2	ENSG00000234429	ENST00000378334		-1	81421461	81428308	2	324146	0	Yes
350	antisense_down_antisense	lnc-LTBP3-1	65333532	65337942	-	11	ENSG00000269018	ENST00000597463		-1	65358665	65359947	11	20723	0	Yes
351	antisense_down_antisense	lnc-MARCH4-2	217343752	217363484	-	2	ENSG00000224391	ENST00000449783		-1	217455149	217471661	2	91665	0	Yes
352	antisense_down_antisense	lnc-MECR-2	30181697	30182394	-	1	ENSG00000270927	ENST00000603857		-1	30377712	30378204	1	195318	0	Yes
353	antisense_down_antisense	lnc-MRFAP1L1-2	6669918	6675587	-	4	ENSG00000246526	ENST00000499502		-1	6689175	6692246	4	13588	0	Yes
354	antisense_down_antisense	lnc-MTERFD2-2	241949461	241950161	-	2	ENSG00000225521	ENST00000458377		-1	241955016	242003533	2	4855	0	Yes
355	antisense_down_antisense	lnc-MYOM1-1	3255433	3261848	-	18	ENSG00000259256	ENST00000558690		-1	3347774	3350557	18	85926	0	Yes
356	antisense_down_antisense	lnc-NAPB-1	23337230	23338851	-	20	ENSG00000125814	ENST00000377026	NAPB	-1	23355159	23402125	20	16308	0	Yes
357	antisense_down_antisense	lnc-NSUN6-2	18940194	18948214	-	10	ENSG00000227734	ENST00000426818		-1	19579152	19580409	10	630938	0	Yes
358	antisense_down_antisense	lnc-NUFIP2-1	27696734	27717795	-	17	ENSG00000253064	ENST00000517255	RNU6-711P	-1	27751780	27751885	17	33985	0	Yes
359	antisense_down_antisense	lnc-PABPN1L-1	89003186	89006059	-	16	ENSG00000256982	ENST00000537498		-1	89112580	89119373	16	106521	0	Yes
360	antisense_down_antisense	lnc-PAQR3-1	79689636	79697127	-	4	ENSG00000163291	ENST00000512760	PAQR3	-1	79808281	79860513	4	111154	0	Yes
361	antisense_down_antisense	lnc-PCGF2-2	36859457	36862514	-	17	ENSG00000263975	ENST00000579499		-1	36871581	36876525	17	9067	0	Yes
362	antisense_down_antisense	lnc-PLA2G2C-1	20510734	20513151	-	1	ENSG00000226664	ENST00000444923		-1	20620704	20649680	1	107553	0	Yes
363	antisense_down_antisense	lnc-PRM1-1	11435665	11439068	-	16	ENSG00000262703	ENST00000574681		-1	11442000	11443178	16	2932	0	Yes
364	antisense_down_antisense	lnc-RHOG-2	3875547	3876739	-	11	ENSG00000230593	ENST00000308739		-1	3913623	3914120	11	36884	0	Yes
365	antisense_down_antisense	lnc-RIMS3-4	40958828	40974333	-	1	ENSG00000227278	ENST00000453437		-1	40980133	40980729	1	5800	0	Yes
366	antisense_down_antisense	lnc-RP11-204N11.1.1-3	98391946	99008671	-	14	ENSG00000259119	ENST00000554025		-1	99391474	99394142	14	382803	0	Yes
367	antisense_down_antisense	lnc-RP11-863N1.2.1-1	19928867	19929243	-	18	ENSG00000212710	ENST00000525417	CTAGE1	-1	19993564	19994830	18	64321	0	Yes
368	antisense_down_antisense	lnc-RPRML-3	45060154	45177689	-	17	ENSG00000004897	ENST00000066544	CDC27	-1	45195069	45266632	17	17380	0	Yes
369	antisense_down_antisense	lnc-SLA2-3	35136104	35201794	-	20	ENSG00000101082	ENST00000262866	SLA2	-1	35240721	35274619	20	38927	0	Yes
370	antisense_down_antisense	lnc-SLC6A9-2	44409952	44412244	-	1	ENSG00000196517	ENST00000372307	SLC6A9	-1	44457172	44482228	1	44928	0	Yes
371	antisense_down_antisense	lnc-SRPK2-1	104622193	104654768	-	7	ENSG00000272918	ENST00000607968		-1	104743285	104745930	7	88517	0	Yes
372	antisense_down_antisense	lnc-STK3-2	100008557	100025462	-	8	ENSG00000253562	ENST00000520844		-1	100103966	100106288	8	78504	0	Yes
373	antisense_down_antisense	lnc-SYF2-1	25579604	25594376	-	1	ENSG00000224183	ENST00000414693	SDHDP6	-1	25620655	25621134	1	26279	0	Yes
374	antisense_down_antisense	lnc-SYNCRIP-2	86370709	86388451	-	6	ENSG00000198738	ENST00000369586	SMIM11P1	-1	86445462	86445639	6	57011	0	Yes
375	antisense_down_antisense	lnc-TAF12-2	28835513	28837109	-	1	ENSG00000231468	ENST00000447051	PRDX3P2	-1	28852830	28853739	1	15721	0	Yes
376	antisense_down_antisense	lnc-TBX18-1	85397068	85398465	-	6	ENSG00000219604	ENST00000405071		-1	85399010	85399147	6	545	0	Yes
377	antisense_down_antisense	lnc-TGFBRAP1-4	105552868	105654954	-	2	ENSG00000231851	ENST00000432211		-1	105713510	105715095	2	58556	0	Yes
378	antisense_down_antisense	lnc-TMED5-1	93727742	93811582	-	1	ENSG00000229635	ENST00000452808		-1	93850044	93850555	1	38462	0	Yes
379	antisense_down_antisense	lnc-TMEM63A-1	226028583	226034223	-	1	ENSG00000196187	ENST00000496025	TMEM63A	-1	226034277	226035166	1	54	1	Yes
380	antisense_down_antisense	lnc-TMEM75-1	128698587	128746213	-	8	ENSG00000256655	ENST00000539634	TMEM75	-1	128959126	128960591	8	212913	0	Yes
381	antisense_down_antisense	lnc-TP53I11-6	44626057	44626887	-	11	ENSG00000255092	ENST00000532524		-1	44627720	44629651	11	833	0	Yes
382	antisense_down_antisense	lnc-TRDMT1-1	17256237	17271984	-	10	ENSG00000234961	ENST00000456355		-1	17275324	17276832	10	3340	0	Yes
383	antisense_down_antisense	lnc-TRIM27-10	28805645	28806783	-	6	ENSG00000225595	ENST00000440244		-1	28827402	28831127	6	20619	0	Yes
384	antisense_down_antisense	lnc-TSSC1-1	3135352	3149551	-	2	ENSG00000032389	ENST00000478754	TSSC1	-1	3192696	3324315	2	43145	0	Yes
385	antisense_down_antisense	lnc-TUBGCP3-1	113341386	113344642	-	13	ENSG00000264726	ENST00000582601		-1	113372159	113372228	13	27517	0	Yes
386	antisense_down_antisense	lnc-TUFM-3	28831890	28834413	-	16	ENSG00000260570	ENST00000563565		-1	28841933	28848521	16	7520	0	Yes
387	antisense_down_antisense	lnc-TWIST1-2	18931718	18939056	-	7	ENSG00000232492	ENST00000452663	NPM1P13	-1	18988521	18989385	7	49465	0	Yes
388	antisense_down_antisense	lnc-UBE2H-2	129242677	129251482	-	7	ENSG00000207990	ENST00000385255	MIR182	-1	129410223	129410332	7	158741	0	Yes
389	antisense_down_antisense	lnc-UNC93B1-2	67792276	67797928	-	11	ENSG00000110721	ENST00000265689	CHKA	-1	67820326	67888671	11	22398	0	Yes
390	antisense_down_antisense	lnc-VEZF1-1	56066399	56072211	-	17	ENSG00000136450	ENST00000582730	SRSF1	-1	56080721	56084622	17	8510	1	Yes
391	antisense_down_antisense	lnc-VGF-1	100657600	100660889	-	7	ENSG00000128564	ENST00000249330	VGF	-1	100805790	100808874	7	144901	0	Yes
392	antisense_down_antisense	lnc-WDR53-1	196358368	196359460	-	3	ENSG00000174007	ENST00000409690	CEP19	-1	196433148	196439164	3	73688	0	Yes
393	antisense_down_antisense	lnc-ZBTB20-1	114033347	114052767	-	3	ENSG00000181722	ENST00000462705	ZBTB20	-1	114056941	114790222	3	4174	0	Yes
394	antisense_down_antisense	lnc-ZNF461-1	37173806	37178518	-	19	ENSG00000267041	ENST00000589390	ZNF850	-1	37205285	37263727	19	26767	0	Yes
395	antisense_down_antisense	lnc-ZNF682-1	20326954	20331228	-	19	ENSG00000267383	ENST00000585816		-1	20338819	20349240	19	7591	0	Yes
396	antisense_down_antisense	lnc-ZNHIT2-1	64878185	64879167	-	11	ENSG00000174276	ENST00000310597	ZNHIT2	-1	64883875	64885170	11	4708	0	Yes
397	antisense_down_antisense	lnc-ZSCAN10-4	3206736	3207484	-	16	ENSG00000262521	ENST00000576762		-1	3231233	3234018	16	23749	0	Yes
398	antisense_overlapping_up	lnc-AKT3-2	244210525	244212010	-	1	ENSG00000226828	ENST00000440494		1	244080704	244210619	1	NA	0	Yes
399	antisense_overlapping_up	lnc-AL020996.1-1	26143225	26146345	-	1	ENSG00000162430	ENST00000361547	SEPN1	1	26126667	26144713	1	NA	0	Yes
400	antisense_overlapping_up	lnc-BEGAIN-2	101142266	101146221	-	14	ENSG00000196273	ENST00000556308	LINC00523	1	101129423	101142406	14	NA	0	Yes
401	antisense_overlapping_up	lnc-CCDC90B-2	82895532	82905290	-	11	ENSG00000254676	ENST00000528133		1	82891186	82895562	11	NA	0	Yes
402	antisense_overlapping_up	lnc-CCDC90B-2	82895532	82905290	-	11	ENSG00000165494	ENST00000298281	PCF11	1	82868030	82898493	11	NA	0	Yes
403	antisense_overlapping_up	lnc-CHADL-1	41605125	41613631	-	22	ENSG00000100395	ENST00000489136	L3MBTL2	1	41601306	41613177	22	NA	0	Yes
404	antisense_overlapping_up	lnc-DGAT1-1	145538252	145538801	-	8	ENSG00000185122	ENST00000528838	HSF1	1	145515280	145538385	8	NA	1	Yes
405	antisense_overlapping_up	lnc-DNAJC8-1	28566019	28573670	-	1	ENSG00000130770	ENST00000468425	ATPIF1	1	28562653	28573417	1	NA	0	Yes
406	antisense_overlapping_up	lnc-DTYMK-1	242658393	242666203	-	2	ENSG00000168395	ENST00000482774	ING5	1	242641457	242661130	2	NA	0	Yes
407	antisense_overlapping_up	lnc-FABP3-1	31805913	31819646	-	1	ENSG00000121766	ENST00000490049	ZCCHC17	1	31769894	31811808	1	NA	1	Yes
408	antisense_overlapping_up	lnc-FAM65B-1	25015179	25042398	-	6	ENSG00000111913	ENST00000510784	FAM65B	-1	24840553	25042238	6	NA	0	Yes
409	antisense_overlapping_up	lnc-GPN3-1	110897624	110907073	-	12	ENSG00000111231	ENST00000228827	GPN3	-1	110890289	110906071	12	NA	0	Yes
410	antisense_overlapping_up	lnc-HLA-DRB1-3	32627662	32630227	-	6	ENSG00000223534	ENST00000419852	HLA-DQB1-AS1	1	32627657	32628506	6	NA	0	Yes
411	antisense_overlapping_up	lnc-IGFALS-1	1838694	1839187	-	16	ENSG00000095906	ENST00000568834	NUBP2	1	1832933	1839182	16	NA	0	Yes
412	antisense_overlapping_up	lnc-ITGB7-1	53551572	53570212	-	12	ENSG00000139631	ENST00000475890	CSAD	-1	53551473	53567554	12	NA	0	Yes
413	antisense_overlapping_up	lnc-LEF1-3	108784634	108910835	-	4	ENSG00000164023	ENST00000506462	SGMS2	1	108745719	108816703	4	NA	0	Yes
414	antisense_overlapping_up	lnc-MANBA-1	103190872	103371167	-	4	ENSG00000138821	ENST00000424970	SLC39A8	-1	103172198	103266362	4	NA	0	Yes
415	antisense_overlapping_up	lnc-MARCH4-2	217343752	217363484	-	2	ENSG00000138375	ENST00000357276	SMARCAL1	1	217277137	217347776	2	NA	0	Yes
416	antisense_overlapping_up	lnc-NSUN6-2	18940194	18948214	-	10	ENSG00000271786	ENST00000606425		-1	18931405	18944123	10	NA	0	Yes
417	antisense_overlapping_up	lnc-PCGF2-2	36859457	36862514	-	17	ENSG00000261005	ENST00000563897		1	36858705	36861000	17	NA	0	Yes
418	antisense_overlapping_up	lnc-RIMS3-4	40958828	40974333	-	1	ENSG00000187815	ENST00000372706	ZFP69	1	40942887	40962015	1	NA	0	Yes
419	antisense_overlapping_up	lnc-RPRML-3	45060154	45177689	-	17	ENSG00000108433	ENST00000439730	GOSR2	1	45000499	45105003	17	NA	1	Yes
420	antisense_overlapping_up	lnc-RPRML-3	45060154	45177689	-	17	ENSG00000262633	ENST00000571841		1	45000499	45124520	17	NA	0	Yes
421	antisense_overlapping_up	lnc-RPRML-3	45060154	45177689	-	17	ENSG00000263142	ENST00000570478	LRRC37A17P	1	45055847	45126511	17	NA	0	Yes
422	antisense_overlapping_up	lnc-SLA2-3	35136104	35201794	-	20	ENSG00000080845	ENST00000373913	DLGAP4	1	34894258	35157040	20	NA	1	Yes
423	antisense_overlapping_up	lnc-SRPK2-1	104622193	104654768	-	7	ENSG00000228393	ENST00000450686	LINC01004	-1	104590762	104653491	7	NA	0	Yes
424	antisense_overlapping_up	lnc-TAF12-2	28835513	28837109	-	1	ENSG00000242125	ENST00000437681	SNHG3	1	28832863	28836145	1	NA	0	Yes
425	antisense_overlapping_up	lnc-TMED5-1	93727742	93811582	-	1	ENSG00000122483	ENST00000343253	CCDC18	1	93645476	93744034	1	NA	0	Yes
426	antisense_overlapping_up	lnc-TMEM63A-1	226028583	226034223	-	1	ENSG00000143819	ENST00000366837	EPHX1	1	226013055	226033260	1	NA	0	Yes
427	antisense_overlapping_up	lnc-TP53I11-6	44626057	44626887	-	11	ENSG00000085117	ENST00000524704	CD82	1	44587273	44626675	11	NA	1	Yes
428	antisense_overlapping_up	lnc-UNC93B1-2	67792276	67797928	-	11	ENSG00000006534	ENST00000433100	ALDH3B1	1	67776048	67796163	11	NA	0	Yes
429	antisense_overlapping_up	lnc-ZNHIT2-1	64878185	64879167	-	11	ENSG00000149823	ENST00000533827	VPS51	1	64876763	64879146	11	NA	0	Yes
430	antisense_overlapping_down	lnc-AL020996.1-1	26143225	26146345	-	1	ENSG00000117640	ENST00000424294	MTFR1L	1	26145131	26156005	1	NA	0	Yes
431	antisense_overlapping_down	lnc-AL020996.1-1	26143225	26146345	-	1	ENSG00000223474	ENST00000536896		-1	26145212	26147288	1	NA	0	Yes
432	antisense_overlapping_down	lnc-ANAPC10-1	145564067	145582509	-	4	ENSG00000164161	ENST00000296575	HHIP	1	145567173	145666423	4	NA	0	Yes
433	antisense_overlapping_down	lnc-BCL7C-2	30930639	30934590	-	16	ENSG00000099364	ENST00000562798	FBXL19	1	30934376	30937252	16	NA	0	Yes
434	antisense_overlapping_down	lnc-BHLHE41-2	26092261	26112698	-	12	ENSG00000123094	ENST00000381352	RASSF8	1	26111962	26232825	12	NA	0	Yes
435	antisense_overlapping_down	lnc-CCDC90B-2	82895532	82905290	-	11	ENSG00000137494	ENST00000393389	ANKRD42	1	82904781	82926242	11	NA	0	Yes
436	antisense_overlapping_down	lnc-CHADL-1	41605125	41613631	-	22	ENSG00000100395	ENST00000449635	L3MBTL2	1	41605700	41617371	22	NA	0	Yes
437	antisense_overlapping_down	lnc-CHRNA3-1	78881464	78883618	-	15	ENSG00000169684	ENST00000559576	CHRNA5	1	78882704	78886043	15	NA	0	Yes
438	antisense_overlapping_down	lnc-CREG1-3	167596621	167599911	-	1	ENSG00000198771	ENST00000367854	RCSD1	1	167599330	167675486	1	NA	0	Yes
439	antisense_overlapping_down	lnc-DCBLD2-1	98432740	98451495	-	3	ENSG00000064225	ENST00000489112	ST3GAL6	1	98451080	98491813	3	NA	0	Yes
440	antisense_overlapping_down	lnc-DNAJC8-1	28566019	28573670	-	1	ENSG00000271398	ENST00000605846		1	28573655	28574079	1	NA	0	Yes
441	antisense_overlapping_down	lnc-DTYMK-1	242658393	242666203	-	2	ENSG00000168395	ENST00000474238	ING5	1	242665863	242667221	2	NA	0	Yes
442	antisense_overlapping_down	lnc-FAM65B-1	25015179	25042398	-	6	ENSG00000229313	ENST00000428903		1	25042067	25056892	6	NA	0	Yes
443	antisense_overlapping_down	lnc-GPN3-1	110897624	110907073	-	12	ENSG00000204856	ENST00000377673	FAM216A	1	110906169	110928190	12	NA	0	Yes
444	antisense_overlapping_down	lnc-GUCY1A2-1	106544737	106550066	-	11	ENSG00000152402	ENST00000526355	GUCY1A2	-1	106544738	106889250	11	NA	1	Yes
445	antisense_overlapping_down	lnc-HES5-1	2481358	2488470	-	1	ENSG00000157873	ENST00000426449	TNFRSF14	1	2487078	2492153	1	NA	1	Yes
446	antisense_overlapping_down	lnc-HLA-DRB1-3	32627662	32630227	-	6	ENSG00000179344	ENST00000484729	HLA-DQB1	-1	32627884	32634415	6	NA	1	Yes
447	antisense_overlapping_down	lnc-HSPG2-1	22350486	22357707	-	1	ENSG00000218510	ENST00000416769	LINC00339	1	22352027	22357716	1	NA	0	Yes
448	antisense_overlapping_down	lnc-ITGB3BP-1	63786554	63790112	-	1	ENSG00000187140	ENST00000371116	FOXD3	1	63788730	63790797	1	NA	0	Yes
449	antisense_overlapping_down	lnc-ITGB7-1	53551572	53570212	-	12	ENSG00000139631	ENST00000444623	CSAD	-1	53551923	53574693	12	NA	0	Yes
450	antisense_overlapping_down	lnc-LRRC32-6	76493140	76494238	-	11	ENSG00000182704	ENST00000533752	TSKU	1	76493295	76507112	11	NA	0	Yes
451	antisense_overlapping_down	lnc-LRRC6-2	133697252	133714485	-	8	ENSG00000165071	ENST00000522780	TMEM71	-1	133697253	133740232	8	NA	0	Yes
452	antisense_overlapping_down	lnc-LTBP3-1	65333532	65337942	-	11	ENSG00000173465	ENST00000309328	SSSCA1	1	65337901	65339241	11	NA	1	Yes
453	antisense_overlapping_down	lnc-MARCH4-2	217343752	217363484	-	2	ENSG00000197756	ENST00000491306	RPL37A	1	217362912	217368274	2	NA	0	Yes
454	antisense_overlapping_down	lnc-MRFAP1L1-2	6669918	6675587	-	4	ENSG00000170846	ENST00000307533		1	6675178	6677774	4	NA	0	Yes
455	antisense_overlapping_down	lnc-NUFIP2-1	27696734	27717795	-	17	ENSG00000160551	ENST00000583121	TAOK1	1	27717482	27802721	17	NA	1	Yes
456	antisense_overlapping_down	lnc-PCGF2-2	36859457	36862514	-	17	ENSG00000108292	ENST00000378137	MLLT6	1	36861795	36871009	17	NA	0	Yes
457	antisense_overlapping_down	lnc-PCID2-3	113621797	113623461	-	13	ENSG00000126217	ENST00000397030	MCF2L	1	113622814	113754053	13	NA	0	Yes
458	antisense_overlapping_down	lnc-PLA2G2C-1	20510734	20513151	-	1	ENSG00000162543	ENST00000375099	UBXN10	1	20512578	20522541	1	NA	0	Yes
459	antisense_overlapping_down	lnc-RGS5-1	163080910	163291722	-	1	ENSG00000143228	ENST00000534289	NUF2	1	163236366	163306576	1	NA	0	Yes
460	antisense_overlapping_down	lnc-RHOG-2	3875547	3876739	-	11	ENSG00000167323	ENST00000525403	STIM1	1	3875757	4080567	11	NA	1	Yes
461	antisense_overlapping_down	lnc-SLA2-3	35136104	35201794	-	20	ENSG00000259716	ENST00000561134		-1	35177530	35232932	20	NA	0	Yes
462	antisense_overlapping_down	lnc-SRPK2-1	104622193	104654768	-	7	ENSG00000005483	ENST00000311117	KMT2E	1	104654626	104754532	7	NA	1	Yes
463	antisense_overlapping_down	lnc-TAF12-2	28835513	28837109	-	1	ENSG00000180198	ENST00000419074	RCC1	1	28836589	28862538	1	NA	1	Yes
464	antisense_overlapping_down	lnc-TBX18-1	85397068	85398465	-	6	ENSG00000112837	ENST00000606784	TBX18	-1	85397091	85473171	6	NA	0	Yes
465	antisense_overlapping_down	lnc-TGFBRAP1-4	105552868	105654954	-	2	ENSG00000135972	ENST00000258455	MRPS9	1	105654441	105716418	2	NA	1	Yes
466	antisense_overlapping_down	lnc-TMED5-1	93727742	93811582	-	1	ENSG00000117505	ENST00000370272	DR1	1	93811445	93835055	1	NA	1	Yes
467	antisense_overlapping_down	lnc-TMEM60-1	77286976	77326662	-	7	ENSG00000187257	ENST00000334955	RSBN1L	1	77325760	77412339	7	NA	0	Yes
468	antisense_overlapping_down	lnc-TMEM63A-1	226028583	226034223	-	1	ENSG00000196187	ENST00000366835	TMEM63A	-1	226033237	226070069	1	NA	1	Yes
469	antisense_overlapping_down	lnc-TRDMT1-1	17256237	17271984	-	10	ENSG00000026025	ENST00000224237	VIM	1	17271277	17279592	10	NA	1	Yes
470	antisense_overlapping_down	lnc-TUFM-3	28831890	28834413	-	16	ENSG00000168488	ENST00000563314	ATXN2L	1	28834356	28848558	16	NA	0	Yes
471	antisense_overlapping_down	lnc-VGF-1	100657600	100660889	-	7	ENSG00000205277	ENST00000473098	MUC12	1	100660159	100662220	7	NA	0	Yes
472	antisense_overlapping_down	lnc-ZNF461-1	37173806	37178518	-	19	ENSG00000189042	ENST00000590392	ZNF567	1	37178514	37203634	19	NA	0	Yes
473	antisense_intra	lnc-AGXT2L1-1	109459345	109541620	-	4	ENSG00000234492	ENST00000507248	RPL34-AS1	-1	109459346	109541553	4	NA	0	Yes
474	antisense_intra	lnc-AGXT2L1-1	109459345	109541620	-	4	ENSG00000266046	ENST00000581081		-1	109498228	109498296	4	NA	0	Yes
475	antisense_intra	lnc-AL020996.1-1	26143225	26146345	-	1	ENSG00000228172	ENST00000442055		-1	26143240	26146263	1	NA	0	Yes
476	antisense_intra	lnc-ANAPC10-1	145564067	145582509	-	4	ENSG00000164161	ENST00000434550	HHIP	1	145567324	145581425	4	NA	0	Yes
477	antisense_intra	lnc-ANAPC10-1	145564067	145582509	-	4	ENSG00000248890	ENST00000508269	HHIP-AS1	-1	145564074	145567139	4	NA	0	Yes
478	antisense_intra	lnc-ANKRD26-3	27220134	27233709	-	10	ENSG00000232224	ENST00000458682	LINC00202-1	-1	27220135	27223852	10	NA	0	Yes
479	antisense_intra	lnc-ANKRD26-3	27220134	27233709	-	10	ENSG00000236983	ENST00000433966	LINC00614	-1	27232252	27233347	10	NA	0	Yes
480	antisense_intra	lnc-ARRDC3-1	90597137	90610346	-	5	ENSG00000248323	ENST00000513492	LUCAT1	-1	90598846	90608312	5	NA	0	Yes
481	antisense_intra	lnc-ARRDC3-1	90597137	90610346	-	5	ENSG00000271762	ENST00000607854		-1	90608874	90610219	5	NA	0	Yes
482	antisense_intra	lnc-B3GAT2-3	71931159	72130522	-	6	ENSG00000232295	ENST00000602418		-1	71931160	71994635	6	NA	0	Yes
483	antisense_intra	lnc-B3GAT2-3	71931159	72130522	-	6	ENSG00000269966	ENST00000602823		-1	72004876	72127139	6	NA	0	Yes
484	antisense_intra	lnc-B3GAT2-3	71931159	72130522	-	6	ENSG00000230597	ENST00000456795		1	72038645	72039509	6	NA	0	Yes
485	antisense_intra	lnc-B3GAT2-3	71931159	72130522	-	6	ENSG00000233237	ENST00000413945	LINC00472	-1	72054047	72129806	6	NA	0	Yes
486	antisense_intra	lnc-B3GAT2-3	71931159	72130522	-	6	ENSG00000119900	ENST00000370435	OGFRL1	1	71998506	72018653	6	NA	0	Yes
487	antisense_intra	lnc-BHLHE41-2	26092261	26112698	-	12	ENSG00000246695	ENST00000545729	RASSF8-AS1	-1	26092262	26112375	12	NA	0	Yes
488	antisense_intra	lnc-BMP4-3	54039945	54080744	-	14	ENSG00000226132	ENST00000448352	RPS3AP46	1	54079442	54080123	14	NA	0	Yes
489	antisense_intra	lnc-C9orf69-2	138999330	139001270	-	9	ENSG00000260193	ENST00000566567		-1	138999654	139000927	9	NA	0	Yes
490	antisense_intra	lnc-CCDC90B-2	82895532	82905290	-	11	ENSG00000247137	ENST00000602381		-1	82895533	82902139	11	NA	0	Yes
491	antisense_intra	lnc-CCDC90B-2	82895532	82905290	-	11	ENSG00000269939	ENST00000602322		-1	82896563	82898078	11	NA	0	Yes
492	antisense_intra	lnc-CDRT15-2	13659794	13972812	-	17	ENSG00000236088	ENST00000582752	COX10-AS1	-1	13659795	13796156	17	NA	0	Yes
493	antisense_intra	lnc-CDRT15-2	13659794	13972812	-	17	ENSG00000265494	ENST00000580134		1	13812548	13814529	17	NA	0	Yes
494	antisense_intra	lnc-CDRT15-2	13659794	13972812	-	17	ENSG00000233852	ENST00000457609		-1	13836037	13843911	17	NA	0	Yes
495	antisense_intra	lnc-CDRT15-2	13659794	13972812	-	17	ENSG00000266744	ENST00000581533		-1	13861065	13870269	17	NA	0	Yes
496	antisense_intra	lnc-CDRT15-2	13659794	13972812	-	17	ENSG00000141028	ENST00000577632	CDRT15P1	1	13927831	13928805	17	NA	0	Yes
497	antisense_intra	lnc-CELF4-7	36737731	37380282	-	18	ENSG00000267374	ENST00000591469	LINC00669	-1	36787591	36920602	18	NA	0	Yes
498	antisense_intra	lnc-CELF4-7	36737731	37380282	-	18	ENSG00000175886	ENST00000588490	RPL7AP66	-1	36914836	36915636	18	NA	0	Yes
499	antisense_intra	lnc-CELF4-7	36737731	37380282	-	18	ENSG00000266148	ENST00000580941	MIR5583-1	1	37256685	37256743	18	NA	0	Yes
500	antisense_intra	lnc-CELF4-7	36737731	37380282	-	18	ENSG00000212354	ENST00000391052	RNU6-1242P	-1	37258484	37258586	18	NA	0	Yes
501	antisense_intra	lnc-CHADL-1	41605125	41613631	-	22	ENSG00000235513	ENST00000451176		-1	41605686	41613627	22	NA	0	Yes
502	antisense_intra	lnc-COIL-2	55148882	55162434	-	17	ENSG00000263004	ENST00000576871		-1	55155659	55162383	17	NA	0	Yes
503	antisense_intra	lnc-DCBLD2-1	98432740	98451495	-	3	ENSG00000239445	ENST00000488132	ST3GAL6-AS1	-1	98433174	98451492	3	NA	0	Yes
504	antisense_intra	lnc-DNAJC8-1	28566019	28573670	-	1	ENSG00000270605	ENST00000604716		-1	28566020	28567964	1	NA	0	Yes
505	antisense_intra	lnc-DTYMK-1	242658393	242666203	-	2	ENSG00000235351	ENST00000435195		-1	242664030	242665108	2	NA	0	Yes
506	antisense_intra	lnc-DTYMK-1	242658393	242666203	-	2	ENSG00000168395	ENST00000493578	ING5	1	242660156	242663453	2	NA	0	Yes
507	antisense_intra	lnc-DZIP1-1	96300986	96329209	-	13	ENSG00000247400	ENST00000606011	DNAJC3-AS1	-1	96300987	96329048	13	NA	0	Yes
508	antisense_intra	lnc-FAM65B-1	25015179	25042398	-	6	ENSG00000220517	ENST00000402854	ASS1P1	-1	25023475	25024711	6	NA	0	Yes
509	antisense_intra	lnc-FAM65B-1	25015179	25042398	-	6	ENSG00000244618	ENST00000465067	RN7SL334P	-1	25031243	25031510	6	NA	0	Yes
510	antisense_intra	lnc-GPN3-1	110897624	110907073	-	12	ENSG00000111231	ENST00000552180	GPN3	-1	110897625	110907019	12	NA	0	Yes
511	antisense_intra	lnc-GPN3-1	110897624	110907073	-	12	ENSG00000241680	ENST00000490759	RPL31P49	1	110898793	110899167	12	NA	0	Yes
512	antisense_intra	lnc-GSDMC-1	130363936	130695925	-	8	ENSG00000229140	ENST00000523151	CCDC26	-1	130363937	130587262	8	NA	0	Yes
513	antisense_intra	lnc-GSDMC-1	130363936	130695925	-	8	ENSG00000253926	ENST00000519048		1	130428195	130458098	8	NA	0	Yes
514	antisense_intra	lnc-GSDMC-1	130363936	130695925	-	8	ENSG00000263763	ENST00000577904	MIR3686	-1	130496303	130496388	8	NA	0	Yes
515	antisense_intra	lnc-GSDMC-1	130363936	130695925	-	8	ENSG00000265513	ENST00000579056		-1	130508088	130508189	8	NA	0	Yes
516	antisense_intra	lnc-GSDMC-1	130363936	130695925	-	8	ENSG00000266096	ENST00000577793		-1	130508468	130508569	8	NA	0	Yes
517	antisense_intra	lnc-GSDMC-1	130363936	130695925	-	8	ENSG00000265219	ENST00000584102		-1	130508758	130508857	8	NA	0	Yes
518	antisense_intra	lnc-GSDMC-1	130363936	130695925	-	8	ENSG00000265687	ENST00000580804		-1	130509216	130509296	8	NA	0	Yes
519	antisense_intra	lnc-GSDMC-1	130363936	130695925	-	8	ENSG00000264680	ENST00000582899		-1	130509594	130509674	8	NA	0	Yes
520	antisense_intra	lnc-GSDMC-1	130363936	130695925	-	8	ENSG00000266387	ENST00000582296		-1	130509833	130509913	8	NA	0	Yes
521	antisense_intra	lnc-HES5-1	2481358	2488470	-	1	ENSG00000238164	ENST00000449660		-1	2481359	2483545	1	NA	0	Yes
522	antisense_intra	lnc-HIST1H3F-1	26251837	26253284	-	6	ENSG00000197459	ENST00000356350	HIST1H2BH	1	26251879	26252303	6	NA	1	Yes
523	antisense_intra	lnc-HLA-DRB1-3	32627662	32630227	-	6	ENSG00000179344	ENST00000460185	HLA-DQB1	-1	32627663	32628217	6	NA	1	Yes
524	antisense_intra	lnc-HSPG2-1	22350486	22357707	-	1	ENSG00000228397	ENST00000455966		-1	22350487	22351461	1	NA	0	Yes
525	antisense_intra	lnc-HSPG2-1	22350486	22357707	-	1	ENSG00000218510	ENST00000434233	LINC00339	1	22351681	22357396	1	NA	0	Yes
526	antisense_intra	lnc-ITGB3BP-1	63786554	63790112	-	1	ENSG00000230798	ENST00000426393		-1	63786555	63787200	1	NA	0	Yes
527	antisense_intra	lnc-ITGB7-1	53551572	53570212	-	12	ENSG00000257808	ENST00000550908		1	53553370	53554784	12	NA	0	Yes
528	antisense_intra	lnc-ITGB7-1	53551572	53570212	-	12	ENSG00000139631	ENST00000490923	CSAD	-1	53553671	53564496	12	NA	0	Yes
529	antisense_intra	lnc-KCTD1-1	24267584	24283602	-	18	ENSG00000265369	ENST00000391065		-1	24269281	24269493	18	NA	0	Yes
530	antisense_intra	lnc-KCTD1-1	24267584	24283602	-	18	ENSG00000263677	ENST00000583852		1	24268075	24269632	18	NA	0	Yes
531	antisense_intra	lnc-LAMA1-1	6919494	6929965	-	18	ENSG00000265933	ENST00000581725	LINC00668	-1	6919495	6929804	18	NA	0	Yes
532	antisense_intra	lnc-LAMA1-1	6919494	6929965	-	18	ENSG00000264127	ENST00000584511	SCML2P1	1	6926943	6928209	18	NA	0	Yes
533	antisense_intra	lnc-LEF1-3	108784634	108910835	-	4	ENSG00000245293	ENST00000499098		-1	108784635	108853275	4	NA	0	Yes
534	antisense_intra	lnc-LEF1-3	108784634	108910835	-	4	ENSG00000222691	ENST00000410759	RNU6-733P	-1	108788963	108789066	4	NA	0	Yes
535	antisense_intra	lnc-LEF1-3	108784634	108910835	-	4	ENSG00000249604	ENST00000512428		-1	108857187	108862411	4	NA	0	Yes
536	antisense_intra	lnc-LEF1-3	108784634	108910835	-	4	ENSG00000164023	ENST00000359079	SGMS2	1	108814394	108832109	4	NA	0	Yes
537	antisense_intra	lnc-LEF1-3	108784634	108910835	-	4	ENSG00000155016	ENST00000332884	CYP2U1	1	108852525	108874613	4	NA	0	Yes
538	antisense_intra	lnc-LRRC32-6	76493140	76494238	-	11	ENSG00000255100	ENST00000528075		-1	76493625	76494106	11	NA	0	Yes
539	antisense_intra	lnc-LTBP3-1	65333532	65337942	-	11	ENSG00000260233	ENST00000567594	SSSCA1-AS1	-1	65337131	65337744	11	NA	0	Yes
540	antisense_intra	lnc-MANBA-1	103190872	103371167	-	4	ENSG00000241144	ENST00000464718	RN7SL728P	-1	103269551	103269848	4	NA	0	Yes
541	antisense_intra	lnc-MANBA-1	103190872	103371167	-	4	ENSG00000248161	ENST00000502883		-1	103339759	103352406	4	NA	0	Yes
542	antisense_intra	lnc-MANBA-1	103190872	103371167	-	4	ENSG00000138821	ENST00000512337	SLC39A8	-1	103190873	103225645	4	NA	0	Yes
543	antisense_intra	lnc-MARCH4-2	217343752	217363484	-	2	ENSG00000232485	ENST00000438978		-1	217351494	217363469	2	NA	0	Yes
544	antisense_intra	lnc-MARCH4-2	217343752	217363484	-	2	ENSG00000241520	ENST00000414135		-1	217347755	217351919	2	NA	0	Yes
545	antisense_intra	lnc-MRFAP1L1-2	6669918	6675587	-	4	ENSG00000251580	ENST00000515205		-1	6672452	6675557	4	NA	0	Yes
546	antisense_intra	lnc-MYOM1-1	3255433	3261848	-	18	ENSG00000101608	ENST00000578038	MYL12A	1	3255522	3256124	18	NA	1	Yes
547	antisense_intra	lnc-MYOM1-1	3255433	3261848	-	18	ENSG00000264235	ENST00000578800		-1	3255434	3261820	18	NA	0	Yes
548	antisense_intra	lnc-NAPB-1	23337230	23338851	-	20	ENSG00000232645	ENST00000444981		-1	23337231	23338492	20	NA	0	Yes
549	antisense_intra	lnc-NSUN6-2	18940194	18948214	-	10	ENSG00000152487	ENST00000456217	ARL5B-AS1	-1	18940195	18948196	10	NA	0	Yes
550	antisense_intra	lnc-NUFIP2-1	27696734	27717795	-	17	ENSG00000222363	ENST00000410431	RNU4-34P	1	27715578	27715701	17	NA	0	Yes
551	antisense_intra	lnc-NUFIP2-1	27696734	27717795	-	17	ENSG00000263719	ENST00000580425	MIR4523	1	27717680	27717748	17	NA	0	Yes
552	antisense_intra	lnc-PABPN1L-1	89003186	89006059	-	16	ENSG00000261226	ENST00000561980		-1	89003187	89004164	16	NA	0	Yes
553	antisense_intra	lnc-PAQR3-1	79689636	79697127	-	4	ENSG00000239793	ENST00000478593		1	79689653	79689904	4	NA	0	Yes
554	antisense_intra	lnc-PCID2-3	113621797	113623461	-	13	ENSG00000235280	ENST00000446789	MCF2L-AS1	-1	113621798	113623138	13	NA	0	Yes
555	antisense_intra	lnc-PLA2G2C-1	20510734	20513151	-	1	ENSG00000225986	ENST00000442226	UBXN10-AS1	-1	20510735	20512979	1	NA	0	Yes
556	antisense_intra	lnc-PRM1-1	11435665	11439068	-	16	ENSG00000263080	ENST00000572706		-1	11438208	11439054	16	NA	0	Yes
557	antisense_intra	lnc-RGS5-1	163080910	163291722	-	1	ENSG00000232892	ENST00000415437		1	163131465	163182813	1	NA	0	Yes
558	antisense_intra	lnc-RGS5-1	163080910	163291722	-	1	ENSG00000225755	ENST00000450164		1	163207004	163208987	1	NA	0	Yes
559	antisense_intra	lnc-RGS5-1	163080910	163291722	-	1	ENSG00000232995	ENST00000451759		-1	163214295	163278367	1	NA	0	Yes
560	antisense_intra	lnc-RGS5-1	163080910	163291722	-	1	ENSG00000237756	ENST00000416401		1	163229640	163230449	1	NA	0	Yes
561	antisense_intra	lnc-RGS5-1	163080910	163291722	-	1	ENSG00000143248	ENST00000469495	RGS5	-1	163080911	163122506	1	NA	0	Yes
562	antisense_intra	lnc-RHOG-2	3875547	3876739	-	11	ENSG00000229368	ENST00000430222		1	3875842	3876629	11	NA	0	Yes
563	antisense_intra	lnc-RP11-204N11.1.1-3	98391946	99008671	-	14	ENSG00000259097	ENST00000555776		-1	98534577	98671480	14	NA	0	Yes
564	antisense_intra	lnc-RP11-204N11.1.1-3	98391946	99008671	-	14	ENSG00000258511	ENST00000557072		1	98602411	98605579	14	NA	0	Yes
565	antisense_intra	lnc-RP11-204N11.1.1-3	98391946	99008671	-	14	ENSG00000222066	ENST00000410134		-1	98797969	98798087	14	NA	0	Yes
566	antisense_intra	lnc-RP11-204N11.1.1-3	98391946	99008671	-	14	ENSG00000241757	ENST00000487050	RN7SL714P	-1	98817706	98818001	14	NA	0	Yes
567	antisense_intra	lnc-RP11-204N11.1.1-3	98391946	99008671	-	14	ENSG00000258795	ENST00000554515		1	98963469	98981135	14	NA	0	Yes
568	antisense_intra	lnc-RP11-204N11.1.1-3	98391946	99008671	-	14	ENSG00000246223	ENST00000499006	C14orf64	-1	98391947	98444461	14	NA	0	Yes
569	antisense_intra	lnc-RPRML-3	45060154	45177689	-	17	ENSG00000263142	ENST00000570311	LRRC37A17P	1	45094559	45131935	17	NA	0	Yes
570	antisense_intra	lnc-RPRML-3	45060154	45177689	-	17	ENSG00000262879	ENST00000575930		-1	45061411	45144818	17	NA	0	Yes
571	antisense_intra	lnc-RPRML-3	45060154	45177689	-	17	ENSG00000263650	ENST00000579643	RN7SL270P	1	45119191	45119483	17	NA	0	Yes
572	antisense_intra	lnc-SLA2-3	35136104	35201794	-	20	ENSG00000232907	ENST00000439595		-1	35136563	35201678	20	NA	0	Yes
573	antisense_intra	lnc-SLA2-3	35136104	35201794	-	20	ENSG00000080845	ENST00000477195	DLGAP4	1	35152729	35155462	20	NA	1	Yes
574	antisense_intra	lnc-SLA2-3	35136104	35201794	-	20	ENSG00000101335	ENST00000279022	MYL9	1	35169887	35178228	20	NA	1	Yes
575	antisense_intra	lnc-SLC6A9-2	44409952	44412244	-	1	ENSG00000237950	ENST00000446167		-1	44410042	44411974	1	NA	0	Yes
576	antisense_intra	lnc-SRPK2-1	104622193	104654768	-	7	ENSG00000228393	ENST00000445184	LINC01004	-1	104622546	104653471	7	NA	0	Yes
577	antisense_intra	lnc-SRPK2-1	104622193	104654768	-	7	ENSG00000239569	ENST00000585013	KMT2E-AS1	-1	104654599	104654646	7	NA	0	Yes
578	antisense_intra	lnc-STK3-2	100008557	100025462	-	8	ENSG00000253948	ENST00000521696		-1	100008991	100025272	8	NA	0	Yes
579	antisense_intra	lnc-STK3-2	100008557	100025462	-	8	ENSG00000263842	ENST00000581071		1	100011512	100011629	8	NA	0	Yes
580	antisense_intra	lnc-STK3-2	100008557	100025462	-	8	ENSG00000253180	ENST00000517978		-1	100015635	100016070	8	NA	0	Yes
581	antisense_intra	lnc-SYF2-1	25579604	25594376	-	1	ENSG00000261349	ENST00000566714		-1	25592593	25593627	1	NA	0	Yes
582	antisense_intra	lnc-SYNCRIP-2	86370709	86388451	-	6	ENSG00000203875	ENST00000587692	SNHG5	-1	86375570	86388438	6	NA	0	Yes
583	antisense_intra	lnc-TGFBRAP1-4	105552868	105654954	-	2	ENSG00000263685	ENST00000579548		-1	105609360	105609438	2	NA	0	Yes
584	antisense_intra	lnc-TMED5-1	93727742	93811582	-	1	ENSG00000223745	ENST00000413606		-1	93727743	93811388	1	NA	0	Yes
585	antisense_intra	lnc-TMED5-1	93727742	93811582	-	1	ENSG00000229567	ENST00000423010		-1	93744518	93744686	1	NA	0	Yes
586	antisense_intra	lnc-TMEM60-1	77286976	77326662	-	7	ENSG00000214293	ENST00000440088	RSBN1L-AS1	-1	77286977	77325582	7	NA	0	Yes
587	antisense_intra	lnc-TRDMT1-1	17256237	17271984	-	10	ENSG00000229124	ENST00000437232	VIM-AS1	-1	17256238	17268897	10	NA	0	Yes
588	antisense_intra	lnc-TRDMT1-1	17256237	17271984	-	10	ENSG00000026025	ENST00000478317	VIM	1	17270258	17271949	10	NA	1	Yes
589	antisense_intra	lnc-TSSC1-1	3135352	3149551	-	2	ENSG00000236760	ENST00000425776		-1	3135353	3136877	2	NA	0	Yes
590	antisense_intra	lnc-TUFM-3	28831890	28834413	-	16	ENSG00000260796	ENST00000568183		-1	28831891	28833354	16	NA	0	Yes
591	antisense_intra	lnc-UBE2H-2	129242677	129251482	-	7	ENSG00000273329	ENST00000608694		-1	129244389	129251471	7	NA	0	Yes
592	antisense_intra	lnc-VEZF1-1	56066399	56072211	-	17	ENSG00000264112	ENST00000582096		-1	56066400	56068882	17	NA	0	Yes
593	antisense_intra	lnc-VGF-1	100657600	100660889	-	7	ENSG00000227053	ENST00000448513		-1	100657606	100660882	7	NA	0	Yes
594	antisense_intra	lnc-WDR53-1	196358368	196359460	-	3	ENSG00000232065	ENST00000441644	LINC01063	-1	196358369	196359458	3	NA	0	Yes
595	antisense_intra	lnc-ZBTB20-1	114033347	114052767	-	3	ENSG00000259976	ENST00000570269		-1	114033348	114035026	3	NA	0	Yes
596	antisense_intra	lnc-ZBTB20-1	114033347	114052767	-	3	ENSG00000207770	ENST00000385036	MIR568	-1	114035322	114035416	3	NA	0	Yes
597	antisense_intra	lnc-ZNF461-1	37173806	37178518	-	19	ENSG00000225975	ENST00000433232		-1	37176342	37178351	19	NA	0	Yes
598	antisense_extra	lnc-AL020996.1-1	26143225	26146345	-	1	ENSG00000255054	ENST00000559265		1	26137961	26149799	1	NA	0	Yes
599	antisense_extra	lnc-C1QTNF5-1	119206958	119208019	-	11	ENSG00000173456	ENST00000311413	RNF26	1	119205237	119208023	11	NA	1	Yes
600	antisense_extra	lnc-C7orf44-1	43548326	43562141	-	7	ENSG00000002746	ENST00000395891	HECW1	1	43152198	43605600	7	NA	0	Yes
601	antisense_extra	lnc-CHADL-1	41605125	41613631	-	22	ENSG00000100395	ENST00000216237	L3MBTL2	1	41601209	41627275	22	NA	0	Yes
602	antisense_extra	lnc-CHRNA3-1	78881464	78883618	-	15	ENSG00000169684	ENST00000299565	CHRNA5	1	78857862	78887611	15	NA	0	Yes
603	antisense_extra	lnc-DTYMK-1	242658393	242666203	-	2	ENSG00000168395	ENST00000313552	ING5	1	242641455	242668893	2	NA	0	Yes
604	antisense_extra	lnc-FABP3-1	31805913	31819646	-	1	ENSG00000121766	ENST00000344147	ZCCHC17	1	31769842	31837783	1	NA	1	Yes
605	antisense_extra	lnc-HLA-DRB1-3	32627662	32630227	-	6	ENSG00000179344	ENST00000487676	HLA-DQB1	-1	32627244	32634415	6	NA	1	Yes
606	antisense_extra	lnc-IGFALS-1	1838694	1839187	-	16	ENSG00000162032	ENST00000569769	SPSB3	-1	1828038	1843701	16	NA	0	Yes
607	antisense_extra	lnc-IGFALS-1	1838694	1839187	-	16	ENSG00000095906	ENST00000262302	NUBP2	1	1832902	1839192	16	NA	0	Yes
608	antisense_extra	lnc-ITGB7-1	53551572	53570212	-	12	ENSG00000139631	ENST00000267085	CSAD	-1	53551447	53574380	12	NA	0	Yes
609	antisense_extra	lnc-KCTD1-1	24267584	24283602	-	18	ENSG00000260372	ENST00000582605	AQP4-AS1	1	24235706	24510721	18	NA	0	Yes
610	antisense_extra	lnc-LRRC40-1	70684271	70686706	-	1	ENSG00000116754	ENST00000370951	SRSF11	1	70671365	70717300	1	NA	0	Yes
611	antisense_extra	lnc-MTERFD2-2	241949461	241950161	-	2	ENSG00000162804	ENST00000401884	SNED1	1	241938255	242013401	2	NA	0	Yes
612	antisense_extra	lnc-NUFIP2-1	27696734	27717795	-	17	ENSG00000266111	ENST00000584958		1	27679087	27731118	17	NA	0	Yes
613	antisense_extra	lnc-PABPN1L-1	89003186	89006059	-	16	ENSG00000129993	ENST00000327483	CBFA2T3	-1	88941266	89007606	16	NA	0	Yes
614	antisense_extra	lnc-PCID2-3	113621797	113623461	-	13	ENSG00000126217	ENST00000375608	MCF2L	1	113548692	113751175	13	NA	0	Yes
615	antisense_extra	lnc-PRM1-1	11435665	11439068	-	16	ENSG00000175643	ENST00000572173	RMI2	1	11343506	11445612	16	NA	0	Yes
616	antisense_extra	lnc-SYF2-1	25579604	25594376	-	1	ENSG00000117616	ENST00000473314	C1orf63	-1	25568747	25664656	1	NA	0	Yes
617	antisense_extra	lnc-TAF12-2	28835513	28837109	-	1	ENSG00000242125	ENST00000413987	SNHG3	1	28832492	28837404	1	NA	0	Yes
618	antisense_extra	lnc-TAF12-2	28835513	28837109	-	1	ENSG00000180198	ENST00000427469	RCC1	1	28832502	28862411	1	NA	1	Yes
619	antisense_extra	lnc-TP53I11-6	44626057	44626887	-	11	ENSG00000085117	ENST00000526958	CD82	1	44585977	44636845	11	NA	1	Yes
620	antisense_extra	lnc-VGF-1	100657600	100660889	-	7	ENSG00000205277	ENST00000379442	MUC12	1	100612904	100662217	7	NA	0	Yes
621	antisense_extra	lnc-ZNF682-1	20326954	20331228	-	19	ENSG00000267383	ENST00000593655		-1	20236228	20432114	19	NA	0	Yes
622	antisense_extra	lnc-ZNHIT2-1	64878185	64879167	-	11	ENSG00000149823	ENST00000279281	VPS51	1	64863631	64879332	11	NA	0	Yes
623	sense_up	lnc-AC006946.15.1-1	17640261	17646335	+	22	ENSG00000235478	ENST00000441544		1	17602485	17612994	22	27267	0	Yes
624	sense_up	lnc-AC007405.7.1-1	171626865	171641631	+	2	ENSG00000128692	ENST00000543391	EIF2S2P4	1	171608221	171609562	2	17303	0	Yes
625	sense_up	lnc-AC217773.1-1	44270938	44274089	+	17	ENSG00000252698	ENST00000516889	RNU7-101P	1	44204762	44204817	17	66121	0	Yes
626	sense_up	lnc-AKIRIN1-1	39325671	39385068	+	1	ENSG00000215895	ENST00000442006		1	39174603	39176562	1	149109	0	Yes
627	sense_up	lnc-APITD1-1	10516602	10520093	+	1	ENSG00000175279	ENST00000602787	APITD1	1	10490159	10512210	1	4392	0	Yes
628	sense_up	lnc-ARID2-3	46777114	47046350	+	12	ENSG00000258096	ENST00000550319		1	46765246	46767561	12	9553	0	Yes
629	sense_up	lnc-ATF3-1	212731174	212734736	+	1	ENSG00000228067	ENST00000423842		1	212719036	212729407	1	1767	0	Yes
630	sense_up	lnc-BNIP1-1	172700825	172708051	+	5	ENSG00000113734	ENST00000351486	BNIP1	1	172571518	172591390	5	109435	0	Yes
631	sense_up	lnc-C20orf202-1	1166982	1170031	+	20	ENSG00000125818	ENST00000418246	PSMF1	1	1146924	1160596	20	6386	1	Yes
632	sense_up	lnc-C22orf32-1	42665758	42674031	+	22	ENSG00000237037	ENST00000416037	NDUFA6-AS1	1	42486935	42535286	22	130472	0	Yes
633	sense_up	lnc-C9orf79-2	90479080	90481205	+	9	ENSG00000234575	ENST00000413075	CTSLP8	1	90459067	90462229	9	16851	0	Yes
634	sense_up	lnc-CAPN3-1	42640300	42704515	+	15	ENSG00000214013	ENST00000568953	GANC	1	42618499	42621702	15	18598	1	Yes
635	sense_up	lnc-CD53-1	111486088	111495470	+	1	ENSG00000143119	ENST00000271324	CD53	1	111415776	111442550	1	43538	0	Yes
636	sense_up	lnc-CD9-3	6281424	6282124	+	12	ENSG00000255973	ENST00000545761		1	5692963	5693251	12	588173	0	Yes
637	sense_up	lnc-CENPP-1	95432644	95437038	+	9	ENSG00000188312	ENST00000375587	CENPP	1	95087766	95382815	9	49829	0	Yes
638	sense_up	lnc-CHST2-2	142842203	142851286	+	3	ENSG00000175040	ENST00000309575	CHST2	1	142838173	142841800	3	403	1	Yes
639	sense_up	lnc-CNOT6-1	179894885	179910503	+	5	ENSG00000200555	ENST00000363685	RNU6-525P	1	179871509	179871612	5	23273	0	Yes
640	sense_up	lnc-COX10-4	14230651	14232791	+	17	ENSG00000266709	ENST00000583262		1	14207171	14208822	17	21829	0	Yes
641	sense_up	lnc-CRYBA4-1	27042391	27247920	+	22	ENSG00000196431	ENST00000354760	CRYBA4	1	27017928	27026636	22	15755	0	Yes
642	sense_up	lnc-CTU2-2	88762908	88765018	+	16	ENSG00000260630	ENST00000563261	SNAI3-AS1	1	88729706	88753594	16	9314	0	Yes
643	sense_up	lnc-CTU2-6	88729705	88753594	+	16	ENSG00000124391	ENST00000244241	IL17C	1	88705001	88706881	16	22824	0	Yes
644	sense_up	lnc-DCAF10-2	37904373	37905625	+	9	ENSG00000213839	ENST00000436507		1	37885680	37886387	9	17986	0	Yes
645	sense_up	lnc-EIF2C4-1	36204989	36209177	+	1	ENSG00000116819	ENST00000373235	TFAP2E	1	36038971	36060929	1	144060	0	Yes
646	sense_up	lnc-EVX1-13	27135265	27139884	+	7	ENSG00000213786	ENST00000396362	NHP2P2	1	27087788	27088247	7	47018	0	Yes
647	sense_up	lnc-EXD2-1	69446398	69454180	+	14	ENSG00000258531	ENST00000553684	BANF1P1	1	69403319	69403581	14	42817	0	Yes
648	sense_up	lnc-FAM103A1-2	83681103	83730597	+	15	ENSG00000169612	ENST00000304191	FAM103A1	1	83654959	83659809	15	21294	0	Yes
649	sense_up	lnc-FAM113B-5	47268596	47270578	+	12	ENSG00000272369	ENST00000607353		1	46931285	47046333	12	222263	0	Yes
650	sense_up	lnc-FAM160A1-6	153021905	153025872	+	4	ENSG00000251249	ENST00000515329		1	152877143	152890533	4	131372	0	Yes
651	sense_up	lnc-FAM43A-4	194304727	194311561	+	3	ENSG00000233058	ENST00000448892	LINC00884	1	194208183	194239008	3	65719	0	Yes
652	sense_up	lnc-FAS-3	90692399	90700368	+	10	ENSG00000138134	ENST00000371926	STAMBPL1	1	90639491	90683244	10	9155	0	Yes
653	sense_up	lnc-GABARAPL2-1	75507022	75529305	+	16	ENSG00000240338	ENST00000489723		1	75259972	75262093	16	244929	0	Yes
654	sense_up	lnc-GLB1L2-4	134605489	134633704	+	11	ENSG00000255344	ENST00000529922		1	134584436	134585816	11	19673	0	Yes
655	sense_up	lnc-GLDN-1	51595266	51614193	+	15	ENSG00000259240	ENST00000559909		1	51329685	51586109	15	9157	0	Yes
656	sense_up	lnc-GPT2-1	47007626	47012894	+	16	ENSG00000166123	ENST00000340124	GPT2	1	46918290	46965209	16	42417	1	Yes
657	sense_up	lnc-HADH-1	109088680	109177992	+	4	ENSG00000138796	ENST00000403312	HADH	1	108910870	108956331	4	132349	1	Yes
658	sense_up	lnc-HIST1H2AI-1	27725274	27731046	+	6	ENSG00000238648	ENST00000458896	TRNAI6	1	27599188	27599311	6	125963	0	Yes
659	sense_up	lnc-HMG20A-4	77952393	77960533	+	15	ENSG00000259666	ENST00000558887		1	77938684	77943997	15	8396	0	Yes
660	sense_up	lnc-HPRT1-1	133683822	133694428	+	X	ENSG00000226107	ENST00000438135		1	133656732	133657020	X	26802	0	Yes
661	sense_up	lnc-IGFBP4-1	38673266	38683254	+	17	ENSG00000141753	ENST00000269593	IGFBP4	1	38599713	38613983	17	59283	1	Yes
662	sense_up	lnc-ING1-1	111415060	111491682	+	13	ENSG00000153487	ENST00000333219	ING1	1	111365625	111373421	13	41639	0	Yes
663	sense_up	lnc-LCE5A-3	152177536	152179658	+	1	ENSG00000226716	ENST00000429230		1	152095010	152097541	1	79995	0	Yes
664	sense_up	lnc-LEKR1-4	156892217	157099054	+	3	ENSG00000241770	ENST00000480817		1	156881241	156886922	3	5295	0	Yes
665	sense_up	lnc-LRIG2-2	113550875	113589677	+	1	ENSG00000226419	ENST00000435800	SLC16A1-AS1	1	113499051	113542118	1	8757	0	Yes
666	sense_up	lnc-LRMP-3	24983354	24989492	+	12	ENSG00000255745	ENST00000536131		1	24857499	24927147	12	56207	0	Yes
667	sense_up	lnc-MAP1LC3B-1	87351027	87352408	+	16	ENSG00000239186	ENST00000459533		1	87348326	87348429	16	2598	0	Yes
668	sense_up	lnc-MAP1LC3B2-2	116971226	116974528	+	12	ENSG00000258018	ENST00000552992		1	116955663	116956625	12	14601	0	Yes
669	sense_up	lnc-MEGF10-1	126565032	126567810	+	5	ENSG00000113368	ENST00000261366	LMNB1	1	126112840	126172712	5	392320	1	Yes
670	sense_up	lnc-METAP1-3	100010007	100222513	+	4	ENSG00000164024	ENST00000296411	METAP1	1	99916771	99983964	4	26043	0	Yes
671	sense_up	lnc-MMP9-1	44650414	44656438	+	20	ENSG00000100985	ENST00000372330	MMP9	1	44637547	44645200	20	5214	1	Yes
672	sense_up	lnc-NAV1-3	201476368	201502736	+	1	ENSG00000227048	ENST00000413162		1	201398103	201398489	1	77879	0	Yes
673	sense_up	lnc-NDFIP2-2	79979698	80001488	+	13	ENSG00000226670	ENST00000416374	BCAS2P3	1	79740254	79741020	13	238678	0	Yes
674	sense_up	lnc-NGFR-1	47481442	47482559	+	17	ENSG00000250948	ENST00000511322		1	47452742	47457456	17	23986	0	Yes
675	sense_up	lnc-NIPSNAP3B-1	107689833	107692150	+	9	ENSG00000165028	ENST00000460936	NIPSNAP3B	1	107526438	107539738	9	150095	1	Yes
676	sense_up	lnc-NOM1-6	156695863	156714884	+	7	ENSG00000206938	ENST00000384211	RNU4-31P	1	156664772	156664912	7	30951	0	Yes
677	sense_up	lnc-OPN4-1	88281701	88284858	+	10	ENSG00000212332	ENST00000391030	RNU6-780P	1	88248203	88248306	10	33395	0	Yes
678	sense_up	lnc-PLA2G4A-2	187412737	187449968	+	1	ENSG00000236030	ENST00000458683	LINC01036	1	187061974	187329455	1	83282	0	Yes
679	sense_up	lnc-PLEKHA8-2	30197146	30199150	+	7	ENSG00000180354	ENST00000434060	MTURN	1	30176875	30185911	7	11235	0	Yes
680	sense_up	lnc-PPEF1-1	18908413	18913093	+	X	ENSG00000224224	ENST00000439908	HAUS1P2	1	18883889	18884672	X	23741	0	Yes
681	sense_up	lnc-PTS-1	112139939	112233257	+	11	ENSG00000268472	ENST00000595053		1	112130988	112132117	11	7822	0	Yes
682	sense_up	lnc-RBM11-1	15764890	15765753	+	21	ENSG00000243064	ENST00000463099	ABCC13	1	15646413	15735075	21	29815	0	Yes
683	sense_up	lnc-RGS9-1	63096773	63115696	+	17	ENSG00000266598	ENST00000581796		1	63048027	63049426	17	47347	0	Yes
684	sense_up	lnc-RNF125-1	29598791	29691742	+	18	ENSG00000266105	ENST00000582538		1	29546923	29547508	18	51283	0	Yes
685	sense_up	lnc-RP1-177G6.2.1-1	139791923	139857448	+	X	ENSG00000224942	ENST00000420490		1	139479227	139480476	X	311447	0	Yes
686	sense_up	lnc-RP11-315O6.2.1-1	102323649	102332739	+	11	ENSG00000110330	ENST00000227758	BIRC2	1	102217966	102249401	11	74248	1	Yes
687	sense_up	lnc-S1PR1-3	101788891	101855859	+	1	ENSG00000228399	ENST00000455561		1	101721830	101722172	1	66719	0	Yes
688	sense_up	lnc-SAMD11-1	846814	850351	+	1	ENSG00000269308	ENST00000594233		1	818043	819983	1	26831	0	Yes
689	sense_up	lnc-SCD-1	102121396	102154988	+	10	ENSG00000207362	ENST00000384632	RNU6-422P	1	102018328	102018434	10	102962	0	Yes
690	sense_up	lnc-SCYL1-1	65263737	65276556	+	11	ENSG00000173727	ENST00000309775		1	65222728	65234028	11	29709	0	Yes
691	sense_up	lnc-SEPT9-4	75663171	75663808	+	17	ENSG00000267506	ENST00000590398		1	75543023	75559325	17	103846	0	Yes
692	sense_up	lnc-SLC22A12-1	64418766	64423783	+	11	ENSG00000197891	ENST00000377567	SLC22A12	1	64358113	64369820	11	48946	0	Yes
693	sense_up	lnc-SLC45A1-2	8268731	8275270	+	1	ENSG00000229305	ENST00000453364		1	8249884	8252830	1	15901	0	Yes
694	sense_up	lnc-SLC5A2-1	31519707	31520930	+	16	ENSG00000140675	ENST00000564197	SLC5A2	1	31500810	31502181	16	17526	0	Yes
695	sense_up	lnc-SNTG2-4	663813	667014	+	2	ENSG00000233633	ENST00000444079		1	558204	578145	2	85668	0	Yes
696	sense_up	lnc-STARD3NL-1	38347740	38418238	+	7	ENSG00000010270	ENST00000009041	STARD3NL	1	38217824	38270272	7	77468	1	Yes
697	sense_up	lnc-STYX-5	53635771	54153976	+	14	ENSG00000258731	ENST00000554235		1	53620072	53624246	14	11525	0	Yes
698	sense_up	lnc-SYNE2-1	64065591	64065966	+	14	ENSG00000205767	ENST00000381654		1	64034671	64035027	14	30564	0	Yes
699	sense_up	lnc-TBC1D19-4	26846789	26860575	+	4	ENSG00000109680	ENST00000264866	TBC1D19	1	26585538	26756973	4	89816	0	Yes
700	sense_up	lnc-TM7SF2-1	64884628	64884930	+	11	ENSG00000149809	ENST00000529601	TM7SF2	1	64879350	64883856	11	772	0	Yes
701	sense_up	lnc-TM9SF2-2	99970407	99971209	+	13	ENSG00000134882	ENST00000473091	UBAC2	1	99853146	99966474	13	3933	0	Yes
702	sense_up	lnc-TMEM14A-1	52529198	52533951	+	6	ENSG00000270382	ENST00000605188		1	52522171	52522449	6	6749	0	Yes
703	sense_up	lnc-TMEM178-1	39663777	39944233	+	2	ENSG00000206985	ENST00000384258	RNU6-198P	1	39309730	39309833	2	353944	0	Yes
704	sense_up	lnc-TMSB4X-1	13066230	13104187	+	X	ENSG00000205542	ENST00000451311	TMSB4X	1	12993227	12995346	X	70884	0	Yes
705	sense_up	lnc-TRAF5-1	211556096	211606029	+	1	ENSG00000082512	ENST00000261464	TRAF5	1	211500179	211548288	1	7808	1	Yes
706	sense_up	lnc-TRAF5-2	211608237	211608784	+	1	ENSG00000153363	ENST00000423222	LINC00467	1	211556145	211605878	1	2359	0	Yes
707	sense_up	lnc-UCK2-1	165738165	165754825	+	1	ENSG00000215838	ENST00000400982		1	165667987	165679205	1	58960	0	Yes
708	sense_up	lnc-VAMP3-1	7429002	7430331	+	1	ENSG00000207056	ENST00000384328	RNU1-8P	1	7279420	7279584	1	149418	0	Yes
709	sense_up	lnc-VN1R2-1	53727161	53727906	+	19	ENSG00000269001	ENST00000598377	ZNF818P	1	53716241	53716649	19	10512	0	Yes
710	sense_up	lnc-YLPM1-1	75283940	75322378	+	14	ENSG00000119616	ENST00000341162	FCF1	1	75179847	75203394	14	80546	0	Yes
711	sense_up	lnc-ZNF276-1	89778263	89784573	+	16	ENSG00000185324	ENST00000353379	CDK10	1	89753076	89762772	16	15491	1	Yes
712	sense_up	lnc-ZNF286A-3	15268639	15269194	+	17	ENSG00000200437	ENST00000363567	RNU6-799P	1	15214662	15214768	17	53871	0	Yes
713	sense_up	lnc-ZNF75A-1	3313742	3317839	+	16	ENSG00000262668	ENST00000576468		1	3238212	3274779	16	38963	0	Yes
714	sense_up_antisense	lnc-AC006946.15.1-1	17640261	17646335	+	22	ENSG00000069998	ENST00000336737	CECR5	-1	17618410	17640167	22	94	0	Yes
715	sense_up_antisense	lnc-AC007405.7.1-1	171626865	171641631	+	2	ENSG00000222033	ENST00000409786	LINC01124	-1	171568961	171571077	2	55788	0	Yes
716	sense_up_antisense	lnc-AC217773.1-1	44270938	44274089	+	17	ENSG00000120071	ENST00000572904	KANSL1	-1	44107319	44270272	17	666	0	Yes
717	sense_up_antisense	lnc-AKIRIN1-1	39325671	39385068	+	1	ENSG00000116954	ENST00000373001	RRAGC	-1	39303870	39325495	1	176	0	Yes
718	sense_up_antisense	lnc-APITD1-1	10516602	10520093	+	1	ENSG00000271989	ENST00000607572		-1	10489938	10490734	1	25868	0	Yes
719	sense_up_antisense	lnc-ARID2-3	46777114	47046350	+	12	ENSG00000134294	ENST00000256689	SLC38A2	-1	46751972	46766650	12	10464	0	Yes
720	sense_up_antisense	lnc-ATF3-1	212731174	212734736	+	1	ENSG00000224535	ENST00000439570		-1	212640158	212641085	1	90089	0	Yes
721	sense_up_antisense	lnc-ATP2B3-1	152864794	152870204	+	X	ENSG00000147382	ENST00000370175	FAM58A	-1	152853377	152864641	X	153	0	Yes
722	sense_up_antisense	lnc-BNIP1-1	172700825	172708051	+	5	ENSG00000201277	ENST00000364407		-1	172681193	172681293	5	19532	0	Yes
723	sense_up_antisense	lnc-C20orf202-1	1166982	1170031	+	20	ENSG00000125895	ENST00000481747	TMEM74B	-1	1161928	1166059	20	923	0	Yes
724	sense_up_antisense	lnc-C22orf32-1	42665758	42674031	+	22	ENSG00000100207	ENST00000359486	TCF20	-1	42556019	42611448	22	54310	1	Yes
725	sense_up_antisense	lnc-C8orf17-1	140923260	140928864	+	8	ENSG00000167632	ENST00000522504	TRAPPC9	-1	140743239	140922391	8	869	0	Yes
726	sense_up_antisense	lnc-C9orf79-2	90479080	90481205	+	9	ENSG00000214888	ENST00000399186		-1	90471930	90474314	9	4766	0	Yes
727	sense_up_antisense	lnc-CAPN3-1	42640300	42704515	+	15	ENSG00000103978	ENST00000389834	TMEM87A	-1	42502730	42565861	15	74439	0	Yes
728	sense_up_antisense	lnc-CD53-1	111486088	111495470	+	1	ENSG00000261654	ENST00000562952		-1	111478991	111484975	1	1113	0	Yes
729	sense_up_antisense	lnc-CD9-3	6281424	6282124	+	12	ENSG00000255775	ENST00000539206		-1	6264201	6269885	12	11539	0	Yes
730	sense_up_antisense	lnc-CENPP-1	95432644	95437038	+	9	ENSG00000127080	ENST00000287996	IPPK	-1	95375466	95432547	9	97	0	Yes
731	sense_up_antisense	lnc-CNOT6-1	179894885	179910503	+	5	ENSG00000131459	ENST00000253778	GFPT2	-1	179727690	179780387	5	114498	0	Yes
732	sense_up_antisense	lnc-COX10-4	14230651	14232791	+	17	ENSG00000262786	ENST00000571192		-1	14198829	14200917	17	29734	0	Yes
733	sense_up_antisense	lnc-CRYBA4-1	27042391	27247920	+	22	ENSG00000226912	ENST00000425548	ISCA2P1	-1	27040853	27041300	22	1091	0	Yes
734	sense_up_antisense	lnc-CTU2-2	88762908	88765018	+	16	ENSG00000185669	ENST00000332281	SNAI3	-1	88744090	88752901	16	10007	0	Yes
735	sense_up_antisense	lnc-CTU2-6	88729705	88753594	+	16	ENSG00000167508	ENST00000562741	MVD	-1	88728510	88729569	16	136	0	Yes
736	sense_up_antisense	lnc-DCAF10-2	37904373	37905625	+	9	ENSG00000122696	ENST00000496760	SLC25A51	-1	37879400	37904350	9	23	0	Yes
737	sense_up_antisense	lnc-EIF2C4-1	36204989	36209177	+	1	ENSG00000092853	ENST00000466308	CLSPN	-1	36201882	36203444	1	1545	0	Yes
738	sense_up_antisense	lnc-EXD2-1	69446398	69454180	+	14	ENSG00000072110	ENST00000193403	ACTN1	-1	69340860	69446157	14	241	1	Yes
739	sense_up_antisense	lnc-FAM103A1-2	83681103	83730597	+	15	ENSG00000169609	ENST00000565712	C15orf40	-1	83674031	83680393	15	710	0	Yes
740	sense_up_antisense	lnc-FAM113B-5	47268596	47270578	+	12	ENSG00000139209	ENST00000546940	SLC38A4	-1	47173732	47226191	12	42405	0	Yes
741	sense_up_antisense	lnc-FAM160A1-6	153021905	153025872	+	4	ENSG00000253077	ENST00000517268	RNA5SP169	-1	152892649	152892765	4	129140	0	Yes
742	sense_up_antisense	lnc-FAM43A-4	194304727	194311561	+	3	ENSG00000232873	ENST00000440847		-1	194283707	194284730	3	19997	0	Yes
743	sense_up_antisense	lnc-FAS-3	90692399	90700368	+	10	ENSG00000152766	ENST00000371930	ANKRD22	-1	90581889	90611575	10	80824	0	Yes
744	sense_up_antisense	lnc-GABARAPL2-1	75507022	75529305	+	16	ENSG00000166822	ENST00000567796	TMEM170A	-1	75481100	75499395	16	7627	0	Yes
745	sense_up_antisense	lnc-GLB1L2-4	134605489	134633704	+	11	ENSG00000254989	ENST00000529417		-1	134541320	134541918	11	63571	0	Yes
746	sense_up_antisense	lnc-GLDN-1	51595266	51614193	+	15	ENSG00000259701	ENST00000560011		-1	51571124	51572212	15	23054	0	Yes
747	sense_up_antisense	lnc-GPT2-1	47007626	47012894	+	16	ENSG00000069345	ENST00000563158	DNAJA2	-1	46990534	47007575	16	51	1	Yes
748	sense_up_antisense	lnc-HADH-1	109088680	109177992	+	4	ENSG00000138795	ENST00000515500	LEF1	-1	109002740	109087953	4	727	1	Yes
749	sense_up_antisense	lnc-HIST1H2AI-1	27725274	27731046	+	6	ENSG00000216915	ENST00000407924		-1	27704779	27706273	6	19001	0	Yes
750	sense_up_antisense	lnc-HMG20A-4	77952393	77960533	+	15	ENSG00000169783	ENST00000557798	LINGO1	-1	77907286	77926695	15	25698	0	Yes
751	sense_up_antisense	lnc-HPRT1-1	133683822	133694428	+	X	ENSG00000223749	ENST00000362227	MIR503HG	-1	133680644	133680741	X	3081	0	Yes
752	sense_up_antisense	lnc-IGFBP4-1	38673266	38683254	+	17	ENSG00000131746	ENST00000254051	TNS4	-1	38632080	38657849	17	15417	0	Yes
753	sense_up_antisense	lnc-ING1-1	111415060	111491682	+	13	ENSG00000134905	ENST00000535398	CARS2	-1	111296303	111365950	13	49110	0	Yes
754	sense_up_antisense	lnc-LCE5A-3	152177536	152179658	+	1	ENSG00000215853	ENST00000316073	RPTN	-1	152126071	152131704	1	45832	1	Yes
755	sense_up_antisense	lnc-LEKR1-4	156892217	157099054	+	3	ENSG00000222675	ENST00000410743	RNA5SP146	-1	156891707	156891829	3	388	0	Yes
756	sense_up_antisense	lnc-LRIG2-2	113550875	113589677	+	1	ENSG00000155380	ENST00000429288	SLC16A1	-1	113460382	113499635	1	51240	0	Yes
757	sense_up_antisense	lnc-LRMP-3	24983354	24989492	+	12	ENSG00000060982	ENST00000543099	BCAT1	-1	24970590	24983262	12	92	0	Yes
758	sense_up_antisense	lnc-MAP1LC3B-1	87351027	87352408	+	16	ENSG00000260456	ENST00000253461	C16orf95	-1	87336420	87351022	16	5	0	Yes
759	sense_up_antisense	lnc-MAP1LC3B2-2	116971226	116974528	+	12	ENSG00000264037	ENST00000582069	MIR4472-2	-1	116866057	116866123	12	105103	0	Yes
760	sense_up_antisense	lnc-MEGF10-1	126565032	126567810	+	5	ENSG00000250956	ENST00000509908		-1	126515448	126515592	5	49440	0	Yes
761	sense_up_antisense	lnc-METAP1-3	100010007	100222513	+	4	ENSG00000197894	ENST00000508146	ADH5	-1	100001600	100009952	4	55	0	Yes
762	sense_up_antisense	lnc-MMP9-1	44650414	44656438	+	20	ENSG00000204044	ENST00000419897		-1	44649258	44650366	20	48	0	Yes
763	sense_up_antisense	lnc-NAV1-3	201476368	201502736	+	1	ENSG00000159176	ENST00000526256	CSRP1	-1	201453368	201476251	1	117	0	Yes
764	sense_up_antisense	lnc-NDFIP2-2	79979698	80001488	+	13	ENSG00000252496	ENST00000516687	RNA5SP33	-1	79963669	79963766	13	15932	0	Yes
765	sense_up_antisense	lnc-NDST1-1	149828967	149829258	+	5	ENSG00000164587	ENST00000521466	RPS14	-1	149823796	149828476	5	491	0	Yes
766	sense_up_antisense	lnc-NGFR-1	47481442	47482559	+	17	ENSG00000186244	ENST00000462104		-1	47477791	47478162	17	3280	0	Yes
767	sense_up_antisense	lnc-NIPSNAP3B-1	107689833	107692150	+	9	ENSG00000165029	ENST00000494467	ABCA1	-1	107587872	107593270	9	96563	1	Yes
768	sense_up_antisense	lnc-NOM1-6	156695863	156714884	+	7	ENSG00000105983	ENST00000353442	LMBR1	-1	156470485	156685924	7	9939	0	Yes
769	sense_up_antisense	lnc-OPN4-1	88281701	88284858	+	10	ENSG00000062650	ENST00000298767	WAPAL	-1	88195013	88281572	10	129	0	Yes
770	sense_up_antisense	lnc-PPEF1-1	18908413	18913093	+	X	ENSG00000223018	ENST00000411086		-1	18881682	18881826	X	26587	0	Yes
771	sense_up_antisense	lnc-PRDM13-1	99968568	100033082	+	6	ENSG00000123552	ENST00000329966	USP45	-1	99930138	99963365	6	5203	0	Yes
772	sense_up_antisense	lnc-PTS-1	112139939	112233257	+	11	ENSG00000213234	ENST00000526466	ST13P10	-1	112138013	112139094	11	845	0	Yes
773	sense_up_antisense	lnc-RBM11-1	15764890	15765753	+	21	ENSG00000155304	ENST00000478035	HSPA13	-1	15750663	15755805	21	9085	1	Yes
774	sense_up_antisense	lnc-RBM48-1	92465796	92546501	+	7	ENSG00000105810	ENST00000491250	CDK6	-1	92462717	92464611	7	1185	1	Yes
775	sense_up_antisense	lnc-RGS9-1	63096773	63115696	+	17	ENSG00000120063	ENST00000439174	GNA13	-1	63006833	63052957	17	43816	0	Yes
776	sense_up_antisense	lnc-RNF125-1	29598791	29691742	+	18	ENSG00000153339	ENST00000577426	TRAPPC8	-1	29519358	29533099	18	65692	1	Yes
777	sense_up_antisense	lnc-RP1-177G6.2.1-1	139791923	139857448	+	X	ENSG00000230668	ENST00000455153		-1	139763271	139769870	X	22053	0	Yes
778	sense_up_antisense	lnc-RP11-315O6.2.1-1	102323649	102332739	+	11	ENSG00000152558	ENST00000361236	TMEM123	-1	102267063	102323570	11	79	0	Yes
779	sense_up_antisense	lnc-S1PR1-3	101788891	101855859	+	1	ENSG00000173810	ENST00000454070	PPIAP7	-1	101736431	101736919	1	51972	0	Yes
780	sense_up_antisense	lnc-SAMD11-1	846814	850351	+	1	ENSG00000230368	ENST00000446136	FAM41C	-1	803451	812283	1	34531	0	Yes
781	sense_up_antisense	lnc-SCD-1	102121396	102154988	+	10	ENSG00000231188	ENST00000429420		-1	102095320	102106147	10	15249	0	Yes
782	sense_up_antisense	lnc-SCYL1-1	65263737	65276556	+	11	ENSG00000162241	ENST00000526898	SLC25A45	-1	65142666	65151172	11	112565	0	Yes
783	sense_up_antisense	lnc-SEPT9-4	75663171	75663808	+	17	ENSG00000267466	ENST00000585798		-1	75559450	75564777	17	98394	0	Yes
784	sense_up_antisense	lnc-SLC22A12-1	64418766	64423783	+	11	ENSG00000110076	ENST00000487484	NRXN2	-1	64397958	64410958	11	7808	0	Yes
785	sense_up_antisense	lnc-SLC45A1-2	8268731	8275270	+	1	ENSG00000200975	ENST00000364105	RNU1-7P	-1	8266494	8266657	1	2074	0	Yes
786	sense_up_antisense	lnc-SLC5A2-1	31519707	31520930	+	16	ENSG00000140688	ENST00000567994	C16orf58	-1	31501594	31519705	16	2	0	Yes
787	sense_up_antisense	lnc-SNTG2-4	663813	667014	+	2	ENSG00000223985	ENST00000427398		-1	490944	492655	2	171158	0	Yes
788	sense_up_antisense	lnc-SPATA5-2	124247729	124249559	+	4	ENSG00000250322	ENST00000513642		-1	124181104	124181273	4	66456	0	Yes
789	sense_up_antisense	lnc-STARD3NL-1	38347740	38418238	+	7	ENSG00000211694	ENST00000390341	TRGV10	-1	38339412	38339923	7	7817	0	Yes
790	sense_up_antisense	lnc-STYX-5	53635771	54153976	+	14	ENSG00000100523	ENST00000357758	DDHD1	-1	53510686	53620000	14	15771	0	Yes
791	sense_up_antisense	lnc-SYNE2-1	64065591	64065966	+	14	ENSG00000270878	ENST00000603606		-1	64060749	64062009	14	3582	0	Yes
792	sense_up_antisense	lnc-TBC1D19-4	26846789	26860575	+	4	ENSG00000265627	ENST00000580172		-1	26639012	26639112	4	207677	0	Yes
793	sense_up_antisense	lnc-TM7SF2-1	64884628	64884930	+	11	ENSG00000254501	ENST00000528887		-1	64878186	64879167	11	5461	0	Yes
794	sense_up_antisense	lnc-TM9SF2-2	99970407	99971209	+	13	ENSG00000169508	ENST00000376414	GPR183	-1	99946784	99959659	13	10748	1	Yes
795	sense_up_antisense	lnc-TMEM14A-1	52529198	52533951	+	6	ENSG00000065308	ENST00000182527	TRAM2	-1	52362200	52441713	6	87485	0	Yes
796	sense_up_antisense	lnc-TMEM178-1	39663777	39944233	+	2	ENSG00000252239	ENST00000516430	RNU6-1185P	-1	39620663	39620759	2	43018	0	Yes
797	sense_up_antisense	lnc-TMSB4X-1	13066230	13104187	+	X	ENSG00000187268	ENST00000542843	FAM9C	-1	13053737	13062801	X	3429	0	Yes
798	sense_up_antisense	lnc-TULP4-1	158703294	158733691	+	6	ENSG00000188451	ENST00000344851	SRP72P2	-1	158658368	158663829	6	39465	0	Yes
799	sense_up_antisense	lnc-UCK2-1	165738165	165754825	+	1	ENSG00000143183	ENST00000465705	TMCO1	-1	165712416	165738155	1	10	0	Yes
800	sense_up_antisense	lnc-VN1R2-1	53727161	53727906	+	19	ENSG00000197497	ENST00000597544	ZNF665	-1	53682821	53696639	19	30522	0	Yes
801	sense_up_antisense	lnc-YLPM1-1	75283940	75322378	+	14	ENSG00000119682	ENST00000356357	AREL1	-1	75127955	75179818	14	104122	0	Yes
802	sense_up_antisense	lnc-ZNF276-1	89778263	89784573	+	16	ENSG00000075399	ENST00000565452	VPS9D1	-1	89777373	89778052	16	211	0	Yes
803	sense_up_antisense	lnc-ZNF286A-3	15268639	15269194	+	17	ENSG00000125409	ENST00000395930	TEKT3	-1	15207128	15244958	17	23681	0	Yes
804	sense_up_antisense	lnc-ZNF75A-1	3313742	3317839	+	16	ENSG00000103313	ENST00000219596	MEFV	-1	3292028	3306627	16	7115	0	Yes
805	sense_down	lnc-AC006946.15.1-1	17640261	17646335	+	22	ENSG00000236325	ENST00000428401		1	17673826	17674198	22	27491	0	Yes
806	sense_down	lnc-AC007405.7.1-1	171626865	171641631	+	2	ENSG00000128683	ENST00000454603	GAD1	1	171669723	171686095	2	28092	0	Yes
807	sense_down	lnc-AC217773.1-1	44270938	44274089	+	17	ENSG00000262500	ENST00000574657		1	44320972	44322410	17	46883	0	Yes
808	sense_down	lnc-AKIRIN1-1	39325671	39385068	+	1	ENSG00000199963	ENST00000363093	RNU6-605P	1	39392542	39392649	1	7474	0	Yes
809	sense_down	lnc-ALG13-1	111125124	111147218	+	X	ENSG00000271421	ENST00000603950		1	111173963	111174320	X	26745	0	Yes
810	sense_down	lnc-ATF3-1	212731174	212734736	+	1	ENSG00000162772	ENST00000366981	ATF3	1	212738676	212792877	1	3940	1	Yes
811	sense_down	lnc-ATP2B3-1	152864794	152870204	+	X	ENSG00000213391	ENST00000406288		1	152871972	152872343	X	1768	0	Yes
812	sense_down	lnc-C20orf202-1	1166982	1170031	+	20	ENSG00000215595	ENST00000400633	C20orf202	1	1184098	1188918	20	14067	0	Yes
813	sense_down	lnc-C22orf32-1	42665758	42674031	+	22	ENSG00000273366	ENST00000609564		1	42674194	42674852	22	163	0	Yes
814	sense_down	lnc-C8orf17-1	140923260	140928864	+	8	ENSG00000250733	ENST00000507535	C8orf17	1	140943416	140946190	8	14552	0	Yes
815	sense_down	lnc-CD53-1	111486088	111495470	+	1	ENSG00000273010	ENST00000609118		1	111505924	111507271	1	10454	0	Yes
816	sense_down	lnc-CD9-3	6281424	6282124	+	12	ENSG00000010278	ENST00000382518	CD9	1	6308881	6347425	12	26757	1	Yes
817	sense_down	lnc-CDH5-1	66441931	66447150	+	16	ENSG00000166546	ENST00000536005	BEAN1	1	66461200	66515819	16	14050	0	Yes
818	sense_down	lnc-CHST2-2	142842203	142851286	+	3	ENSG00000211483	ENST00000390149		1	142884490	142884579	3	33204	0	Yes
819	sense_down	lnc-CNOT6-1	179894885	179910503	+	5	ENSG00000113300	ENST00000510148	CNOT6	1	179921412	179922755	5	10909	0	Yes
820	sense_down	lnc-COX10-4	14230651	14232791	+	17	ENSG00000230647	ENST00000436469		1	14277456	14324343	17	44665	0	Yes
821	sense_down	lnc-CTU2-2	88762908	88765018	+	16	ENSG00000174177	ENST00000453996	CTU2	1	88772871	88781794	16	7853	0	Yes
822	sense_down	lnc-CTU2-6	88729705	88753594	+	16	ENSG00000259813	ENST00000561699		1	88762909	88765018	16	9315	0	Yes
823	sense_down	lnc-DCAF10-2	37904373	37905625	+	9	ENSG00000200026	ENST00000363156		1	38147425	38147558	9	241800	0	Yes
824	sense_down	lnc-EVX1-13	27135265	27139884	+	7	ENSG00000253552	ENST00000518088	HOXA-AS2	1	27147396	27161792	7	7512	0	Yes
825	sense_down	lnc-EXD2-1	69446398	69454180	+	14	ENSG00000259165	ENST00000556558	DDX18P1	1	69550115	69552106	14	95935	0	Yes
826	sense_down	lnc-FAM160A1-6	153021905	153025872	+	4	ENSG00000266244	ENST00000579090		1	153149620	153149686	4	123748	0	Yes
827	sense_down	lnc-FAS-3	90692399	90700368	+	10	ENSG00000026103	ENST00000355740	FAS	1	90750414	90775542	10	50046	1	Yes
828	sense_down	lnc-GABARAPL2-1	75507022	75529305	+	16	ENSG00000034713	ENST00000037243	GABARAPL2	1	75600249	75611779	16	70944	1	Yes
829	sense_down	lnc-GLB1L2-4	134605489	134633704	+	11	ENSG00000255327	ENST00000528497		1	134820602	134821462	11	186898	0	Yes
830	sense_down	lnc-GLDN-1	51595266	51614193	+	15	ENSG00000186417	ENST00000335449	GLDN	1	51633826	51700210	15	19633	0	Yes
831	sense_down	lnc-GPT2-1	47007626	47012894	+	16	ENSG00000259821	ENST00000564193		1	47038424	47069296	16	25530	0	Yes
832	sense_down	lnc-HERC3-1	89630846	89651254	+	4	ENSG00000271359	ENST00000603357		1	90032651	90033519	4	381397	0	Yes
833	sense_down	lnc-HMG20A-4	77952393	77960533	+	15	ENSG00000259213	ENST00000559749		1	78079535	78080917	15	119002	0	Yes
834	sense_down	lnc-HPRT1-1	133683822	133694428	+	X	ENSG00000235813	ENST00000440614		1	133733487	133740284	X	39059	0	Yes
835	sense_down	lnc-IGFBP4-1	38673266	38683254	+	17	ENSG00000271876	ENST00000607244		1	38821876	38821975	17	138622	0	Yes
836	sense_down	lnc-ITSN1-2	35287837	35351160	+	21	ENSG00000243927	ENST00000488492	MRPS6	1	35445524	35515334	21	94364	0	Yes
837	sense_down	lnc-LCE5A-3	152177536	152179658	+	1	ENSG00000237975	ENST00000382265	FLG-AS1	1	152221479	152243570	1	41821	0	Yes
838	sense_down	lnc-LEKR1-4	156892217	157099054	+	3	ENSG00000163661	ENST00000295927	PTX3	1	157154578	157161417	3	55524	0	Yes
839	sense_down	lnc-LRIG2-2	113550875	113589677	+	1	ENSG00000198799	ENST00000361127	LRIG2	1	113615831	113674882	1	26154	0	Yes
840	sense_down	lnc-MAP1LC3B-1	87351027	87352408	+	16	ENSG00000270082	ENST00000602665		1	87360593	87361190	16	8185	0	Yes
841	sense_down	lnc-MAP1LC3B2-2	116971226	116974528	+	12	ENSG00000258102	ENST00000547114		1	116985911	116992186	12	11383	0	Yes
842	sense_down	lnc-MEGF10-1	126565032	126567810	+	5	ENSG00000265104	ENST00000578945		1	126596628	126596690	5	28818	0	Yes
843	sense_down	lnc-MMP9-1	44650414	44656438	+	20	ENSG00000124140	ENST00000608944	SLC12A5	1	44657648	44665444	20	1210	0	Yes
844	sense_down	lnc-NAV1-3	201476368	201502736	+	1	ENSG00000269690	ENST00000593583		1	201592013	201592738	1	89277	0	Yes
845	sense_down	lnc-NDFIP2-2	79979698	80001488	+	13	ENSG00000102471	ENST00000218652	NDFIP2	1	80055287	80130210	13	53799	0	Yes
846	sense_down	lnc-NDST1-1	149828967	149829258	+	5	ENSG00000070614	ENST00000522491	NDST1	1	149865381	149901020	5	36123	1	Yes
847	sense_down	lnc-NGFR-1	47481442	47482559	+	17	ENSG00000064300	ENST00000172229	NGFR	1	47572655	47592379	17	90096	0	Yes
848	sense_down	lnc-NIPSNAP3B-1	107689833	107692150	+	9	ENSG00000201583	ENST00000364713	RN7SKP191	1	107859037	107859342	9	166887	0	Yes
849	sense_down	lnc-NOM1-6	156695863	156714884	+	7	ENSG00000230033	ENST00000427073		1	156737415	156738339	7	22531	0	Yes
850	sense_down	lnc-PLA2G4A-2	187412737	187449968	+	1	ENSG00000225462	ENST00000424976	FDPSP1	1	187532193	187533263	1	82225	0	Yes
851	sense_down	lnc-PLEKHA8-2	30197146	30199150	+	7	ENSG00000225907	ENST00000425758	RPS27P16	1	30207420	30207620	7	8270	0	Yes
852	sense_down	lnc-PPEF1-1	18908413	18913093	+	X	ENSG00000131828	ENST00000379806	PDHA1	1	19362011	19379823	X	448918	1	Yes
853	sense_down	lnc-PRDM13-1	99968568	100033082	+	6	ENSG00000112238	ENST00000369215	PRDM13	1	100054606	100062635	6	21524	0	Yes
854	sense_down	lnc-PTS-1	112139939	112233257	+	11	ENSG00000254968	ENST00000528496		1	112263841	112412639	11	30584	0	Yes
855	sense_down	lnc-RAD23B-2	110102406	110116943	+	9	ENSG00000236005	ENST00000454576		1	110296671	110297443	9	179728	0	Yes
856	sense_down	lnc-RBM11-1	15764890	15765753	+	21	ENSG00000223662	ENST00000449214	SAMSN1-AS1	1	15954523	15970624	21	188770	0	Yes
857	sense_down	lnc-RGS9-1	63096773	63115696	+	17	ENSG00000108370	ENST00000583473	RGS9	1	63133549	63154909	17	17853	0	Yes
858	sense_down	lnc-RNF125-1	29598791	29691742	+	18	ENSG00000134758	ENST00000577999	RNF138	1	29703488	29709265	18	11746	0	Yes
859	sense_down	lnc-RP11-315O6.2.1-1	102323649	102332739	+	11	ENSG00000255482	ENST00000529278		1	102337986	102369532	11	5247	0	Yes
860	sense_down	lnc-SAMD11-1	846814	850351	+	1	ENSG00000187634	ENST00000420190	SAMD11	1	860260	874671	1	9909	0	Yes
861	sense_down	lnc-SAP30-3	174438540	174439852	+	4	ENSG00000237125	ENST00000512099	HAND2-AS1	1	174448421	174504526	4	8569	0	Yes
862	sense_down	lnc-SCD-1	102121396	102154988	+	10	ENSG00000273030	ENST00000608396		1	102172691	102173178	10	17703	0	Yes
863	sense_down	lnc-SCYL1-1	65263737	65276556	+	11	ENSG00000142186	ENST00000270176	SCYL1	1	65292548	65306175	11	15992	0	Yes
864	sense_down	lnc-SEPT9-2	75523079	75532674	+	17	ENSG00000267506	ENST00000592651		1	75543022	75544076	17	10348	0	Yes
865	sense_down	lnc-SEPT9-4	75663171	75663808	+	17	ENSG00000238898	ENST00000459500	RNU1-80P	1	75916180	75916340	17	252372	0	Yes
866	sense_down	lnc-SLC22A18-1	2965667	2966753	+	11	ENSG00000183562	ENST00000332881		1	3011093	3012563	11	44340	0	Yes
867	sense_down	lnc-SLC45A1-2	8268731	8275270	+	1	ENSG00000162426	ENST00000471889	SLC45A1	1	8377886	8404225	1	102616	0	Yes
868	sense_down	lnc-SLC5A2-1	31519707	31520930	+	16	ENSG00000169877	ENST00000302312	AHSP	1	31539185	31540124	16	18255	1	Yes
869	sense_down	lnc-SNTG2-4	663813	667014	+	2	ENSG00000233296	ENST00000445418		1	677186	682802	2	10172	0	Yes
870	sense_down	lnc-SPATA5-2	124247729	124249559	+	4	ENSG00000164056	ENST00000505319	SPRY1	1	124317950	124322948	4	68391	1	Yes
871	sense_down	lnc-SYNE2-1	64065591	64065966	+	14	ENSG00000258645	ENST00000554777	HSPE1P2	1	64068227	64068532	14	2261	0	Yes
872	sense_down	lnc-TANK-1	162101248	162111953	+	2	ENSG00000225813	ENST00000429684		1	162138413	162139129	2	26460	0	Yes
873	sense_down	lnc-TBC1D19-4	26846789	26860575	+	4	ENSG00000109689	ENST00000467087	STIM2	1	26862313	27027003	4	1738	0	Yes
874	sense_down	lnc-TM7SF2-1	64884628	64884930	+	11	ENSG00000149792	ENST00000524482	MRPL49	1	64889655	64894828	11	4725	0	Yes
875	sense_down	lnc-TM9SF2-2	99970407	99971209	+	13	ENSG00000207719	ENST00000384986	MIR623	1	100008385	100008482	13	37176	0	Yes
876	sense_down	lnc-TMEM178-1	39663777	39944233	+	2	ENSG00000227028	ENST00000599740	SLC8A1-AS1	1	40013593	40478887	2	69360	0	Yes
877	sense_down	lnc-TMSB4X-1	13066230	13104187	+	X	ENSG00000261030	ENST00000568788		1	13111779	13112692	X	7592	0	Yes
878	sense_down	lnc-TRAF5-1	211556096	211606029	+	1	ENSG00000261252	ENST00000563421		1	211608414	211608675	1	2385	0	Yes
879	sense_down	lnc-TRAF5-2	211608237	211608784	+	1	ENSG00000238137	ENST00000457786	ARPC3P2	1	211615616	211616148	1	6832	0	Yes
880	sense_down	lnc-TULP4-1	158703294	158733691	+	6	ENSG00000130338	ENST00000367094	TULP4	1	158733692	158929408	6	1	0	Yes
881	sense_down	lnc-UCK2-1	165738165	165754825	+	1	ENSG00000230659	ENST00000415894		1	165788590	165789024	1	33765	0	Yes
882	sense_down	lnc-VN1R2-1	53727161	53727906	+	19	ENSG00000269288	ENST00000596041		1	53743928	53745166	19	16022	0	Yes
883	sense_down	lnc-ZNF276-1	89778263	89784573	+	16	ENSG00000158805	ENST00000562530	ZNF276	1	89786808	89804689	16	2235	0	Yes
884	sense_down	lnc-ZNF286A-3	15268639	15269194	+	17	ENSG00000239888	ENST00000496286	RN7SL792P	1	15311701	15312003	17	42507	0	Yes
885	sense_down	lnc-ZNF75A-1	3313742	3317839	+	16	ENSG00000006194	ENST00000219069	ZNF263	1	3332943	3341460	16	15104	0	Yes
886	sense_down_antisense	lnc-AC006946.15.1-1	17640261	17646335	+	22	ENSG00000093072	ENST00000399839	CECR1	-1	17660194	17702879	22	13859	0	Yes
887	sense_down_antisense	lnc-AC007405.7.1-1	171626865	171641631	+	2	ENSG00000235934	ENST00000451730		-1	171672803	171673682	2	31172	0	Yes
888	sense_down_antisense	lnc-AC217773.1-1	44270938	44274089	+	17	ENSG00000238723	ENST00000458981		-1	44292436	44292537	17	18347	0	Yes
889	sense_down_antisense	lnc-AKIRIN1-1	39325671	39385068	+	1	ENSG00000207466	ENST00000384735		-1	39416497	39416597	1	31429	0	Yes
890	sense_down_antisense	lnc-ALG13-1	111125124	111147218	+	X	ENSG00000265858	ENST00000581701		-1	111502721	111502802	X	355503	0	Yes
891	sense_down_antisense	lnc-ARID2-3	46777114	47046350	+	12	ENSG00000271642	ENST00000604796		-1	47075854	47076496	12	29504	0	Yes
892	sense_down_antisense	lnc-ATF3-1	212731174	212734736	+	1	ENSG00000264590	ENST00000578962	RN7SL512P	-1	212789050	212789295	1	54314	0	Yes
893	sense_down_antisense	lnc-ATP2B3-1	152864794	152870204	+	X	ENSG00000130822	ENST00000340888	PNCK	-1	152935185	152939300	X	64981	0	Yes
894	sense_down_antisense	lnc-C20orf202-1	1166982	1170031	+	20	ENSG00000125775	ENST00000467129	SDCBP2	-1	1290619	1291725	20	120588	1	Yes
895	sense_down_antisense	lnc-C22orf32-1	42665758	42674031	+	22	ENSG00000229891	ENST00000432473		-1	42760406	42765174	22	86375	0	Yes
896	sense_down_antisense	lnc-C8orf17-1	140923260	140928864	+	8	ENSG00000167632	ENST00000517667	TRAPPC9	-1	140998948	141248592	8	70084	0	Yes
897	sense_down_antisense	lnc-CAPN3-1	42640300	42704515	+	15	ENSG00000103994	ENST00000263805	ZNF106	-1	42705021	42749730	15	506	0	Yes
898	sense_down_antisense	lnc-CD53-1	111486088	111495470	+	1	ENSG00000225672	ENST00000423082	CCNT2P1	-1	111550322	111558152	1	54852	0	Yes
899	sense_down_antisense	lnc-CD9-3	6281424	6282124	+	12	ENSG00000202318	ENST00000365448		-1	6343511	6343621	12	61387	0	Yes
900	sense_down_antisense	lnc-CDH5-1	66441931	66447150	+	16	ENSG00000260146	ENST00000566896		-1	66484901	66485254	16	37751	0	Yes
901	sense_down_antisense	lnc-CENPP-1	95432644	95437038	+	9	ENSG00000213669	ENST00000442640		-1	95439225	95439689	9	2187	0	Yes
902	sense_down_antisense	lnc-CHST2-2	142842203	142851286	+	3	ENSG00000181804	ENST00000316549	SLC9A9	-1	142984064	143567373	3	132778	0	Yes
903	sense_down_antisense	lnc-CNOT6-1	179894885	179910503	+	5	ENSG00000250749	ENST00000502510		-1	179961184	179961642	5	50681	0	Yes
904	sense_down_antisense	lnc-COX10-4	14230651	14232791	+	17	ENSG00000230897	ENST00000412454	RPS18P12	-1	14608393	14608851	17	375602	0	Yes
905	sense_down_antisense	lnc-CTU2-2	88762908	88765018	+	16	ENSG00000158717	ENST00000564894	RNF166	-1	88767164	88768058	16	2146	0	Yes
906	sense_down_antisense	lnc-CTU2-6	88729705	88753594	+	16	ENSG00000158717	ENST00000312838	RNF166	-1	88762903	88772829	16	9309	0	Yes
907	sense_down_antisense	lnc-DCAF10-2	37904373	37905625	+	9	ENSG00000107338	ENST00000377707	SHB	-1	37919131	38069208	9	13506	0	Yes
908	sense_down_antisense	lnc-EIF2C4-1	36204989	36209177	+	1	ENSG00000092853	ENST00000517467	CLSPN	-1	36212566	36214375	1	3389	0	Yes
909	sense_down_antisense	lnc-EVX1-13	27135265	27139884	+	7	ENSG00000105997	ENST00000396352	HOXA3	-1	27145803	27159214	7	5919	0	Yes
910	sense_down_antisense	lnc-EXD2-1	69446398	69454180	+	14	ENSG00000242293	ENST00000465274		-1	69489867	69490025	14	35687	0	Yes
911	sense_down_antisense	lnc-FAM160A1-6	153021905	153025872	+	4	ENSG00000250706	ENST00000504799		-1	153067537	153099725	4	41665	0	Yes
912	sense_down_antisense	lnc-FAM43A-4	194304727	194311561	+	3	ENSG00000145014	ENST00000419280	TMEM44	-1	194313770	194354373	3	2209	0	Yes
913	sense_down_antisense	lnc-FAS-3	90692399	90700368	+	10	ENSG00000107796	ENST00000480297	ACTA2	-1	90700758	90712504	10	390	1	Yes
914	sense_down_antisense	lnc-GABARAPL2-1	75507022	75529305	+	16	ENSG00000262583	ENST00000575421		-1	75533686	75539181	16	4381	0	Yes
915	sense_down_antisense	lnc-GLB1L2-4	134605489	134633704	+	11	ENSG00000255512	ENST00000532071		-1	134931675	134945793	11	297971	0	Yes
916	sense_down_antisense	lnc-GLDN-1	51595266	51614193	+	15	ENSG00000270378	ENST00000605745		-1	51643297	51643389	15	29104	0	Yes
917	sense_down_antisense	lnc-GPT2-1	47007626	47012894	+	16	ENSG00000171208	ENST00000562435	NETO2	-1	47111614	47177908	16	98720	0	Yes
918	sense_down_antisense	lnc-HADH-1	109088680	109177992	+	4	ENSG00000239939	ENST00000476193	RPSAP34	-1	109328999	109329734	4	151007	0	Yes
919	sense_down_antisense	lnc-HERC3-1	89630846	89651254	+	4	ENSG00000138640	ENST00000506433	FAM13A	-1	89652480	89657785	4	1226	0	Yes
920	sense_down_antisense	lnc-HIST1H2AI-1	27725274	27731046	+	6	ENSG00000218069	ENST00000404972	RSL24D1P1	-1	27748398	27748890	6	17352	0	Yes
921	sense_down_antisense	lnc-HMG20A-4	77952393	77960533	+	15	ENSG00000169783	ENST00000567605	LINGO1	-1	77969449	78111870	15	8916	0	Yes
922	sense_down_antisense	lnc-HPRT1-1	133683822	133694428	+	X	ENSG00000170965	ENST00000359237	PLAC1	-1	133699868	133792513	X	5440	0	Yes
923	sense_down_antisense	lnc-IGFBP4-1	38673266	38683254	+	17	ENSG00000126353	ENST00000246657	CCR7	-1	38710021	38721724	17	26767	1	Yes
924	sense_down_antisense	lnc-ING1-1	111415060	111491682	+	13	ENSG00000255874	ENST00000538077	LINC00346	-1	111521578	111522162	13	29896	0	Yes
925	sense_down_antisense	lnc-ITSN1-2	35287837	35351160	+	21	ENSG00000224598	ENST00000415238	RPS5P2	-1	35507732	35508371	21	156572	0	Yes
926	sense_down_antisense	lnc-LCE5A-3	152177536	152179658	+	1	ENSG00000197915	ENST00000368801	HRNR	-1	152184558	152196669	1	4900	0	Yes
927	sense_down_antisense	lnc-LEKR1-4	156892217	157099054	+	3	ENSG00000197415	ENST00000482685	VEPH1	-1	157099062	157154742	3	8	0	Yes
928	sense_down_antisense	lnc-MAP1LC3B-1	87351027	87352408	+	16	ENSG00000103264	ENST00000311635	FBXO31	-1	87360593	87417363	16	8185	0	Yes
929	sense_down_antisense	lnc-MAP1LC3B2-2	116971226	116974528	+	12	ENSG00000111412	ENST00000261318	C12orf49	-1	117153593	117175866	12	179065	0	Yes
930	sense_down_antisense	lnc-MEGF10-1	126565032	126567810	+	5	ENSG00000250859	ENST00000510896	HNRNPKP1	-1	126847156	126848534	5	279346	0	Yes
931	sense_down_antisense	lnc-MMP9-1	44650414	44656438	+	20	ENSG00000124160	ENST00000290231	NCOA5	-1	44689624	44718591	20	33186	0	Yes
932	sense_down_antisense	lnc-MTUS2-1	30083551	30088215	+	13	ENSG00000139514	ENST00000473577	SLC7A1	-1	30091004	30093647	13	2789	0	Yes
933	sense_down_antisense	lnc-NAV1-3	201476368	201502736	+	1	ENSG00000236390	ENST00000449492		-1	201642233	201643272	1	139497	0	Yes
934	sense_down_antisense	lnc-NDFIP2-2	79979698	80001488	+	13	ENSG00000232132	ENST00000457171	NDFIP2-AS1	-1	80051499	80055366	13	50011	0	Yes
935	sense_down_antisense	lnc-NDST1-1	149828967	149829258	+	5	ENSG00000254333	ENST00000519040		-1	149855094	149865531	5	25836	0	Yes
936	sense_down_antisense	lnc-NGFR-1	47481442	47482559	+	17	ENSG00000167085	ENST00000512041	PHB	-1	47484121	47492164	17	1562	1	Yes
937	sense_down_antisense	lnc-NIPSNAP3B-1	107689833	107692150	+	9	ENSG00000230013	ENST00000457720		-1	107753077	107754062	9	60927	0	Yes
938	sense_down_antisense	lnc-NOM1-6	156695863	156714884	+	7	ENSG00000130675	ENST00000469500	MNX1	-1	156786745	156801769	7	71861	0	Yes
939	sense_down_antisense	lnc-OPN4-1	88281701	88284858	+	10	ENSG00000230507	ENST00000481963	RPL7AP8	-1	88390582	88391385	10	105724	0	Yes
940	sense_down_antisense	lnc-PLA2G4A-2	187412737	187449968	+	1	ENSG00000271558	ENST00000603098		-1	187475970	187476251	1	26002	0	Yes
941	sense_down_antisense	lnc-PLEKHA8-2	30197146	30199150	+	7	ENSG00000227017	ENST00000430537		-1	30216003	30218630	7	16853	0	Yes
942	sense_down_antisense	lnc-PPEF1-1	18908413	18913093	+	X	ENSG00000044446	ENST00000469645	PHKA2	-1	18913264	18924920	X	171	1	Yes
943	sense_down_antisense	lnc-PRDM13-1	99968568	100033082	+	6	ENSG00000199303	ENST00000362433		-1	100090113	100090223	6	57031	0	Yes
944	sense_down_antisense	lnc-PTS-1	112139939	112233257	+	11	ENSG00000213233	ENST00000463396	RPL23AP62	-1	112332191	112332643	11	98934	0	Yes
945	sense_down_antisense	lnc-RAD23B-2	110102406	110116943	+	9	ENSG00000226825	ENST00000423523		-1	110182565	110193083	9	65622	0	Yes
946	sense_down_antisense	lnc-RBM11-1	15764890	15765753	+	21	ENSG00000155307	ENST00000400564	SAMSN1	-1	15857549	15918662	21	91796	0	Yes
947	sense_down_antisense	lnc-RBM48-1	92465796	92546501	+	7	ENSG00000266794	ENST00000467823	RN7SL7P	-1	92600318	92600613	7	53817	0	Yes
948	sense_down_antisense	lnc-RGS9-1	63096773	63115696	+	17	ENSG00000265883	ENST00000582031		-1	63181437	63181600	17	65741	0	Yes
949	sense_down_antisense	lnc-RNF125-1	29598791	29691742	+	18	ENSG00000263393	ENST00000583138		-1	29702363	29704441	18	10621	0	Yes
950	sense_down_antisense	lnc-RP11-315O6.2.1-1	102323649	102332739	+	11	ENSG00000137673	ENST00000260227	MMP7	-1	102391239	102401484	11	58500	1	Yes
951	sense_down_antisense	lnc-SAMD11-1	846814	850351	+	1	ENSG00000223764	ENST00000609207		-1	852245	856396	1	1894	0	Yes
952	sense_down_antisense	lnc-SAP30-3	174438540	174439852	+	4	ENSG00000164107	ENST00000503024	HAND2	-1	174446120	174450063	4	6268	0	Yes
953	sense_down_antisense	lnc-SCD-1	102121396	102154988	+	10	ENSG00000212325	ENST00000391023		-1	102158109	102158203	10	3121	0	Yes
954	sense_down_antisense	lnc-SCYL1-1	65263737	65276556	+	11	ENSG00000270526	ENST00000603826	SNRPGP19	-1	65281874	65282394	11	5318	0	Yes
955	sense_down_antisense	lnc-SEPT9-2	75523079	75532674	+	17	ENSG00000267466	ENST00000585798		-1	75559450	75564777	17	26776	0	Yes
956	sense_down_antisense	lnc-SEPT9-4	75663171	75663808	+	17	ENSG00000267790	ENST00000593118		-1	75718954	75724641	17	55146	0	Yes
957	sense_down_antisense	lnc-SLC22A12-1	64418766	64423783	+	11	ENSG00000110076	ENST00000496291	NRXN2	-1	64427942	64428850	11	4159	0	Yes
958	sense_down_antisense	lnc-SLC22A18-1	2965667	2966753	+	11	ENSG00000205531	ENST00000492685	NAP1L4	-1	2966827	2991134	11	74	1	Yes
959	sense_down_antisense	lnc-SLC45A1-2	8268731	8275270	+	1	ENSG00000233645	ENST00000424689		-1	8278250	8280589	1	2980	0	Yes
960	sense_down_antisense	lnc-SLC5A2-1	31519707	31520930	+	16	ENSG00000261648	ENST00000566641		-1	31558019	31558558	16	37089	0	Yes
961	sense_down_antisense	lnc-SNTG2-4	663813	667014	+	2	ENSG00000151353	ENST00000281017	TMEM18	-1	667335	677439	2	321	0	Yes
962	sense_down_antisense	lnc-SYNE2-1	64065591	64065966	+	14	ENSG00000140006	ENST00000554717	WDR89	-1	64065981	64108571	14	15	0	Yes
963	sense_down_antisense	lnc-TANK-1	162101248	162111953	+	2	ENSG00000232320	ENST00000331934		-1	162197325	162197837	2	85372	0	Yes
964	sense_down_antisense	lnc-TBC1D19-4	26846789	26860575	+	4	ENSG00000240005	ENST00000489096		-1	26861428	26862203	4	853	0	Yes
965	sense_down_antisense	lnc-TM7SF2-1	64884628	64884930	+	11	ENSG00000149806	ENST00000529639	FAU	-1	64888100	64889945	11	3170	1	Yes
966	sense_down_antisense	lnc-TM9SF2-2	99970407	99971209	+	13	ENSG00000238241	ENST00000446203	CCR12P	-1	100060035	100061316	13	88826	0	Yes
967	sense_down_antisense	lnc-TMEM178-1	39663777	39944233	+	2	ENSG00000138050	ENST00000460072	THUMPD2	-1	39963200	39997153	2	18967	0	Yes
968	sense_down_antisense	lnc-TMSB4X-1	13066230	13104187	+	X	ENSG00000235385	ENST00000412485		-1	13284167	13321511	X	179980	0	Yes
969	sense_down_antisense	lnc-TRAF5-1	211556096	211606029	+	1	ENSG00000198570	ENST00000484910	RD3	-1	211649864	211665373	1	43835	0	Yes
970	sense_down_antisense	lnc-TRAF5-2	211608237	211608784	+	1	ENSG00000198570	ENST00000484910	RD3	-1	211649864	211665373	1	41080	0	Yes
971	sense_down_antisense	lnc-TULP4-1	158703294	158733691	+	6	ENSG00000238019	ENST00000435116		-1	158818917	158819593	6	85226	0	Yes
972	sense_down_antisense	lnc-UCK2-1	165738165	165754825	+	1	ENSG00000236364	ENST00000455257		-1	165865116	165869920	1	110291	0	Yes
973	sense_down_antisense	lnc-VAMP3-1	7429002	7430331	+	1	ENSG00000237728	ENST00000457311		-1	7442548	7449814	1	12217	0	Yes
974	sense_down_antisense	lnc-VN1R2-1	53727161	53727906	+	19	ENSG00000197928	ENST00000333952	ZNF677	-1	53731577	53758126	19	3671	0	Yes
975	sense_down_antisense	lnc-ZNF276-1	89778263	89784573	+	16	ENSG00000187741	ENST00000389301	FANCA	-1	89803957	89883054	16	19384	0	Yes
976	sense_down_antisense	lnc-ZNF286A-3	15268639	15269194	+	17	ENSG00000266667	ENST00000580422		-1	15283181	15321195	17	13987	0	Yes
977	sense_down_antisense	lnc-ZNF75A-1	3313742	3317839	+	16	ENSG00000140993	ENST00000396862	TIGD7	-1	3348832	3355645	16	30993	0	Yes
978	sense_overlapping_up	lnc-AC006946.15.1-1	17640261	17646335	+	22	ENSG00000069998	ENST00000155674	CECR5	-1	17618401	17646177	22	NA	0	Yes
979	sense_overlapping_up	lnc-AC007405.7.1-1	171626865	171641631	+	2	ENSG00000234350	ENST00000442456		-1	171579719	171627276	2	NA	0	Yes
980	sense_overlapping_up	lnc-AC217773.1-1	44270938	44274089	+	17	ENSG00000120071	ENST00000571698	KANSL1	-1	44249143	44271245	17	NA	0	Yes
981	sense_overlapping_up	lnc-ATP2B3-1	152864794	152870204	+	X	ENSG00000147382	ENST00000482182	FAM58A	-1	152858070	152865500	X	NA	0	Yes
982	sense_overlapping_up	lnc-CAPN3-1	42640300	42704515	+	15	ENSG00000214013	ENST00000318010	GANC	1	42566440	42645864	15	NA	1	Yes
983	sense_overlapping_up	lnc-EVX1-13	27135265	27139884	+	7	ENSG00000105991	ENST00000343060	HOXA1	-1	27132612	27135593	7	NA	0	Yes
984	sense_overlapping_up	lnc-GLDN-1	51595266	51614193	+	15	ENSG00000137869	ENST00000559646	CYP19A1	-1	51514680	51610689	15	NA	0	Yes
985	sense_overlapping_up	lnc-GPT2-1	47007626	47012894	+	16	ENSG00000069345	ENST00000317089	DNAJA2	-1	46989299	47007699	16	NA	1	Yes
986	sense_overlapping_up	lnc-HADH-1	109088680	109177992	+	4	ENSG00000138795	ENST00000265165	LEF1	-1	108968701	109089578	4	NA	1	Yes
987	sense_overlapping_up	lnc-ING1-1	111415060	111491682	+	13	ENSG00000225239	ENST00000411449	RPL21P107	-1	111415021	111415480	13	NA	0	Yes
988	sense_overlapping_up	lnc-MMP9-1	44650414	44656438	+	20	ENSG00000204044	ENST00000535913		-1	44642141	44650712	20	NA	0	Yes
989	sense_overlapping_up	lnc-NAV1-3	201476368	201502736	+	1	ENSG00000159176	ENST00000367306	CSRP1	-1	201452658	201478584	1	NA	0	Yes
990	sense_overlapping_up	lnc-NDFIP2-2	79979698	80001488	+	13	ENSG00000139746	ENST00000267229	RBM26	-1	79894089	79979923	13	NA	0	Yes
991	sense_overlapping_up	lnc-NIPSNAP3B-1	107689833	107692150	+	9	ENSG00000165029	ENST00000374736	ABCA1	-1	107543283	107690518	9	NA	1	Yes
992	sense_overlapping_up	lnc-PLEKHA8-2	30197146	30199150	+	7	ENSG00000180354	ENST00000409688	MTURN	1	30174604	30197585	7	NA	0	Yes
993	sense_overlapping_up	lnc-PRDM13-1	99968568	100033082	+	6	ENSG00000123552	ENST00000508908	USP45	-1	99956602	99969604	6	NA	0	Yes
994	sense_overlapping_up	lnc-PTS-1	112139939	112233257	+	11	ENSG00000150787	ENST00000531673	PTS	1	112097111	112140678	11	NA	0	Yes
995	sense_overlapping_up	lnc-RBM48-1	92465796	92546501	+	7	ENSG00000105810	ENST00000424848	CDK6	-1	92244454	92465908	7	NA	1	Yes
996	sense_overlapping_up	lnc-RNF125-1	29598791	29691742	+	18	ENSG00000101695	ENST00000217740	RNF125	1	29598335	29653176	18	NA	1	Yes
997	sense_overlapping_up	lnc-RP11-315O6.2.1-1	102323649	102332739	+	11	ENSG00000152558	ENST00000398136	TMEM123	-1	102267067	102323775	11	NA	0	Yes
998	sense_overlapping_up	lnc-SCD-1	102121396	102154988	+	10	ENSG00000099194	ENST00000370355	SCD	1	102106881	102124591	10	NA	1	Yes
999	sense_overlapping_up	lnc-SLC22A12-1	64418766	64423783	+	11	ENSG00000110076	ENST00000486057	NRXN2	-1	64418751	64423592	11	NA	0	Yes
1000	sense_overlapping_up	lnc-SLC5A2-1	31519707	31520930	+	16	ENSG00000140688	ENST00000570164	C16orf58	-1	31500792	31519712	16	NA	0	Yes
1001	sense_overlapping_up	lnc-TMEM178-1	39663777	39944233	+	2	ENSG00000011566	ENST00000263881	MAP4K3	-1	39476407	39664453	2	NA	0	Yes
1002	sense_overlapping_up	lnc-UCK2-1	165738165	165754825	+	1	ENSG00000143183	ENST00000367881	TMCO1	-1	165696032	165738417	1	NA	0	Yes
1003	sense_overlapping_up	lnc-YLPM1-1	75283940	75322378	+	14	ENSG00000119596	ENST00000552421	YLPM1	1	75230069	75302893	14	NA	0	Yes
1004	sense_overlapping_up	lnc-ZNF276-1	89778263	89784573	+	16	ENSG00000075399	ENST00000568691	VPS9D1	-1	89777341	89779488	16	NA	0	Yes
1005	sense_overlapping_down	lnc-AC007405.7.1-1	171626865	171641631	+	2	ENSG00000204334	ENST00000409885	ERICH2	1	171640296	171655481	2	NA	0	Yes
1006	sense_overlapping_down	lnc-AKIRIN1-1	39325671	39385068	+	1	ENSG00000158315	ENST00000289248	RHBDL2	-1	39351968	39392509	1	NA	0	Yes
1007	sense_overlapping_down	lnc-ATP2B3-1	152864794	152870204	+	X	ENSG00000217889	ENST00000434763	KRT18P48	-1	152869952	152870803	X	NA	0	Yes
1008	sense_overlapping_down	lnc-CAPN3-1	42640300	42704515	+	15	ENSG00000092529	ENST00000466222	CAPN3	1	42700664	42704516	15	NA	1	Yes
1009	sense_overlapping_down	lnc-CD53-1	111486088	111495470	+	1	ENSG00000121931	ENST00000369763	LRIF1	-1	111489807	111506701	1	NA	1	Yes
1010	sense_overlapping_down	lnc-CTU2-2	88762908	88765018	+	16	ENSG00000158717	ENST00000537718	RNF166	-1	88762910	88767011	16	NA	0	Yes
1011	sense_overlapping_down	lnc-EVX1-13	27135265	27139884	+	7	ENSG00000105996	ENST00000222718	HOXA2	-1	27139721	27142430	7	NA	0	Yes
1012	sense_overlapping_down	lnc-FAM103A1-2	83681103	83730597	+	15	ENSG00000064726	ENST00000261721	BTBD1	-1	83685174	83736106	15	NA	1	Yes
1013	sense_overlapping_down	lnc-FAM43A-4	194304727	194311561	+	3	ENSG00000145014	ENST00000392432	TMEM44	-1	194308402	194354150	3	NA	0	Yes
1014	sense_overlapping_down	lnc-FAS-3	90692399	90700368	+	10	ENSG00000107796	ENST00000224784	ACTA2	-1	90694831	90712530	10	NA	1	Yes
1015	sense_overlapping_down	lnc-GLDN-1	51595266	51614193	+	15	ENSG00000137869	ENST00000492852	CYP19A1	-1	51604424	51630778	15	NA	0	Yes
1016	sense_overlapping_down	lnc-HERC3-1	89630846	89651254	+	4	ENSG00000138640	ENST00000395002	FAM13A	-1	89647106	89744512	4	NA	0	Yes
1017	sense_overlapping_down	lnc-LEKR1-4	156892217	157099054	+	3	ENSG00000197415	ENST00000392833	VEPH1	-1	156977531	157221128	3	NA	0	Yes
1018	sense_overlapping_down	lnc-LRIG2-2	113550875	113589677	+	1	ENSG00000238198	ENST00000421157		-1	113554309	113615727	1	NA	0	Yes
1019	sense_overlapping_down	lnc-LRMP-3	24983354	24989492	+	12	ENSG00000060982	ENST00000544418	BCAT1	-1	24986745	25055322	12	NA	0	Yes
1020	sense_overlapping_down	lnc-NGFR-1	47481442	47482559	+	17	ENSG00000167085	ENST00000511933	PHB	-1	47482430	47484835	17	NA	1	Yes
1021	sense_overlapping_down	lnc-PPEF1-1	18908413	18913093	+	X	ENSG00000044446	ENST00000379942	PHKA2	-1	18910418	19002716	X	NA	1	Yes
1022	sense_overlapping_down	lnc-RNF125-1	29598791	29691742	+	18	ENSG00000134758	ENST00000261593	RNF138	1	29671818	29711524	18	NA	0	Yes
1023	sense_overlapping_down	lnc-SLC22A18-1	2965667	2966753	+	11	ENSG00000205531	ENST00000469805	NAP1L4	-1	2965668	2973999	11	NA	1	Yes
1024	sense_overlapping_down	lnc-TBC1D19-4	26846789	26860575	+	4	ENSG00000109689	ENST00000494628	STIM2	1	26859300	27003850	4	NA	0	Yes
1025	sense_overlapping_down	lnc-TMEM14A-1	52529198	52533951	+	6	ENSG00000216775	ENST00000602367		1	52529946	52533953	6	NA	0	Yes
1026	sense_overlapping_down	lnc-TMEM178-1	39663777	39944233	+	2	ENSG00000152154	ENST00000482239	TMEM178A	1	39892638	39944590	2	NA	0	Yes
1027	sense_overlapping_down	lnc-VN1R2-1	53727161	53727906	+	19	ENSG00000267809	ENST00000596415	NDUFV2P1	-1	53727226	53728132	19	NA	0	Yes
1028	sense_overlapping_down	lnc-ZNF75A-1	3313742	3317839	+	16	ENSG00000006194	ENST00000538765	ZNF263	1	3313800	3341029	16	NA	0	Yes
1029	sense_intra	lnc-AC006946.15.1-1	17640261	17646335	+	22	ENSG00000185837	ENST00000329743	CECR5-AS1	1	17640274	17646329	22	NA	0	Yes
1030	sense_intra	lnc-AC007405.7.1-1	171626865	171641631	+	2	ENSG00000239467	ENST00000429172		1	171627623	171634252	2	NA	0	Yes
1031	sense_intra	lnc-AC007405.7.1-1	171626865	171641631	+	2	ENSG00000222509	ENST00000410577		1	171639677	171639781	2	NA	0	Yes
1032	sense_intra	lnc-AC217773.1-1	44270938	44274089	+	17	ENSG00000214401	ENST00000398275	KANSL1-AS1	1	44270942	44274087	17	NA	0	Yes
1033	sense_intra	lnc-AKIRIN1-1	39325671	39385068	+	1	ENSG00000228436	ENST00000456813		1	39325755	39341896	1	NA	0	Yes
1034	sense_intra	lnc-AKIRIN1-1	39325671	39385068	+	1	ENSG00000214114	ENST00000397572	MYCBP	-1	39328636	39339777	1	NA	0	Yes
1035	sense_intra	lnc-AKIRIN1-1	39325671	39385068	+	1	ENSG00000131233	ENST00000360786	GJA9	-1	39340123	39342023	1	NA	0	Yes
1036	sense_intra	lnc-ARID2-3	46777114	47046350	+	12	ENSG00000257261	ENST00000551503		1	46777462	46850051	12	NA	0	Yes
1037	sense_intra	lnc-ARID2-3	46777114	47046350	+	12	ENSG00000257496	ENST00000552634		-1	46778016	46780774	12	NA	0	Yes
1038	sense_intra	lnc-ARID2-3	46777114	47046350	+	12	ENSG00000272369	ENST00000607353		1	46931285	47046333	12	NA	0	Yes
1039	sense_intra	lnc-ARID2-3	46777114	47046350	+	12	ENSG00000272963	ENST00000608051	OR7A19P	1	46986356	46987088	12	NA	0	Yes
1040	sense_intra	lnc-ATF3-1	212731174	212734736	+	1	ENSG00000260805	ENST00000564287		1	212731175	212733073	1	NA	0	Yes
1041	sense_intra	lnc-ATP2B3-1	152864794	152870204	+	X	ENSG00000260081	ENST00000562749		1	152864795	152865348	X	NA	0	Yes
1042	sense_intra	lnc-C22orf32-1	42665758	42674031	+	22	ENSG00000182057	ENST00000332965		1	42665759	42670868	22	NA	0	Yes
1043	sense_intra	lnc-C22orf32-1	42665758	42674031	+	22	ENSG00000233903	ENST00000420096		1	42672361	42673058	22	NA	0	Yes
1044	sense_intra	lnc-CAPN3-1	42640300	42704515	+	15	ENSG00000258461	ENST00000483208		1	42640301	42696486	15	NA	0	Yes
1045	sense_intra	lnc-CAPN3-1	42640300	42704515	+	15	ENSG00000092529	ENST00000357568	CAPN3	1	42651783	42703971	15	NA	1	Yes
1046	sense_intra	lnc-CDH5-1	66441931	66447150	+	16	ENSG00000246898	ENST00000499966	LINC00920	1	66442427	66446038	16	NA	0	Yes
1047	sense_intra	lnc-CHST2-2	142842203	142851286	+	3	ENSG00000241679	ENST00000483262		1	142842204	142850735	3	NA	0	Yes
1048	sense_intra	lnc-CRYBA4-1	27042391	27247920	+	22	ENSG00000225783	ENST00000421867	MIAT	1	27042392	27061841	22	NA	0	Yes
1049	sense_intra	lnc-CRYBA4-1	27042391	27247920	+	22	ENSG00000206028	ENST00000382641		-1	27063656	27068617	22	NA	0	Yes
1050	sense_intra	lnc-CRYBA4-1	27042391	27247920	+	22	ENSG00000244625	ENST00000444388		1	27068730	27130418	22	NA	0	Yes
1051	sense_intra	lnc-CTU2-2	88762908	88765018	+	16	ENSG00000158717	ENST00000565083	RNF166	-1	88763704	88764591	16	NA	0	Yes
1052	sense_intra	lnc-CTU2-6	88729705	88753594	+	16	ENSG00000260630	ENST00000565633	SNAI3-AS1	1	88729743	88740055	16	NA	0	Yes
1053	sense_intra	lnc-CTU2-6	88729705	88753594	+	16	ENSG00000185669	ENST00000332281	SNAI3	-1	88744090	88752901	16	NA	0	Yes
1054	sense_intra	lnc-EVX1-13	27135265	27139884	+	7	ENSG00000233429	ENST00000495032	HOTAIRM1	1	27135266	27135946	7	NA	0	Yes
1055	sense_intra	lnc-EXD2-1	69446398	69454180	+	14	ENSG00000259062	ENST00000553944	ACTN1-AS1	1	69446758	69448270	14	NA	0	Yes
1056	sense_intra	lnc-FAM103A1-2	83681103	83730597	+	15	ENSG00000249214	ENST00000328906		1	83684154	83684448	15	NA	0	Yes
1057	sense_intra	lnc-FAM103A1-2	83681103	83730597	+	15	ENSG00000064726	ENST00000559652	BTBD1	-1	83687492	83725231	15	NA	1	Yes
1058	sense_intra	lnc-FAM160A1-6	153021905	153025872	+	4	ENSG00000245954	ENST00000509332		1	153021906	153025384	4	NA	0	Yes
1059	sense_intra	lnc-FAM43A-4	194304727	194311561	+	3	ENSG00000231770	ENST00000453671	TMEM44-AS1	1	194304740	194310989	3	NA	0	Yes
1060	sense_intra	lnc-FAM43A-4	194304727	194311561	+	3	ENSG00000145014	ENST00000476750	TMEM44	-1	194308602	194310675	3	NA	0	Yes
1061	sense_intra	lnc-FAS-3	90692399	90700368	+	10	ENSG00000180139	ENST00000437930	ACTA2-AS1	1	90692400	90700097	10	NA	0	Yes
1062	sense_intra	lnc-GABARAPL2-1	75507022	75529305	+	16	ENSG00000183196	ENST00000332272	CHST6	-1	75510949	75528926	16	NA	1	Yes
1063	sense_intra	lnc-HADH-1	109088680	109177992	+	4	ENSG00000232021	ENST00000436413	LEF1-AS1	1	109088681	109097582	4	NA	0	Yes
1064	sense_intra	lnc-HERC3-1	89630846	89651254	+	4	ENSG00000248019	ENST00000511543	FAM13A-AS1	1	89642866	89649837	4	NA	0	Yes
1065	sense_intra	lnc-HMG20A-4	77952393	77960533	+	15	ENSG00000259281	ENST00000557799		1	77952394	77960416	15	NA	0	Yes
1066	sense_intra	lnc-HPRT1-1	133683822	133694428	+	X	ENSG00000227060	ENST00000434384	LINC00629	1	133684003	133693953	X	NA	0	Yes
1067	sense_intra	lnc-ING1-1	111415060	111491682	+	13	ENSG00000259831	ENST00000569854	LINC00567	-1	111462023	111465431	13	NA	0	Yes
1068	sense_intra	lnc-ITSN1-2	35287837	35351160	+	21	ENSG00000237945	ENST00000596365	LINC00649	1	35287838	35341887	21	NA	0	Yes
1069	sense_intra	lnc-ITSN1-2	35287837	35351160	+	21	ENSG00000244294	ENST00000467060	RN7SL740P	-1	35291350	35291642	21	NA	0	Yes
1070	sense_intra	lnc-ITSN1-2	35287837	35351160	+	21	ENSG00000273102	ENST00000607953		-1	35339403	35340874	21	NA	0	Yes
1071	sense_intra	lnc-LCE5A-3	152177536	152179658	+	1	ENSG00000236427	ENST00000429352		1	152178334	152179533	1	NA	0	Yes
1072	sense_intra	lnc-LEKR1-4	156892217	157099054	+	3	ENSG00000197415	ENST00000472419	VEPH1	-1	157081082	157082270	3	NA	0	Yes
1073	sense_intra	lnc-LEKR1-4	156892217	157099054	+	3	ENSG00000243176	ENST00000460796		1	156893012	156957753	3	NA	0	Yes
1074	sense_intra	lnc-LEKR1-4	156892217	157099054	+	3	ENSG00000270981	ENST00000605443		-1	156948109	156948997	3	NA	0	Yes
1075	sense_intra	lnc-MAP1LC3B-1	87351027	87352408	+	16	ENSG00000270006	ENST00000602282		1	87351115	87351643	16	NA	0	Yes
1076	sense_intra	lnc-MAP1LC3B2-2	116971226	116974528	+	12	ENSG00000196668	ENST00000480237	LINC00173	1	116971227	116973326	12	NA	0	Yes
1077	sense_intra	lnc-METAP1-3	100010007	100222513	+	4	ENSG00000246090	ENST00000499178		1	100010102	100023944	4	NA	0	Yes
1078	sense_intra	lnc-MMP9-1	44650414	44656438	+	20	ENSG00000124140	ENST00000413737	SLC12A5	1	44650489	44652228	20	NA	0	Yes
1079	sense_intra	lnc-NAV1-3	201476368	201502736	+	1	ENSG00000223396	ENST00000441932	RPS10P7	1	201487831	201499602	1	NA	0	Yes
1080	sense_intra	lnc-NAV1-3	201476368	201502736	+	1	ENSG00000242150	ENST00000482594		1	201489184	201489677	1	NA	0	Yes
1081	sense_intra	lnc-NDFIP2-2	79979698	80001488	+	13	ENSG00000227354	ENST00000456602	RBM26-AS1	1	79980444	79997090	13	NA	0	Yes
1082	sense_intra	lnc-NIPSNAP3B-1	107689833	107692150	+	9	ENSG00000226334	ENST00000435915		1	107689834	107691173	9	NA	0	Yes
1083	sense_intra	lnc-PLA2G4A-2	187412737	187449968	+	1	ENSG00000231599	ENST00000444887	LINC01037	1	187412738	187439371	1	NA	0	Yes
1084	sense_intra	lnc-PLA2G4A-2	187412737	187449968	+	1	ENSG00000272827	ENST00000609113		1	187449425	187449746	1	NA	0	Yes
1085	sense_intra	lnc-PPEF1-1	18908413	18913093	+	X	ENSG00000237836	ENST00000452900	PHKA2-AS1	1	18908414	18912453	X	NA	0	Yes
1086	sense_intra	lnc-PRDM13-1	99968568	100033082	+	6	ENSG00000112237	ENST00000520429	CCNC	-1	99990256	100016849	6	NA	1	Yes
1087	sense_intra	lnc-PRDM13-1	99968568	100033082	+	6	ENSG00000228439	ENST00000452647	TSTD3	1	99968569	99979794	6	NA	0	Yes
1088	sense_intra	lnc-PRDM13-1	99968568	100033082	+	6	ENSG00000272017	ENST00000607332		1	100015973	100016972	6	NA	0	Yes
1089	sense_intra	lnc-PRDM13-1	99968568	100033082	+	6	ENSG00000219755	ENST00000407121		1	100023588	100024332	6	NA	0	Yes
1090	sense_intra	lnc-PTS-1	112139939	112233257	+	11	ENSG00000250303	ENST00000532168		1	112151209	112162495	11	NA	0	Yes
1091	sense_intra	lnc-PTS-1	112139939	112233257	+	11	ENSG00000206772	ENST00000384045	RNU6-44P	-1	112223279	112223385	11	NA	0	Yes
1092	sense_intra	lnc-RBM48-1	92465796	92546501	+	7	ENSG00000237819	ENST00000452050		1	92465803	92546437	7	NA	0	Yes
1093	sense_intra	lnc-RGS9-1	63096773	63115696	+	17	ENSG00000263470	ENST00000582940		1	63096930	63107176	17	NA	0	Yes
1094	sense_intra	lnc-RNF125-1	29598791	29691742	+	18	ENSG00000265063	ENST00000582018		-1	29640868	29640952	18	NA	0	Yes
1095	sense_intra	lnc-RNF125-1	29598791	29691742	+	18	ENSG00000214917	ENST00000484967		-1	29655848	29656235	18	NA	0	Yes
1096	sense_intra	lnc-RNF125-1	29598791	29691742	+	18	ENSG00000265008	ENST00000582233		-1	29671258	29672082	18	NA	0	Yes
1097	sense_intra	lnc-RNF125-1	29598791	29691742	+	18	ENSG00000238982	ENST00000459168		1	29674467	29674569	18	NA	0	Yes
1098	sense_intra	lnc-RNF125-1	29598791	29691742	+	18	ENSG00000101695	ENST00000580209	RNF125	1	29617148	29646104	18	NA	1	Yes
1099	sense_intra	lnc-RNF125-1	29598791	29691742	+	18	ENSG00000134758	ENST00000580519	RNF138	1	29671865	29689475	18	NA	0	Yes
1100	sense_intra	lnc-RP1-177G6.2.1-1	139791923	139857448	+	X	ENSG00000203930	ENST00000607004	LINC00632	1	139791932	139794394	X	NA	0	Yes
1101	sense_intra	lnc-S1PR1-3	101788891	101855859	+	1	ENSG00000231671	ENST00000454466		1	101788893	101815732	1	NA	0	Yes
1102	sense_intra	lnc-SAMD11-1	846814	850351	+	1	ENSG00000230699	ENST00000448179		1	846815	850328	1	NA	0	Yes
1103	sense_intra	lnc-SCD-1	102121396	102154988	+	10	ENSG00000256545	ENST00000537595		1	102121397	102123376	10	NA	0	Yes
1104	sense_intra	lnc-SCD-1	102121396	102154988	+	10	ENSG00000235823	ENST00000454935	LINC00263	1	102133372	102143125	10	NA	0	Yes
1105	sense_intra	lnc-SCYL1-1	65263737	65276556	+	11	ENSG00000251562	ENST00000534336	MALAT1	1	65265233	65273940	11	NA	0	Yes
1106	sense_intra	lnc-SCYL1-1	65263737	65276556	+	11	ENSG00000270117	ENST00000602344		-1	65265481	65265876	11	NA	0	Yes
1107	sense_intra	lnc-SEPT9-2	75523079	75532674	+	17	ENSG00000267665	ENST00000586779		1	75523080	75530693	17	NA	0	Yes
1108	sense_intra	lnc-SLC5A2-1	31519707	31520930	+	16	ENSG00000260625	ENST00000569782		1	31519792	31520569	16	NA	0	Yes
1109	sense_intra	lnc-STARD3NL-1	38347740	38418238	+	7	ENSG00000211695	ENST00000444775	TRGV9	-1	38356618	38358462	7	NA	0	Yes
1110	sense_intra	lnc-STARD3NL-1	38347740	38418238	+	7	ENSG00000211696	ENST00000390343	TRGV8	-1	38369944	38370536	7	NA	0	Yes
1111	sense_intra	lnc-STARD3NL-1	38347740	38418238	+	7	ENSG00000211697	ENST00000390344	TRGV5	-1	38388956	38389623	7	NA	0	Yes
1112	sense_intra	lnc-STARD3NL-1	38347740	38418238	+	7	ENSG00000211698	ENST00000390345	TRGV4	-1	38393316	38394118	7	NA	0	Yes
1113	sense_intra	lnc-STARD3NL-1	38347740	38418238	+	7	ENSG00000231916	ENST00000440505		1	38350984	38351409	7	NA	0	Yes
1114	sense_intra	lnc-STARD3NL-1	38347740	38418238	+	7	ENSG00000225992	ENST00000413819	TRGVA	-1	38362047	38362331	7	NA	0	Yes
1115	sense_intra	lnc-STARD3NL-1	38347740	38418238	+	7	ENSG00000272908	ENST00000609522		-1	38365671	38369244	7	NA	0	Yes
1116	sense_intra	lnc-STARD3NL-1	38347740	38418238	+	7	ENSG00000249978	ENST00000427089	TRGV7	-1	38374642	38375115	7	NA	0	Yes
1117	sense_intra	lnc-STARD3NL-1	38347740	38418238	+	7	ENSG00000226212	ENST00000417928	TRGV6	-1	38380301	38380599	7	NA	0	Yes
1118	sense_intra	lnc-STARD3NL-1	38347740	38418238	+	7	ENSG00000228668	ENST00000419915	TRGV5P	-1	38384631	38385100	7	NA	0	Yes
1119	sense_intra	lnc-STYX-5	53635771	54153976	+	14	ENSG00000237356	ENST00000454942		1	53635772	53793429	14	NA	0	Yes
1120	sense_intra	lnc-TANK-1	162101248	162111953	+	2	ENSG00000235724	ENST00000435692		-1	162102758	162111179	2	NA	0	Yes
1121	sense_intra	lnc-TANK-1	162101248	162111953	+	2	ENSG00000227403	ENST00000439050		1	162101250	162105561	2	NA	0	Yes
1122	sense_intra	lnc-TBC1D19-4	26846789	26860575	+	4	ENSG00000109689	ENST00000478425	STIM2	1	26859870	26860541	4	NA	0	Yes
1123	sense_intra	lnc-TMEM14A-1	52529198	52533951	+	6	ENSG00000216775	ENST00000406724		1	52530072	52531676	6	NA	0	Yes
1124	sense_intra	lnc-TMEM178-1	39663777	39944233	+	2	ENSG00000231312	ENST00000426083		1	39663778	39831216	2	NA	0	Yes
1125	sense_intra	lnc-TMEM178-1	39663777	39944233	+	2	ENSG00000152154	ENST00000437068	TMEM178A	1	39892122	39934276	2	NA	0	Yes
1126	sense_intra	lnc-TRAF5-1	211556096	211606029	+	1	ENSG00000153363	ENST00000423222	LINC00467	1	211556145	211605878	1	NA	0	Yes
1127	sense_intra	lnc-TRAF5-1	211556096	211606029	+	1	ENSG00000236809	ENST00000441817	SNX25P1	1	211590367	211591276	1	NA	0	Yes
1128	sense_intra	lnc-TRAF5-2	211608237	211608784	+	1	ENSG00000261252	ENST00000563421		1	211608414	211608675	1	NA	0	Yes
1129	sense_intra	lnc-TULP4-1	158703294	158733691	+	6	ENSG00000236537	ENST00000432358		1	158703295	158733390	6	NA	0	Yes
1130	sense_intra	lnc-UCK2-1	165738165	165754825	+	1	ENSG00000224358	ENST00000423121		1	165738166	165744413	1	NA	0	Yes
1131	sense_intra	lnc-YLPM1-1	75283940	75322378	+	14	ENSG00000119596	ENST00000554107	YLPM1	1	75283941	75322244	14	NA	0	Yes
1132	sense_intra	lnc-ZNF276-1	89778263	89784573	+	16	ENSG00000261373	ENST00000562298	VPS9D1-AS1	1	89782936	89784572	16	NA	0	Yes
1133	sense_intra	lnc-ZNF75A-1	3313742	3317839	+	16	ENSG00000006194	ENST00000573951	ZNF263	1	3313743	3317567	16	NA	0	Yes
1134	sense_extra	lnc-AC217773.1-1	44270938	44274089	+	17	ENSG00000120071	ENST00000574590	KANSL1	-1	44107282	44301174	17	NA	0	Yes
1135	sense_extra	lnc-APITD1-1	10516602	10520093	+	1	ENSG00000160049	ENST00000377038	DFFA	-1	10516579	10532583	1	NA	1	Yes
1136	sense_extra	lnc-C22orf32-1	42665758	42674031	+	22	ENSG00000100207	ENST00000515426	TCF20	-1	42610853	42739622	22	NA	1	Yes
1137	sense_extra	lnc-C8orf17-1	140923260	140928864	+	8	ENSG00000167632	ENST00000389328	TRAPPC9	-1	140742586	141468678	8	NA	0	Yes
1138	sense_extra	lnc-COX10-4	14230651	14232791	+	17	ENSG00000125430	ENST00000466596	HS3ST3B1	1	14204400	14252461	17	NA	0	Yes
1139	sense_extra	lnc-CTU2-2	88762908	88765018	+	16	ENSG00000158717	ENST00000312838	RNF166	-1	88762903	88772829	16	NA	0	Yes
1140	sense_extra	lnc-EIF2C4-1	36204989	36209177	+	1	ENSG00000092853	ENST00000251195	CLSPN	-1	36185819	36235568	1	NA	0	Yes
1141	sense_extra	lnc-FAM103A1-2	83681103	83730597	+	15	ENSG00000259805	ENST00000566841		1	83594636	83772195	15	NA	0	Yes
1142	sense_extra	lnc-FAS-3	90692399	90700368	+	10	ENSG00000138134	ENST00000371927	STAMBPL1	1	90639491	90734910	10	NA	0	Yes
1143	sense_extra	lnc-GLDN-1	51595266	51614193	+	15	ENSG00000137869	ENST00000396402	CYP19A1	-1	51500254	51630807	15	NA	0	Yes
1144	sense_extra	lnc-HMG20A-4	77952393	77960533	+	15	ENSG00000169783	ENST00000561030	LINGO1	-1	77906012	77988490	15	NA	0	Yes
1145	sense_extra	lnc-LCE5A-3	152177536	152179658	+	1	ENSG00000237975	ENST00000593011	FLG-AS1	1	152140601	152305162	1	NA	0	Yes
1146	sense_extra	lnc-LRMP-3	24983354	24989492	+	12	ENSG00000060982	ENST00000261192	BCAT1	-1	24964295	25102393	12	NA	0	Yes
1147	sense_extra	lnc-MAP1LC3B-1	87351027	87352408	+	16	ENSG00000131152	ENST00000568879		-1	87336482	87367879	16	NA	0	Yes
1148	sense_extra	lnc-MMP9-1	44650414	44656438	+	20	ENSG00000124140	ENST00000454036	SLC12A5	1	44650356	44686341	20	NA	0	Yes
1149	sense_extra	lnc-MTUS2-1	30083551	30088215	+	13	ENSG00000139514	ENST00000380752	SLC7A1	-1	30083547	30169825	13	NA	0	Yes
1150	sense_extra	lnc-NDST1-1	149828967	149829258	+	5	ENSG00000164587	ENST00000401695	RPS14	-1	149822753	149829310	5	NA	0	Yes
1151	sense_extra	lnc-NGFR-1	47481442	47482559	+	17	ENSG00000262039	ENST00000576461		1	47448102	47554350	17	NA	0	Yes
1152	sense_extra	lnc-NGFR-1	47481442	47482559	+	17	ENSG00000167085	ENST00000300408	PHB	-1	47481414	47492242	17	NA	1	Yes
1153	sense_extra	lnc-PLEKHA8-2	30197146	30199150	+	7	ENSG00000180354	ENST00000324453	MTURN	1	30174426	30202378	7	NA	0	Yes
1154	sense_extra	lnc-RP11-315O6.2.1-1	102323649	102332739	+	11	ENSG00000152558	ENST00000525577	TMEM123	-1	102272656	102341115	11	NA	0	Yes
1155	sense_extra	lnc-SAMD11-1	846814	850351	+	1	ENSG00000272438	ENST00000607769		1	840214	851356	1	NA	0	Yes
1156	sense_extra	lnc-SLC22A12-1	64418766	64423783	+	11	ENSG00000237410	ENST00000433606		1	64413871	64427153	11	NA	0	Yes
1157	sense_extra	lnc-SLC22A12-1	64418766	64423783	+	11	ENSG00000110076	ENST00000377551	NRXN2	-1	64373646	64481383	11	NA	0	Yes
1158	sense_extra	lnc-SYNE2-1	64065591	64065966	+	14	ENSG00000140006	ENST00000394942	WDR89	-1	64063757	64108579	14	NA	0	Yes
1159	sense_extra	lnc-TM7SF2-1	64884628	64884930	+	11	ENSG00000174276	ENST00000528598	ZNHIT2	-1	64884072	64885145	11	NA	0	Yes
1160	sense_extra	lnc-TM9SF2-2	99970407	99971209	+	13	ENSG00000134882	ENST00000355700	UBAC2	1	99853028	100037569	13	NA	0	Yes
1161	sense_extra	lnc-UCK2-1	165738165	165754825	+	1	ENSG00000143183	ENST00000580248	TMCO1	-1	165696543	165796992	1	NA	0	Yes
1162	sense_extra	lnc-ZNF276-1	89778263	89784573	+	16	ENSG00000075399	ENST00000561976	VPS9D1	-1	89773542	89785777	16	NA	0	Yes

## Sheet: 11B_hivlink_pairs_tad
	type	LNCipediaGeneID	start	stop	strand	chr	ensembl_gene_id	ensembl_transcript_id	hgnc_symbol	strand.1	transcript_start	transcript_end	chromosome_name	distance	hiv.interaction	tad_hesc
1	antisense_up	lnc-C1QTNF5-1	119206958	119208019	-	11	ENSG00000110395	ENST00000264033	CBL	1	119076752	119178859	11	28099	1	Yes
2	antisense_up	lnc-CHADL-1	41605125	41613631	-	22	ENSG00000100393	ENST00000263253	EP300	1	41487790	41576081	22	29044	1	Yes
3	antisense_up	lnc-CHRNA3-1	78881464	78883618	-	15	ENSG00000041357	ENST00000044462	PSMA4	1	78832755	78841604	15	39860	1	Yes
4	antisense_up	lnc-DGAT1-1	145538252	145538801	-	8	ENSG00000185122	ENST00000528842	HSF1	1	145536727	145537867	8	385	1	Yes
5	antisense_up	lnc-HIST1H3F-1	26251837	26253284	-	6	ENSG00000198327	ENST00000377745	HIST1H4F	1	26240561	26240976	6	10861	1	Yes
6	antisense_up	lnc-HLA-DRB1-3	32627662	32630227	-	6	ENSG00000196735	ENST00000460633	HLA-DQA1	1	32605208	32614839	6	12823	1	Yes
7	antisense_up	lnc-MYOM1-1	3255433	3261848	-	18	ENSG00000101608	ENST00000578562	MYL12A	1	3252216	3254048	18	1385	1	Yes
8	antisense_up	lnc-RGS5-1	163080910	163291722	-	1	ENSG00000117152	ENST00000421743	RGS4	1	163038565	163046592	1	34318	1	Yes
9	antisense_up	lnc-SLA2-3	35136104	35201794	-	20	ENSG00000080845	ENST00000495241	DLGAP4	1	35089881	35129000	20	7104	1	Yes
10	antisense_up	lnc-TP53I11-6	44626057	44626887	-	11	ENSG00000085117	ENST00000525210	CD82	1	44587213	44621759	11	4298	1	Yes
11	antisense_up_antisense	lnc-AKT3-2	244210525	244212010	-	1	ENSG00000117020	ENST00000552631	AKT3	-1	243809207	244014381	1	196144	1	Yes
12	antisense_up_antisense	lnc-C9orf69-2	138999330	139001270	-	9	ENSG00000148411	ENST00000277554	NACC2	-1	138903205	138987131	9	12199	1	Yes
13	antisense_up_antisense	lnc-DGAT1-1	145538252	145538801	-	8	ENSG00000170727	ENST00000307404	BOP1	-1	145486055	145515082	8	23170	1	Yes
14	antisense_up_antisense	lnc-DNAJC8-1	28566019	28573670	-	1	ENSG00000126698	ENST00000263697	DNAJC8	-1	28527068	28559536	1	6483	1	Yes
15	antisense_up_antisense	lnc-FABP3-1	31805913	31819646	-	1	ENSG00000060688	ENST00000446633	SNRNP40	-1	31732796	31769662	1	36251	1	Yes
16	antisense_up_antisense	lnc-HIST1H3F-1	26251837	26253284	-	6	ENSG00000256316	ENST00000446824	HIST1H3F	-1	26250370	26250835	6	1002	1	Yes
17	antisense_up_antisense	lnc-HLA-DRB1-3	32627662	32630227	-	6	ENSG00000196126	ENST00000360004	HLA-DRB1	-1	32546546	32557625	6	70037	1	Yes
18	antisense_up_antisense	lnc-IFLTD1-1	25537424	25539101	-	12	ENSG00000133703	ENST00000557334	KRAS	-1	25362102	25403870	12	133554	1	Yes
19	antisense_up_antisense	lnc-PLA2G2C-1	20510734	20513151	-	1	ENSG00000187980	ENST00000429261	PLA2G2C	-1	20487746	20503917	1	6817	1	Yes
20	antisense_up_antisense	lnc-RHOG-2	3875547	3876739	-	11	ENSG00000177105	ENST00000351018	RHOG	-1	3848208	3862213	11	13334	1	Yes
21	antisense_down	lnc-CHADL-1	41605125	41613631	-	22	ENSG00000100403	ENST00000352645	ZC3H7B	1	41697526	41756151	22	83895	1	Yes
22	antisense_down	lnc-COIL-2	55148882	55162434	-	17	ENSG00000121057	ENST00000575322	AKAP1	1	55162453	55183384	17	19	1	Yes
23	antisense_down	lnc-HES5-1	2481358	2488470	-	1	ENSG00000157873	ENST00000466750	TNFRSF14	1	2489252	2495265	1	782	1	Yes
24	antisense_down	lnc-HIST1H3F-1	26251837	26253284	-	6	ENSG00000168242	ENST00000377733	HIST1H2BI	1	26273144	26273622	6	19860	1	Yes
25	antisense_down	lnc-HSPG2-1	22350486	22357707	-	1	ENSG00000070831	ENST00000400259	CDC42	1	22379120	22419416	1	21413	1	Yes
26	antisense_down	lnc-LTBP3-1	65333532	65337942	-	11	ENSG00000173465	ENST00000527920	SSSCA1	1	65337956	65340363	11	14	1	Yes
27	antisense_down	lnc-MYOM1-1	3255433	3261848	-	18	ENSG00000118680	ENST00000237500	MYL12B	1	3261907	3278282	18	59	1	Yes
28	antisense_down	lnc-NUFIP2-1	27696734	27717795	-	17	ENSG00000160551	ENST00000587277	TAOK1	1	27717943	27778725	17	148	1	Yes
29	antisense_down	lnc-PAQR3-1	79689636	79697127	-	4	ENSG00000138756	ENST00000389010	BMP2K	1	79697496	79800589	4	369	1	Yes
30	antisense_down	lnc-RHOG-2	3875547	3876739	-	11	ENSG00000167323	ENST00000300737	STIM1	1	3876932	4114439	11	193	1	Yes
31	antisense_down	lnc-SRPK2-1	104622193	104654768	-	7	ENSG00000005483	ENST00000474203	KMT2E	1	104654908	104703824	7	140	1	Yes
32	antisense_down	lnc-TGFBRAP1-4	105552868	105654954	-	2	ENSG00000135972	ENST00000413583	MRPS9	1	105705476	105713746	2	50522	1	Yes
33	antisense_down	lnc-TMED5-1	93727742	93811582	-	1	ENSG00000117505	ENST00000481583	DR1	1	93820532	93826492	1	8950	1	Yes
34	antisense_down	lnc-TMEM75-1	128698587	128746213	-	8	ENSG00000136997	ENST00000259523	MYC	1	128747680	128752723	8	1467	1	Yes
35	antisense_down	lnc-TP53I11-6	44626057	44626887	-	11	ENSG00000085117	ENST00000524750	CD82	1	44639820	44641259	11	12933	1	Yes
36	antisense_down	lnc-TRDMT1-1	17256237	17271984	-	10	ENSG00000026025	ENST00000469543	VIM	1	17272003	17279592	10	19	1	Yes
37	antisense_down	lnc-UBE2H-2	129242677	129251482	-	7	ENSG00000106459	ENST00000393232	NRF1	1	129251555	129396920	7	73	1	Yes
38	antisense_down	lnc-UNC93B1-2	67792276	67797928	-	11	ENSG00000110717	ENST00000432321	NDUFS8	1	67798084	67801197	11	156	1	Yes
39	antisense_down	lnc-WDR34-1	131425412	131425857	-	9	ENSG00000119335	ENST00000454747	SET	1	131445703	131446270	9	19846	1	Yes
40	antisense_down_antisense	lnc-C1QTNF5-1	119206958	119208019	-	11	ENSG00000223953	ENST00000525657	C1QTNF5	-1	119209652	119211508	11	1633	1	Yes
41	antisense_down_antisense	lnc-CD58-1	117035644	117041834	-	1	ENSG00000116815	ENST00000369489	CD58	-1	117057157	117113661	1	15323	1	Yes
42	antisense_down_antisense	lnc-CHADL-1	41605125	41613631	-	22	ENSG00000100399	ENST00000417999	CHADL	-1	41625517	41635625	22	11886	1	Yes
43	antisense_down_antisense	lnc-EDEM3-2	184618283	184622348	-	1	ENSG00000116406	ENST00000318130	EDEM3	-1	184659365	184724047	1	37017	1	Yes
44	antisense_down_antisense	lnc-FABP3-1	31805913	31819646	-	1	ENSG00000121769	ENST00000373713	FABP3	-1	31838472	31845923	1	18826	1	Yes
45	antisense_down_antisense	lnc-GUCY1A2-1	106544737	106550066	-	11	ENSG00000152402	ENST00000282249	GUCY1A2	-1	106557910	106889171	11	7844	1	Yes
46	antisense_down_antisense	lnc-HIST1H3F-1	26251837	26253284	-	6	ENSG00000256018	ENST00000305910	HIST1H3G	-1	26271146	26271612	6	17862	1	Yes
47	antisense_down_antisense	lnc-ITGB7-1	53551572	53570212	-	12	ENSG00000139626	ENST00000267082	ITGB7	-1	53585102	53601091	12	14890	1	Yes
48	antisense_down_antisense	lnc-TMEM63A-1	226028583	226034223	-	1	ENSG00000196187	ENST00000496025	TMEM63A	-1	226034277	226035166	1	54	1	Yes
49	antisense_down_antisense	lnc-VEZF1-1	56066399	56072211	-	17	ENSG00000136450	ENST00000582730	SRSF1	-1	56080721	56084622	17	8510	1	Yes
50	antisense_overlapping_up	lnc-DGAT1-1	145538252	145538801	-	8	ENSG00000185122	ENST00000528838	HSF1	1	145515280	145538385	8	NA	1	Yes
51	antisense_overlapping_up	lnc-FABP3-1	31805913	31819646	-	1	ENSG00000121766	ENST00000490049	ZCCHC17	1	31769894	31811808	1	NA	1	Yes
52	antisense_overlapping_up	lnc-RPRML-3	45060154	45177689	-	17	ENSG00000108433	ENST00000439730	GOSR2	1	45000499	45105003	17	NA	1	Yes
53	antisense_overlapping_up	lnc-SLA2-3	35136104	35201794	-	20	ENSG00000080845	ENST00000373913	DLGAP4	1	34894258	35157040	20	NA	1	Yes
54	antisense_overlapping_up	lnc-TP53I11-6	44626057	44626887	-	11	ENSG00000085117	ENST00000524704	CD82	1	44587273	44626675	11	NA	1	Yes
55	antisense_overlapping_down	lnc-GUCY1A2-1	106544737	106550066	-	11	ENSG00000152402	ENST00000526355	GUCY1A2	-1	106544738	106889250	11	NA	1	Yes
56	antisense_overlapping_down	lnc-HES5-1	2481358	2488470	-	1	ENSG00000157873	ENST00000426449	TNFRSF14	1	2487078	2492153	1	NA	1	Yes
57	antisense_overlapping_down	lnc-HLA-DRB1-3	32627662	32630227	-	6	ENSG00000179344	ENST00000484729	HLA-DQB1	-1	32627884	32634415	6	NA	1	Yes
58	antisense_overlapping_down	lnc-LTBP3-1	65333532	65337942	-	11	ENSG00000173465	ENST00000309328	SSSCA1	1	65337901	65339241	11	NA	1	Yes
59	antisense_overlapping_down	lnc-NUFIP2-1	27696734	27717795	-	17	ENSG00000160551	ENST00000583121	TAOK1	1	27717482	27802721	17	NA	1	Yes
60	antisense_overlapping_down	lnc-RHOG-2	3875547	3876739	-	11	ENSG00000167323	ENST00000525403	STIM1	1	3875757	4080567	11	NA	1	Yes
61	antisense_overlapping_down	lnc-SRPK2-1	104622193	104654768	-	7	ENSG00000005483	ENST00000311117	KMT2E	1	104654626	104754532	7	NA	1	Yes
62	antisense_overlapping_down	lnc-TAF12-2	28835513	28837109	-	1	ENSG00000180198	ENST00000419074	RCC1	1	28836589	28862538	1	NA	1	Yes
63	antisense_overlapping_down	lnc-TGFBRAP1-4	105552868	105654954	-	2	ENSG00000135972	ENST00000258455	MRPS9	1	105654441	105716418	2	NA	1	Yes
64	antisense_overlapping_down	lnc-TMED5-1	93727742	93811582	-	1	ENSG00000117505	ENST00000370272	DR1	1	93811445	93835055	1	NA	1	Yes
65	antisense_overlapping_down	lnc-TMEM63A-1	226028583	226034223	-	1	ENSG00000196187	ENST00000366835	TMEM63A	-1	226033237	226070069	1	NA	1	Yes
66	antisense_overlapping_down	lnc-TRDMT1-1	17256237	17271984	-	10	ENSG00000026025	ENST00000224237	VIM	1	17271277	17279592	10	NA	1	Yes
67	antisense_intra	lnc-HIST1H3F-1	26251837	26253284	-	6	ENSG00000197459	ENST00000356350	HIST1H2BH	1	26251879	26252303	6	NA	1	Yes
68	antisense_intra	lnc-HLA-DRB1-3	32627662	32630227	-	6	ENSG00000179344	ENST00000460185	HLA-DQB1	-1	32627663	32628217	6	NA	1	Yes
69	antisense_intra	lnc-MYOM1-1	3255433	3261848	-	18	ENSG00000101608	ENST00000578038	MYL12A	1	3255522	3256124	18	NA	1	Yes
70	antisense_intra	lnc-SLA2-3	35136104	35201794	-	20	ENSG00000080845	ENST00000477195	DLGAP4	1	35152729	35155462	20	NA	1	Yes
71	antisense_intra	lnc-SLA2-3	35136104	35201794	-	20	ENSG00000101335	ENST00000279022	MYL9	1	35169887	35178228	20	NA	1	Yes
72	antisense_intra	lnc-TRDMT1-1	17256237	17271984	-	10	ENSG00000026025	ENST00000478317	VIM	1	17270258	17271949	10	NA	1	Yes
73	antisense_extra	lnc-C1QTNF5-1	119206958	119208019	-	11	ENSG00000173456	ENST00000311413	RNF26	1	119205237	119208023	11	NA	1	Yes
74	antisense_extra	lnc-FABP3-1	31805913	31819646	-	1	ENSG00000121766	ENST00000344147	ZCCHC17	1	31769842	31837783	1	NA	1	Yes
75	antisense_extra	lnc-HLA-DRB1-3	32627662	32630227	-	6	ENSG00000179344	ENST00000487676	HLA-DQB1	-1	32627244	32634415	6	NA	1	Yes
76	antisense_extra	lnc-TAF12-2	28835513	28837109	-	1	ENSG00000180198	ENST00000427469	RCC1	1	28832502	28862411	1	NA	1	Yes
77	antisense_extra	lnc-TP53I11-6	44626057	44626887	-	11	ENSG00000085117	ENST00000526958	CD82	1	44585977	44636845	11	NA	1	Yes
78	sense_up	lnc-C20orf202-1	1166982	1170031	+	20	ENSG00000125818	ENST00000418246	PSMF1	1	1146924	1160596	20	6386	1	Yes
79	sense_up	lnc-CAPN3-1	42640300	42704515	+	15	ENSG00000214013	ENST00000568953	GANC	1	42618499	42621702	15	18598	1	Yes
80	sense_up	lnc-CHST2-2	142842203	142851286	+	3	ENSG00000175040	ENST00000309575	CHST2	1	142838173	142841800	3	403	1	Yes
81	sense_up	lnc-GPT2-1	47007626	47012894	+	16	ENSG00000166123	ENST00000340124	GPT2	1	46918290	46965209	16	42417	1	Yes
82	sense_up	lnc-HADH-1	109088680	109177992	+	4	ENSG00000138796	ENST00000403312	HADH	1	108910870	108956331	4	132349	1	Yes
83	sense_up	lnc-IGFBP4-1	38673266	38683254	+	17	ENSG00000141753	ENST00000269593	IGFBP4	1	38599713	38613983	17	59283	1	Yes
84	sense_up	lnc-MEGF10-1	126565032	126567810	+	5	ENSG00000113368	ENST00000261366	LMNB1	1	126112840	126172712	5	392320	1	Yes
85	sense_up	lnc-MMP9-1	44650414	44656438	+	20	ENSG00000100985	ENST00000372330	MMP9	1	44637547	44645200	20	5214	1	Yes
86	sense_up	lnc-NIPSNAP3B-1	107689833	107692150	+	9	ENSG00000165028	ENST00000460936	NIPSNAP3B	1	107526438	107539738	9	150095	1	Yes
87	sense_up	lnc-RP11-315O6.2.1-1	102323649	102332739	+	11	ENSG00000110330	ENST00000227758	BIRC2	1	102217966	102249401	11	74248	1	Yes
88	sense_up	lnc-STARD3NL-1	38347740	38418238	+	7	ENSG00000010270	ENST00000009041	STARD3NL	1	38217824	38270272	7	77468	1	Yes
89	sense_up	lnc-TRAF5-1	211556096	211606029	+	1	ENSG00000082512	ENST00000261464	TRAF5	1	211500179	211548288	1	7808	1	Yes
90	sense_up	lnc-ZNF276-1	89778263	89784573	+	16	ENSG00000185324	ENST00000353379	CDK10	1	89753076	89762772	16	15491	1	Yes
91	sense_up_antisense	lnc-C22orf32-1	42665758	42674031	+	22	ENSG00000100207	ENST00000359486	TCF20	-1	42556019	42611448	22	54310	1	Yes
92	sense_up_antisense	lnc-EXD2-1	69446398	69454180	+	14	ENSG00000072110	ENST00000193403	ACTN1	-1	69340860	69446157	14	241	1	Yes
93	sense_up_antisense	lnc-GPT2-1	47007626	47012894	+	16	ENSG00000069345	ENST00000563158	DNAJA2	-1	46990534	47007575	16	51	1	Yes
94	sense_up_antisense	lnc-HADH-1	109088680	109177992	+	4	ENSG00000138795	ENST00000515500	LEF1	-1	109002740	109087953	4	727	1	Yes
95	sense_up_antisense	lnc-LCE5A-3	152177536	152179658	+	1	ENSG00000215853	ENST00000316073	RPTN	-1	152126071	152131704	1	45832	1	Yes
96	sense_up_antisense	lnc-NIPSNAP3B-1	107689833	107692150	+	9	ENSG00000165029	ENST00000494467	ABCA1	-1	107587872	107593270	9	96563	1	Yes
97	sense_up_antisense	lnc-RBM11-1	15764890	15765753	+	21	ENSG00000155304	ENST00000478035	HSPA13	-1	15750663	15755805	21	9085	1	Yes
98	sense_up_antisense	lnc-RBM48-1	92465796	92546501	+	7	ENSG00000105810	ENST00000491250	CDK6	-1	92462717	92464611	7	1185	1	Yes
99	sense_up_antisense	lnc-RNF125-1	29598791	29691742	+	18	ENSG00000153339	ENST00000577426	TRAPPC8	-1	29519358	29533099	18	65692	1	Yes
100	sense_up_antisense	lnc-TM9SF2-2	99970407	99971209	+	13	ENSG00000169508	ENST00000376414	GPR183	-1	99946784	99959659	13	10748	1	Yes
101	sense_down	lnc-ATF3-1	212731174	212734736	+	1	ENSG00000162772	ENST00000366981	ATF3	1	212738676	212792877	1	3940	1	Yes
102	sense_down	lnc-CD9-3	6281424	6282124	+	12	ENSG00000010278	ENST00000382518	CD9	1	6308881	6347425	12	26757	1	Yes
103	sense_down	lnc-FAS-3	90692399	90700368	+	10	ENSG00000026103	ENST00000355740	FAS	1	90750414	90775542	10	50046	1	Yes
104	sense_down	lnc-GABARAPL2-1	75507022	75529305	+	16	ENSG00000034713	ENST00000037243	GABARAPL2	1	75600249	75611779	16	70944	1	Yes
105	sense_down	lnc-NDST1-1	149828967	149829258	+	5	ENSG00000070614	ENST00000522491	NDST1	1	149865381	149901020	5	36123	1	Yes
106	sense_down	lnc-PPEF1-1	18908413	18913093	+	X	ENSG00000131828	ENST00000379806	PDHA1	1	19362011	19379823	X	448918	1	Yes
107	sense_down	lnc-SLC5A2-1	31519707	31520930	+	16	ENSG00000169877	ENST00000302312	AHSP	1	31539185	31540124	16	18255	1	Yes
108	sense_down	lnc-SPATA5-2	124247729	124249559	+	4	ENSG00000164056	ENST00000505319	SPRY1	1	124317950	124322948	4	68391	1	Yes
109	sense_down_antisense	lnc-C20orf202-1	1166982	1170031	+	20	ENSG00000125775	ENST00000467129	SDCBP2	-1	1290619	1291725	20	120588	1	Yes
110	sense_down_antisense	lnc-FAS-3	90692399	90700368	+	10	ENSG00000107796	ENST00000480297	ACTA2	-1	90700758	90712504	10	390	1	Yes
111	sense_down_antisense	lnc-IGFBP4-1	38673266	38683254	+	17	ENSG00000126353	ENST00000246657	CCR7	-1	38710021	38721724	17	26767	1	Yes
112	sense_down_antisense	lnc-NGFR-1	47481442	47482559	+	17	ENSG00000167085	ENST00000512041	PHB	-1	47484121	47492164	17	1562	1	Yes
113	sense_down_antisense	lnc-PPEF1-1	18908413	18913093	+	X	ENSG00000044446	ENST00000469645	PHKA2	-1	18913264	18924920	X	171	1	Yes
114	sense_down_antisense	lnc-RP11-315O6.2.1-1	102323649	102332739	+	11	ENSG00000137673	ENST00000260227	MMP7	-1	102391239	102401484	11	58500	1	Yes
115	sense_down_antisense	lnc-SLC22A18-1	2965667	2966753	+	11	ENSG00000205531	ENST00000492685	NAP1L4	-1	2966827	2991134	11	74	1	Yes
116	sense_down_antisense	lnc-TM7SF2-1	64884628	64884930	+	11	ENSG00000149806	ENST00000529639	FAU	-1	64888100	64889945	11	3170	1	Yes
117	sense_overlapping_up	lnc-CAPN3-1	42640300	42704515	+	15	ENSG00000214013	ENST00000318010	GANC	1	42566440	42645864	15	NA	1	Yes
118	sense_overlapping_up	lnc-GPT2-1	47007626	47012894	+	16	ENSG00000069345	ENST00000317089	DNAJA2	-1	46989299	47007699	16	NA	1	Yes
119	sense_overlapping_up	lnc-HADH-1	109088680	109177992	+	4	ENSG00000138795	ENST00000265165	LEF1	-1	108968701	109089578	4	NA	1	Yes
120	sense_overlapping_up	lnc-NIPSNAP3B-1	107689833	107692150	+	9	ENSG00000165029	ENST00000374736	ABCA1	-1	107543283	107690518	9	NA	1	Yes
121	sense_overlapping_up	lnc-RBM48-1	92465796	92546501	+	7	ENSG00000105810	ENST00000424848	CDK6	-1	92244454	92465908	7	NA	1	Yes
122	sense_overlapping_up	lnc-RNF125-1	29598791	29691742	+	18	ENSG00000101695	ENST00000217740	RNF125	1	29598335	29653176	18	NA	1	Yes
123	sense_overlapping_up	lnc-SCD-1	102121396	102154988	+	10	ENSG00000099194	ENST00000370355	SCD	1	102106881	102124591	10	NA	1	Yes
124	sense_overlapping_down	lnc-CAPN3-1	42640300	42704515	+	15	ENSG00000092529	ENST00000466222	CAPN3	1	42700664	42704516	15	NA	1	Yes
125	sense_overlapping_down	lnc-CD53-1	111486088	111495470	+	1	ENSG00000121931	ENST00000369763	LRIF1	-1	111489807	111506701	1	NA	1	Yes
126	sense_overlapping_down	lnc-FAM103A1-2	83681103	83730597	+	15	ENSG00000064726	ENST00000261721	BTBD1	-1	83685174	83736106	15	NA	1	Yes
127	sense_overlapping_down	lnc-FAS-3	90692399	90700368	+	10	ENSG00000107796	ENST00000224784	ACTA2	-1	90694831	90712530	10	NA	1	Yes
128	sense_overlapping_down	lnc-NGFR-1	47481442	47482559	+	17	ENSG00000167085	ENST00000511933	PHB	-1	47482430	47484835	17	NA	1	Yes
129	sense_overlapping_down	lnc-PPEF1-1	18908413	18913093	+	X	ENSG00000044446	ENST00000379942	PHKA2	-1	18910418	19002716	X	NA	1	Yes
130	sense_overlapping_down	lnc-SLC22A18-1	2965667	2966753	+	11	ENSG00000205531	ENST00000469805	NAP1L4	-1	2965668	2973999	11	NA	1	Yes
131	sense_intra	lnc-CAPN3-1	42640300	42704515	+	15	ENSG00000092529	ENST00000357568	CAPN3	1	42651783	42703971	15	NA	1	Yes
132	sense_intra	lnc-FAM103A1-2	83681103	83730597	+	15	ENSG00000064726	ENST00000559652	BTBD1	-1	83687492	83725231	15	NA	1	Yes
133	sense_intra	lnc-GABARAPL2-1	75507022	75529305	+	16	ENSG00000183196	ENST00000332272	CHST6	-1	75510949	75528926	16	NA	1	Yes
134	sense_intra	lnc-PRDM13-1	99968568	100033082	+	6	ENSG00000112237	ENST00000520429	CCNC	-1	99990256	100016849	6	NA	1	Yes
135	sense_intra	lnc-RNF125-1	29598791	29691742	+	18	ENSG00000101695	ENST00000580209	RNF125	1	29617148	29646104	18	NA	1	Yes
136	sense_extra	lnc-APITD1-1	10516602	10520093	+	1	ENSG00000160049	ENST00000377038	DFFA	-1	10516579	10532583	1	NA	1	Yes
137	sense_extra	lnc-C22orf32-1	42665758	42674031	+	22	ENSG00000100207	ENST00000515426	TCF20	-1	42610853	42739622	22	NA	1	Yes
138	sense_extra	lnc-NGFR-1	47481442	47482559	+	17	ENSG00000167085	ENST00000300408	PHB	-1	47481414	47492242	17	NA	1	Yes

## Sheet: 11C_DE_pairs_tad
nr	LNCipediaGeneID	start	stop	strand	chr	ensembl_gene_id	ensembl_transcript_id	hgnc_symbol	strand.1	transcript_start	transcript_end	chromosome_name	distance	hiv interaction	TAD_hesc
1	lnc-ACOX3-1	8356816	8360065	-	4	ENSG00000163995	ENST00000428004	ABLIM2	-1	8008752	8160559	4	196257	0	Yes
2	lnc-GKN2-1	69135046	69145027	-	2	ENSG00000163217	ENST00000295379	BMP10	-1	69092613	69098649	2	36397	0	Yes
3	lnc-KCTD1-1	24267584	24283602	-	18	ENSG00000134504	ENST00000580191	KCTD1	-1	24035724	24237365	18	30219	0	Yes
4	lnc-C9orf69-2	138999330	139001270	-	9	ENSG00000160360	ENST00000392945	GPSM1	1	139221932	139236288	9	220662	0	Yes
5	lnc-HES5-1	2481358	2488470	-	1	ENSG00000157873	ENST00000466750	TNFRSF14	1	2489252	2495265	1	782	1	Yes
6	lnc-TRDMT1-1	17256237	17271984	-	10	ENSG00000026025	ENST00000469543	VIM	1	17272003	17279592	10	19	1	Yes
7	lnc-CHRNA3-1	78881464	78883618	-	15	ENSG00000080644	ENST00000559002	CHRNA3	-1	78885394	78889074	15	1776	0	Yes
8	lnc-DGAT1-1	145538252	145538801	-	8	ENSG00000185000	ENST00000527438	DGAT1	-1	145539954	145540916	8	1153	0	Yes
9	lnc-LRRC6-2	133697252	133714485	-	8	ENSG00000165071	ENST00000523829	TMEM71	-1	133722194	133772807	8	7709	0	Yes
10	lnc-VGF-1	100657600	100660889	-	7	ENSG00000128564	ENST00000249330	VGF	-1	100805790	100808874	7	144901	0	Yes
11	lnc-ZBTB20-1	114033347	114052767	-	3	ENSG00000181722	ENST00000462705	ZBTB20	-1	114056941	114790222	3	4174	0	Yes
12	lnc-HLA-DRB1-3	32627662	32630227	-	6	ENSG00000179344	ENST00000484729	HLA-DQB1	-1	32627884	32634415	6	overlap	1	Yes
13	lnc-TBX18-1	85397068	85398465	-	6	ENSG00000112837	ENST00000606784	TBX18	-1	85397091	85473171	6	overlap	0	Yes
14	lnc-CPPED1-3	12650209	12651551	-	16	ENSG00000048471	ENST00000566228	SNX29	1	12070595	12668146	16	overlap	0	Yes
15	lnc-ARHGEF40-1	21558545	21560491	+	14	ENSG00000165801	ENST00000298694	ARHGEF40	1	21538429	21558399	14	146	0	Yes
16	lnc-CD53-1	111486088	111495470	+	1	ENSG00000143119	ENST00000271324	CD53	1	111415776	111442550	1	43538	0	Yes
17	lnc-TRAF5-1	211556096	211606029	+	1	ENSG00000082512	ENST00000261464	TRAF5	1	211500179	211548288	1	7808	1	Yes
18	lnc-ARHGEF40-1	21558545	21560491	+	14	ENSG00000165795	ENST00000403829	NDRG2	-1	21485380	21539031	14	19514	0	Yes
19	lnc-AC007405.7.1-1	171626865	171641631	+	2	ENSG00000128683	ENST00000454603	GAD1	1	171669723	171686095	2	28092	0	Yes
20	lnc-TULP4-1	158703294	158733691	+	6	ENSG00000130338	ENST00000367094	TULP4	1	158733692	158929408	6	1	0	Yes
21	lnc-FAM43A-4	194304727	194311561	+	3	ENSG00000145014	ENST00000419280	TMEM44	-1	194313770	194354373	3	2209	0	Yes
22	lnc-RNF125-1	29598791	29691742	+	18	ENSG00000101695	ENST00000217740	RNF125	1	29598335	29653176	18	NA	1	Yes
23	lnc-COX10-4	14230651	14232791	+	17	ENSG00000125430	ENST00000466596	HS3ST3B1	1	14204400	14252461	17	NA	0	Yes

## Sheet: 11D_hivlink_DE_pairs_tad
	LNCipediaGeneID	start	stop	strand	chr	ensembl_gene_id	ensembl_transcript_id	GeneSymbol	strand	transcript_start	transcript_end	chromosome_name	distance	hiv interaction	TAD_hesc
1	lnc-RNF125-1	29598791	29691742	+	18	ENSG00000101695	ENST00000217740	RNF125	1	29598335	29653176	18	overlap	1	Yes
2	lnc-HLA-DRB1-3	32627662	32630227	-	6	ENSG00000179344	ENST00000484729	HLA-DQB1	-1	32627884	32634415	6	overlap	1	Yes
3	lnc-TRAF5-1	211556096	211606029	+	1	ENSG00000082512	ENST00000261464	TRAF5	1	211500179	211548288	1	7808	1	Yes
4	lnc-TRDMT1-1	17256237	17271984	-	10	ENSG00000026025	ENST00000469543	VIM	1	17272003	17279592	10	19	1	Yes
5	lnc-HES5-1	2481358	2488470	-	1	ENSG00000157873	ENST00000426449	TNFRSF14	1	2487078	2492153	1	overlap	1	Yes
